# Supplementary material for: Challenges in Clinical Metaproteomics Highlighted by the Analysis of Acute Leukemia Patients with Gut Colonization by Multidrug-Resistant Enterobacteriaceae
Source: Proteomes. 2019 Jan 8;7(1):2. doi: 10.3390/proteomes7010002 (PMC6473847; doi:10.3390/proteomes7010002)
Supplement: Supplementary file 1 [file proteomes-07-00002-s001.zip]

Archive with 7 entries (6 files):
- supplement/
- supplement/Supplementary_Figures.pdf
- supplement/Supplementary_Material1.pdf
- supplement/Supplementary_TableS1.xlsx
- supplement/Supplementary_TableS2.xlsx
- supplement/Supplementary_TableS3.xlsx
- supplement/Supplementary_TableS4.xlsx
