# Supplementary material for: Challenges in Clinical Metaproteomics Highlighted by the Analysis of Acute Leukemia Patients with Gut Colonization by Multidrug-Resistant Enterobacteriaceae
Source: Proteomes. 2019 Jan 8;7(1):2. doi: 10.3390/proteomes7010002 (PMC6473847; doi:10.3390/proteomes7010002)
Supplement: Supplementary file 1 [file proteomes-07-00002-s001.zip › supplement/Supplementary_TableS1.xlsx]

## Sheet: description
Tab	metadata for samples
Column	Description
Sample	sample ID
Sample_Date	Date of sampling
Patient_ID	Patient ID for that sample ID
MRE_colonization	if MRE was detected in that sample
Neutropenia	1: Neutropenia was detected at the moment of sampling
Age	Age of the patient
Gender	F- female, M- male
chemotherapy	1: patient was addmited to the hospital for chemotherapy at the moment of sampling
transplant	1: patient was addmited to the hospital for transplant at the moment of sampling
aminoglycosides	1: patient received aminoglycoside antibiotics at the moment of sampling
beta-lactams	1: patient received beta-lactam antibiotics at the moment of sampling
glycopeptides	1: patient received glycopeptide antibiotics at the moment of sampling
quinolones	1: patient received quinolone antibiotics at the moment of sampling
other_antibiotic	1: patient received other antibiotics at the moment of sampling

## Sheet: metadata for samples
Sample	Sample_Date	Patient_ID	MRE_colonization	Neutropenia	Age	Gender	chemotherapy	transplant	aminoglycosides	beta-lactams	glycopeptides	quinolones	other_antibiotic
4	12	67	1	1	65	M	1	0	0	0	0	1	0
9	44	59	1	0	55	M	0	1	0	0	0	1	0
11	14	67	0	1	65	M	1	0	0	0	0	1	0
26	51	59	0	0	55	M	0	1	0	0	0	1	0
42	14	17	1	1	47	M	1	0	0	0	0	1	0
49	21	17	1	1	47	M	1	0	0	1	0	0	0
70	9	77	1	1	52	F	0	1	0	0	0	1	0
72	28	17	1	1	47	M	1	0	0	1	0	0	0
77	77	23	1	1	60	M	1	0	0	0	0	1	0
83	30	77	0	0	52	F	0	1	1	0	1	0	1
92	84	23	0	1	60	M	1	0	0	0	0	1	0
93	86	68	1	1	62	F	0	0	0	0	0	1	0
103	100	68	1	1	62	F	0	0	0	0	0	1	0
112	10	78	1	1	54	F	0	1	0	0	0	1	0
120	20	82	1	1	60	M	1	0	0	0	0	0	0
124	107	68	1	0	62	F	0	0	0	0	0	1	0
130	77	17	1	1	47	M	0	1	0	0	0	0	1
135	84	17	0	1	47	M	0	1	0	0	0	0	1
146	27	82	0	1	60	M	1	0	0	1	1	0	0
152	115	68	1	0	62	F	0	0	0	0	0	1	0
153	24	78	0	0	54	F	0	1	0	0	0	0	1
154	10	84	1	1	49	M	0	1	0	0	0	1	0
155	97	69	1	0	53	M	0	1	0	0	0	1	0
161	16	84	1	1	49	M	0	1	0	0	0	1	0
173	104	69	1	0	53	M	0	1	0	0	0	1	0
191	76	29	1	1	40	M	1	0	0	0	0	1	0
194	111	69	0	1	53	M	0	1	0	0	0	1	0
199	82	29	1	1	40	M	1	0	0	0	0	1	0
210	134	23	1	0	60	M	0	1	0	0	0	1	0
222	140	23	0	0	60	M	0	1	0	0	0	1	0
228	29	63	1	0	49	M	0	0	0	0	0	0	0
229	116	8	1	0	59	M	0	0	0	0	0	0	2
231	98	29	1	1	40	M	1	0	0	0	0	0	1
242	36	63	1	0	49	M	0	0	0	0	0	0	1
245	119	8	1	0	59	M	0	0	0	0	0	0	2
251	13	34	1	1	57	F	1	0	0	1	1	0	0
253	104	29	1	1	40	M	1	0	0	0	0	1	1
254	13	40	1	1	52	F	1	0	0	1	0	0	0
256	20	96	1	1	52	F	1	0	0	1	0	0	0
263	27	96	1	1	52	F	1	0	0	1	0	0	0
265	20	40	1	1	52	F	1	0	1	0	0	0	1
266	111	29	1	1	40	M	1	0	0	0	0	1	1
268	6	54	1	0	52	M	1	0	0	0	0	1	0
269	20	34	0	1	57	F	1	0	0	1	1	0	0
276	13	54	1	1	52	M	1	0	0	0	0	1	0
284	82	39	1	0	50	F	1	0	0	0	0	1	0
286	118	29	1	1	40	M	1	0	0	0	0	1	1
295	63	63	0	0	49	M	0	0	0	0	0	0	0
299	89	39	1	1	50	F	1	0	0	0	0	1	0
303	20	54	1	1	52	M	1	0	1	0	0	1	0
310	96	39	0	1	50	F	1	0	1	0	1	0	1
313	28	54	1	1	52	M	1	0	0	0	0	1	0
315	56	96	1	0	52	F	1	0	0	0	0	1	0
318	71	10	1	0	53	F	1	0	0	0	0	1	0
321	35	54	1	1	52	M	1	0	0	0	0	1	0
328	15	97	1	1	57	F	0	1	1	0	0	0	1
334	62	96	0	0	52	F	1	0	0	0	0	1	0
345	21	97	0	1	57	F	0	1	0	1	1	0	1
347	77	10	0	1	53	F	1	0	1	1	1	0	0
351	62	34	1	0	57	F	1	0	0	0	0	1	0
352	84	10	1	1	53	F	1	0	0	1	1	0	0
353	8	9	0	1	62	F	1	0	0	1	0	0	0
360	91	10	1	1	53	F	1	0	0	1	0	0	1
364	69	34	1	1	57	F	1	0	0	0	0	1	0
368	8	104	1	1	62	M	1	0	0	1	0	1	0
373	76	34	1	1	57	F	1	0	1	1	0	0	0
378	98	10	1	0	53	F	1	0	0	1	0	0	0
379	16	104	1	1	62	M	1	0	0	0	0	0	1
380	50	18	1	1	63	M	1	0	0	1	0	0	0
381	22	104	1	1	62	M	1	0	0	1	1	0	1
383	69	54	1	1	52	M	1	0	0	0	0	1	0
400	63	18	0	1	63	M	1	0	0	0	0	1	1
401	76	54	1	1	52	M	1	0	0	0	0	1	0
402	29	104	1	1	62	M	1	0	0	1	1	0	0
416	159	39	1	0	50	F	1	0	0	1	0	0	0
418	43	104	1	0	62	M	1	0	0	0	0	1	0
421	149	30	1	0	57	M	1	0	0	1	1	0	0
422	195	29	1	1	40	M	0	1	1	0	1	0	2
431	50	104	1	0	62	M	1	0	0	0	0	1	0
438	202	29	0	1	40	M	0	1	1	0	0	0	1
442	166	39	0	1	50	F	1	0	0	1	0	0	0
446	6	35	1	0	56	F	1	0	0	0	0	1	0
456	167	30	1	0	57	M	1	0	0	1	0	0	0
459	16	110	1	1	51	M	1	0	1	0	1	0	2
460	28	14	1	1	60	M	1	0	0	1	0	1	1
464	12	111	1	1	60	M	1	0	0	1	1	0	0
465	23	110	1	0	51	M	1	0	0	0	0	0	2
466	15	111	0	1	60	M	1	0	1	0	1	0	2
469	35	14	0	1	60	M	1	0	0	0	0	0	1
470	71	22	1	0	39	M	1	0	0	1	1	0	0
475	14	112	1	1	57	F	0	1	0	0	0	1	0
479	20	1	1	0	60	M	0	0	0	1	0	0	2
480	258	8	1	0	59	M	0	0	0	1	0	0	2
481	85	22	0	1	39	M	1	0	0	0	1	0	1
485	188	7	1	1	46	F	1	0	0	1	0	0	0
491	275	69	1	0	53	M	1	0	0	0	0	1	0
492	83	51	1	1	69	M	0	0	0	1	0	0	1
494	21	112	1	0	57	F	0	1	0	0	0	1	0
497	36	111	1	1	60	M	1	0	0	0	0	0	1
500	195	7	1	1	46	F	1	0	0	1	0	0	0
501	278	69	0	1	53	M	1	0	0	0	0	1	0
503	27	1	0	1	60	M	0	0	0	0	0	0	1
506	34	1	1	1	60	M	0	0	0	0	0	0	0
507	285	69	1	1	53	M	1	0	1	0	0	0	1
508	16	113	1	0	31	M	0	1	0	0	1	0	1
510	43	111	1	0	60	M	1	0	0	0	0	0	0
514	90	51	1	1	69	M	0	0	0	1	0	0	1
515	7	118	1	1	41	F	1	0	1	1	0	0	0
516	202	7	1	1	46	F	1	0	0	0	0	0	1
518	22	109	1	1	27	M	0	1	0	0	0	0	1
520	292	69	1	1	53	M	1	0	1	0	0	0	1
521	14	118	1	1	41	F	1	0	1	1	0	0	0
522	15	115	1	1	53	F	1	0	0	0	0	1	0
524	58	110	1	0	51	M	1	0	0	0	0	1	0
527	23	113	1	0	31	M	0	1	0	0	0	0	0
529	28	109	1	0	27	M	0	1	0	0	0	0	0
530	41	1	1	1	60	M	0	0	0	0	0	0	0
532	97	51	1	1	69	M	0	0	1	0	0	0	1
537	48	1	0	1	60	M	0	0	1	0	0	0	1
538	65	110	1	1	51	M	1	0	0	0	0	1	0
539	21	118	1	1	41	F	1	0	1	1	0	0	0
540	22	115	1	1	53	F	1	0	0	0	0	1	0
542	287	8	1	0	59	M	0	0	0	0	0	0	1
546	29	115	1	0	53	F	1	0	0	1	0	0	0
548	72	110	1	1	51	M	1	0	0	0	0	1	0
550	293	8	1	0	59	M	0	0	0	0	0	0	1
558	8	25	1	1	55	M	1	0	0	0	0	1	0
564	307	8	1	0	59	M	0	0	0	1	0	0	0
565	9	119	1	1	40	F	0	1	0	0	0	0	1
566	134	104	1	0	62	M	0	1	0	0	1	0	1
571	49	118	1	0	41	F	1	0	0	0	0	1	0
576	16	119	0	1	40	F	0	1	0	0	0	0	1
578	22	60	1	1	51	M	1	0	0	0	0	2	0
582	150	104	1	0	62	M	0	1	0	0	0	0	1
587	58	118	1	0	41	F	1	0	0	0	0	1	0
588	29	60	1	0	51	M	1	0	0	0	0	1	0
596	63	118	1	1	41	F	1	0	0	0	0	1	0
601	35	25	0	1	55	M	1	0	0	1	1	0	1
604	100	111	1	0	60	M	0	1	0	0	0	1	0
607	106	111	1	0	60	M	0	1	0	0	0	1	0
631	30	90	1	1	64	M	1	0	1	1	1	0	0
637	120	111	0	0	60	M	0	1	0	0	0	0	1
642	38	90	1	0	64	M	1	0	1	0	1	0	1
643	177	49	1	1	44	M	0	1	0	1	0	0	0
648	183	49	1	0	44	M	0	1	0	1	0	0	0
651	91	118	1	0	41	F	1	0	0	0	0	1	0
656	135	110	1	0	51	M	1	0	0	0	0	1	0
662	142	110	1	1	51	M	1	0	0	0	0	1	0
666	98	118	1	1	41	F	1	0	0	1	0	1	0
672	105	118	1	0	41	F	1	0	0	0	0	1	2
680	149	110	1	1	51	M	1	0	1	1	0	0	0
684	156	110	1	1	51	M	1	0	0	1	0	0	0
694	328	82	1	1	60	M	1	0	0	0	0	1	0
696	56	41	1	0	48	F	0	0	0	0	0	0	0
709	156	107	1	0	62	F	0	0	0	0	0	0	0
712	335	82	1	1	60	M	1	0	0	1	1	1	0
718	63	41	1	0	48	F	0	0	0	1	0	0	0
723	83	90	1	1	64	M	1	0	0	1	0	0	0
726	68	41	1	0	48	F	0	0	0	1	0	0	0
730	162	107	1	0	62	F	0	0	0	0	0	0	0
731	87	90	1	1	64	M	1	0	0	1	0	0	1
738	111	25	1	1	55	M	1	0	0	1	1	0	0
741	92	90	1	1	64	M	1	0	0	0	1	1	1
742	348	82	0	1	60	M	1	0	0	1	0	0	0
743	169	107	1	0	62	F	0	0	0	0	0	0	0
754	413	3	1	0	61	F	0	0	1	0	0	0	1
757	12	4	1	0	30	M	1	0	0	0	0	1	0
763	126	25	1	1	55	M	1	0	0	1	0	0	0
764	9	131	1	0	44	M	1	0	0	1	1	0	0
766	2	130	1	0	24	M	0	1	0	0	0	1	0
769	420	3	0	0	61	F	0	0	0	0	0	0	1
770	199	110	1	0	51	M	0	1	0	0	0	1	0
771	109	90	1	1	64	M	1	0	0	0	0	0	1
774	134	25	1	1	55	M	1	0	0	0	0	0	1
780	302	99	1	1	30	M	0	1	1	1	1	0	0
781	17	131	1	1	44	M	1	0	1	0	0	1	1
784	206	110	1	1	51	M	0	1	0	0	0	1	0
785	27	4	0	1	30	M	1	0	0	0	0	1	0
788	11	130	0	1	24	M	0	1	0	0	0	0	1
791	308	99	0	1	30	M	0	1	1	0	1	0	1
802	114	58	1	1	18	M	0	1	0	0	0	0	1
804	22	117	1	1	38	F	1	0	0	1	0	1	0
805	17	133	1	1	17	M	1	0	0	0	0	0	0
810	117	58	0	1	18	M	0	1	0	0	0	0	1
813	29	117	1	1	38	F	1	0	0	1	0	1	0
818	24	133	0	0	17	M	1	0	0	0	0	0	0
824	158	25	1	0	55	M	0	0	0	0	0	0	0
827	81	37	1	0	47	F	1	0	0	0	0	0	1
833	162	25	0	0	55	M	0	0	0	0	0	0	0
839	2	135	1	1	39	M	1	0	0	1	0	0	0
840	88	37	1	1	47	F	1	0	0	0	0	0	1
844	172	25	1	0	55	M	0	0	1	1	0	1	0
848	170	119	1	0	40	F	0	0	1	0	0	0	1
849	95	37	1	1	47	F	1	0	0	0	0	0	1
858	413	82	1	1	60	M	1	0	0	0	0	1	0
859	177	25	1	0	55	M	0	0	0	1	0	0	0
860	60	131	1	1	44	M	1	0	0	0	1	0	1
861	18	11	1	1	35	F	1	0	0	1	0	0	0
866	147	41	1	0	48	F	0	0	1	0	0	0	1
868	177	119	0	0	40	F	0	0	0	0	0	0	1
870	102	37	1	1	47	F	1	0	1	0	0	0	1
874	419	82	1	1	60	M	1	0	0	1	0	0	0
876	22	11	1	1	35	F	1	0	0	1	0	0	0
877	69	131	1	1	44	M	1	0	1	0	0	1	0
887	22	135	1	1	39	M	1	0	0	1	0	0	0
888	425	82	1	1	60	M	1	0	0	1	0	0	0
891	153	41	0	0	48	F	0	0	0	0	0	0	1
895	73	131	1	1	44	M	1	0	1	0	0	0	0
913	5	138	1	1	63	M	1	0	0	0	0	1	0
915	497	3	1	0	61	F	1	0	1	0	0	1	1
923	8	138	0	1	63	M	1	0	1	1	0	0	0
931	504	3	0	0	61	F	1	0	1	0	0	1	1
