# Supplementary material for: Challenges in Clinical Metaproteomics Highlighted by the Analysis of Acute Leukemia Patients with Gut Colonization by Multidrug-Resistant Enterobacteriaceae
Source: Proteomes. 2019 Jan 8;7(1):2. doi: 10.3390/proteomes7010002 (PMC6473847; doi:10.3390/proteomes7010002)
Supplement: Supplementary file 1 [file proteomes-07-00002-s001.zip › supplement/Supplementary_TableS2.xlsx]

## Sheet: description
	tab
	16S rRNA counts			Bradford	protein concentrations for supernatant and pellet fraction during sample preparation
	Columns			Columns
	Sample	sample number		Sample	sample number
	16S rRNA counts	16S rRNA counts		pellet [ug/ml]	protein concentration in the pellet sample in ug/ml
				supernatant [ug/ml]	protein concentration in the supernatant sample in ug/ml

## Sheet: 16S rRNA counts
Sample	16S rRNA counts
4	7820000000
9	958000000
11	2430000000
26	3890000000
42	3640000000
49	3330000000
70	16500000000
72	1670000000
77	7520000000
83	8450000000
92	11000000000
93	11300000000
103	13500000
112	9370000000
120	5860000000
124	85100000
130	8590000000
135	6180000000
146	14100000000
152	16900000
153	7840000000
154	11200000000
155	39900000000
161	19500000000
173	1170000000
191	6190000000
194	2830000000
199	9620000000
210	36500000000
222	18300000000
228	39900000000
229	10800000000
231	1980000000
242	83000000000
245	14400000000
251	11100000000
253	8630000000
254	2900000000
256	1560000000
263	2880000000
265	10700000000
266	5170000000
268	2870000000
269	6570000000
276	17100000000
284	3020000000
286	15500000000
295	55800000000
299	15300000000
303	52100000000
310	2550000000
313	26000000000
315	643000000
318	13300000000
321	41000000000
328	1270000000
334	2720000000
345	2560000000
347	1130000000
351	12600000000
352	11600000000
353	6880000000
360	6250000000
364	7960000000
368	9410000000
373	8680000000
378	9810000000
379	13300000000
380	34100000000
381	16400000000
383	17200000000
400	10900000000
401	18500000000
402	11700000000
416	5760000000
418	11600000000
421	113000000000
422	651000000
431	7060000000
438	7590000000
442	7800000
446	10200000000
456	36800000000
459	16800000000
460	418000000
464	7170000000
465	28400000000
466	21700000
469	837000000
470	23400000000
475	643000000
479	13200000000
480	581000000
481	10100000000
485	36300000000
491	1910000000
492	20100000000
494	1460000000
497	32200000000
500	31600000000
501	3940000000
503	5470000000
506	10800000000
507	2540000000
508	20100000000
510	28800000000
514	7810000000
515	201000000
516	17900000000
518	10600000000
520	4180000000
521	15100000000
522	16000000000
524	11000000000
527	13700000000
529	19900000000
530	3750000000
532	4020000000
537	8300000000
538	6150000000
539	4840000000
540	11700000000
542	11600000000
546	42000000000
548	14400000000
550	4300000000
558	2330000000
564	17100000000
565	25400000000
566	27200000000
571	4180000000
576	1590000000
578	6320000000
582	18000000000
587	3590000000
588	4760000000
596	6320000000
601	10800000000
604	35100000000
607	6740000000
631	25200000000
637	8140000000
642	13400000000
643	14400000000
648	6890000000
651	15100000000
656	15200000000
662	21200000000
666	14800000000
672	3020000000
680	156000000
684	22600000000
694	21500000000
696	5110000000
709	2650000000
712	32300000000
718	1910000000
723	15000000000
726	3660000000
730	11600000000
731	3520000000
738	8860000000
741	6740000000
742	21100000000
743	27800000000
754	7480000000
757	2140000000
763	4720000000
764	39000000000
766	200000000
769	172000000
770	16600000000
771	5900000000
774	3930000000
780	1940000000
781	2810000000
784	6700000000
785	4480000000
788	809000000
791	219000000
802	2430000000
804	2320000000
805	53400000000
810	6370000000
813	33600000000
818	5110000000
824	5750000000
827	77900000
833	5530000000
839	11300000000
840	2270000000
844	442000000
848	785000000
849	8110000000
858	14600000000
859	4670000000
860	27300000000
861	5790000000
866	24300000000
868	1540000000
870	4390000000
874	16600000000
876	6260000000
877	8320000000
887	14800000000
888	32300000000
891	1020000000
895	11400000000
913	10500000
915	2880000000
923	3360000000
931	100000000

## Sheet: Bradford
sample	pellet [ug/ml]	supernatant [ug/ml]
4	540.64	715.81
9	213.721	548.38
11	834.771	1119.32
26	672.869	686.05
42	225.555	312.78
49	274.122	255.62
70	388.779	598.28
72	346.285	289.63
77	362.255	450.54
83	579.521	679.62
92	672.34	533.26
93	299.479	570.78
103	110.734	1089.62
112	1039.52	1079.28
120	352.433	545.05
124	155.165	1509
130	142.919	1509
135	408.957	329.63
146	600.97	368.75
152	42.5309	956.78
153	420.328	1201.86
154	474.903	474.81
155	758.812	605.1
161	408.219	629.6
173	382.011	1130.09
191	145.983	711.19
194	271.661	430.57
199	447.947	296.01
210	926.558	460.72
222	313.985	330.97
228	552.793	609.04
229	750.612	525.16
231	203.458	508.87
242	295.945	414.94
245	559.032	612.03
251	224.535	330.22
253	301.41	614.61
254	249.438	431.54
256	142.153	794.91
263	273.96	389.12
265	441.785	440.95
266	411.39	767.64
268	191.176	735.35
269	322.485	87.02
276	648.715	316.56
284	347.155	476.8
286	557.484	476.8
295	285.514	502.71
299	179.043	263.18
303	787.932	405.22
310	191.431	323.21
313	897.478	783.53
315	660.138	459.06
318	364.843	861.24
321	649.334	738.14
328	138.321	669.66
334	511.447	511.24
345	511.498	537.96
347	82.1088	645.16
351	441.389	472.08
352	396.157	540.93
353	426.311	656.99
360	357.154	469.34
364	335.731	639.65
368	352.679	443.59
373	296.449	553.99
378	308.383	756.72
379	460.61	547.57
380	821.522	743.35
381	489.947	1137.23
383	414.698	1137.23
400	151.084	863.38
401	386.357	402.44
402	329.109	693.93
416	470.905	356
418	801.694	185.94
421	864.794	321.69
422	44.8298	487.43
431	272.523	618.75
438	180.681	671.39
442	53.5492	426.93
446	1040.67	388.39
456	613.441	462.63
459	314.575	457.63
460	45.5962	1004.61
464	692.541	748.02
465	668.561	537.96
466	8.93347	840.61
469	220.318	781.45
470	537.72	786.04
475	225.029	452.97
479	562.863	770.51
480	537.081	360.05
481	508.483	388.79
485	346.953	1185.02
491	357.71	505.88
492	282.323	750.73
494	105.415	635.44
497	762.873	711.35
500	297.985	299.56
501	317.368	140.65
503	356.814	1088.35
506	353.425	407.8
507	320.43	388.06
508	258.2	625.78
510	580.081	697.21
514	281.94	420.88
515	103.271	457.71
516	476.716	774
518	526.499	218.11
520	183.534	633.42
521	255.139	531.84
522	473.474	799.55
524	260.606	110.09
527	351.025	664.68
529	210.355	599.68
530	210.253	566.84
532	650.369	716.87
537	487.466	125.86
538	233.716	329.59
539	372.704	304.57
540	666.08	609.17
542	180.681	615.98
546	574.762	1363.46
548	416.511	221.73
550	590.681	685.74
558	814.098	249.8
564	502.061	459.08
565	668.299	522.2
566	302.066	697.62
571	381.621	666.7
576	185.828	694.7
578	683.589	1298.43
582	352.679	495.14
587	613.157	746.57
588	159.245	747.07
596	610.677	299.84
601	436.726	332.2
604	1017.34	225.41
607	391.974	343.55
631	272.65	477.56
637	662.772	644.73
642	623.947	416.41
643	457.129	420.51
648	330.668	755.11
651	523.024	385
656	727.858	582.37
662	529.591	377.64
666	483.166	423.44
672	278.558	523.3
680	537.475	509.4
684	576.331	519.35
694	880.84	885.54
696	607.119	610.5
709	536.376	745.95
712	1244.09	600.33
718	172.258	681.14
723	518.499	626.53
726	416.496	1050.56
730	655.588	428.96
731	476.716	582.29
738	504.205	683.19
741	703.867	839.52
742	594.283	588.35
743	245.958	538.06
754	258.2	310.96
757	379.604	652.03
763	611.504	209
764	529.145	545.39
766	223.521	500.66
769	33.9472	757.88
770	690.887	493.46
771	592.485	389.71
774	670.149	253.12
780	66.1077	573.83
781	66.2424	674.63
784	447.947	843.8
785	678.501	233.31
788	515.581	373.5
791	348.993	576.46
802	661.719	563.41
804	222.494	366.45
805	1606.28	655.74
810	676.83	211.37
813	370.56	599.83
818	436.42	884.74
824	507.729	391.67
827	323.005	623.95
833	535.276	378.7
839	587.108	443.25
840	343.695	560.68
844	154.728	560.68
848	288.804	311.94
849	474.903	630.95
858	846.403	467.74
859	374.179	264.23
860	508.136	309.19
861	566.531	422.86
866	570.985	760.46
868	98.0363	358.19
870	437.517	509.79
874	758.276	715.07
876	670.01	473.56
877	549.485	350.56
887	745.248	631.88
888	1034.68	280.56
891	315.341	637.45
895	498.488	866.71
913	390.819	866.71
915	222.617	506.72
923	255.938	733.67
931	314.641	230.16
