# Supplementary material for: Challenges in Clinical Metaproteomics Highlighted by the Analysis of Acute Leukemia Patients with Gut Colonization by Multidrug-Resistant Enterobacteriaceae
Source: Proteomes. 2019 Jan 8;7(1):2. doi: 10.3390/proteomes7010002 (PMC6473847; doi:10.3390/proteomes7010002)
Supplement: Supplementary file 1 [file proteomes-07-00002-s001.zip › supplement/Supplementary_TableS3.xlsx]

## Sheet: description
	tab
	class	16S rRNA derived abundances for class level
	order	16S rRNA derived abundances for order level
	family	16S rRNA derived abundances for family level
	genus	16S rRNA derived abundances for genus level
	Columns	Sample Numbers
	Rows	Class/Order/Family/Genus name

## Sheet: class
taxon	103	11	112	120	124	130	135	146	152	153	154	155	161	173	191	194	199	210	222	228	229	231	242	245	251	253	254	256	26	263	265	266	268	269	276	284	286	295	299	303	310	313	315	318	321	328	334	345	347
Acidobacteriia_Gp2	0	0	0	0	0	0	0	0	9.91e-05	0	0	0	0	0	0	0	0	0	0	0	0	0	0	0	0	0	0	0	0	0	0	0	0	0	0	0	0	0	0	0	0	0	0	0	0	0	0	0	0
Acidobacteriia_Gp4	0	0	0	0	0	0	0	0	0	0	0	0	0	0	0	0	0	0	0	0	0	0	0	0	0	0	0	0	0	0	0	0	0	0	0	0	0	0	0	0	0	0	0	0	0	0	0	0	0
Acidobacteriia_Gp5	0	0	0	0	0	0	0	0	0	0	0	0	0	0	0	0	0	0	0	0	0	0	0	0	0	0	0	0	0	0	0	0	0	0	0	0	0	0	0	0	0	0	0	0	0	0	0	0	0
Acidobacteriia_Gp6	0	0	0	0	0	0	0	0	0	0	0	0	0	0	0	0	0	0	0	0	0	0	0	0	0	0	0	0	0	0	0	0	0	0	0	0	0	0	0	0	0	0	0	0	0	0	0	0	0
Actinobacteria	0.00326895	0.000297177	0.000297177	0	0.151956	0	0.00881625	0	0.00901436	0.00297177	0.0216939	0.003368	0.00455671	0.000990589	0.000297177	0.00089153	0	0.0216939	9.91e-05	0.0139673	0.0248638	0.0195146	0.0222883	0.0186231	0.000297177	0.000297177	0	0	0	0.000396236	0	0	0.0365527	0.000297177	9.91e-05	0.0182268	0	0.0209014	0.00198118	0.000594354	0.0276374	0.00118871	0.00832095	0.00683507	0.000297177	0.000198118	0.0021793	0.101436	0.000297177
Alphaproteobacteria	0.000693413	0	0	0	0.000198118	0	0	0	0.000792472	0	0	0	0	0.000198118	0	0	0	0	0	0	0	0	0	0	0	0	0	0	0	0	0	0	0	0	0	0	0	0	0	0	0	0	0	0	0	9.91e-05	0	0	0.000792472
Anaerolineae	0	0	0	0	0	0	0	0	0	0	0	0	0	0	0	0	0	0	0	0	0	0	0	0	0	0	0	0	0	0	0	0	0	0	0	0	0	0	0	0	0	0	0	0	0	0	0	0	0
Bacilli	0.509955	0.0199108	0.00584448	9.91e-05	0.843487	0.160079	0.194453	0.0127786	0.439723	0.0844973	0.0205052	0.105002	0.00287271	0.0593363	0.00178306	0.0677563	0.000990589	0.167608	0.000594354	0.0779594	0.0383358	0.117781	0.10421	0.0574542	0.0038633	0.0397226	0.210797	0.00326895	0.0154532	0.0340763	0.00733036	0.00089153	0.0368499	0.00148588	0.00158494	0.143239	0.00643883	0.180386	0.0691431	0.000297177	0.0103021	0.00108965	0.155027	0.00544824	0.001684	0.323626	0.0289252	0.11897	0.00158494
Bacteroidia	0.0733036	0.735711	0.630411	0.638039	0.00108965	0.656662	0.536899	0.624071	0.00237741	0.656761	0.799108	0.228232	0.801486	0.00089153	0.78108	0.000495295	0.76949	0.349876	0.768499	0.309757	0.408519	0.355721	0.490738	0.467162	0.637841	0.541555	0.00089153	0.000495295	0.000495295	0.000396236	0.785339	0.500743	0.347301	0.596533	0.480733	0.422486	0.559584	0.533631	0.705201	0.574245	0.42526	0.516592	0.001684	0.697177	0.510748	0.00089153	0.00118871	0.00346706	0.954037
Betaproteobacteria	0.00198118	0	0.0328876	0.0102031	0.000396236	9.91e-05	0	0.167608	0.0137692	0.00089153	0.000990589	0	0.0289252	0.000396236	0.0644874	0	0.0458643	0.015057	0.101238	0.0211986	9.91e-05	0	0.0165428	0.000594354	0.0525012	0	0.0216939	0	0	0	0.0161466	0	9.91e-05	0.0589401	0	0	0	0.0712234	0	0	0.00247647	0	0	0.0345716	0	0	9.91e-05	0	9.91e-05
Chlamydiae	0	0	0	0	0	0	0	0	0	0	0	0	0	0	0	0	0	0	0	0	0	0	0	0	0	0	0	0	0	0	0	0	0	0	0	0	0	0	0	0	0	0	0	0	0	0	0	0	0
Clostridia	0.343437	0.233581	0.0877662	0.222585	0.00188212	0.000495295	0.12214	0.121248	0.00188212	0.189302	0.15473	0.620703	0.159386	0.723031	0.146904	0.252402	0.160674	0.426053	0.12739	0.510946	0.164933	0.0108965	0.258247	0.175136	0.0486379	0.261317	0.000495295	0.572164	0.00148588	0.457256	0.0140664	0.0158494	0.348985	0.148886	0.231897	0.0942051	0.00148588	0.190986	0.0578504	0.187221	0.473601	0.185934	0.71996	0.25369	0.219217	0.0986627	0.948787	0.693611	0.040317
Cyanobacteria	0	0	0	0	0	0	0	0	0	0	0	0.000198118	0	0	0	0	0	9.91e-05	0	0	0.000198118	0	0	9.91e-05	9.91e-05	0	0	0	0.000297177	0	0	0	0	0	0	0	0	0	0	0	0.000198118	0	0.000297177	9.91e-05	0	0.00247647	0.00158494	9.91e-05	0
Deferribacteres	0	0	0	0	0	0	0	0	0	0	0	0	0	0	0	0	0	0	0	0	0	0	0	0	0	9.91e-05	0	0	0	0	0	0	0	0	0	0	0	0	0	0	0	0	0	0	0	0	0	0	0
Deinococci	0	0	0	0	0	0	0	0	0	0	0	0	0	0	0	0	0	0	0	0	0	0	0	0	0	0	0	0	0	0	0	0	0	0	0	0	0	0	0	0	0	0	0	0	0	0	0	0	0
Deltaproteobacteria	9.91e-05	0	0.0441803	0.00663695	9.91e-05	0	0	0.000396236	0	0.02526	0	0.00703318	0	0	0.00366518	0	0.0220901	0.00584448	0	0.00475483	0.00584448	0	0.0170381	0.00782566	0	0.0349678	0	0	0	0	0	0.0233779	0	0	0	0	0.000396236	0	0	0	0.0314017	0	0	0	0	0	0	0	0
Epsilonproteobacteria	0.00178306	0	0	0	0	0	0	0	0	0	0	0	0	0	0	0	0	0.000198118	0	0	9.91e-05	0	0	0	0	0	0	0	0	0	0	0	0	0	0	0	0	0	0	0	0	0	0.000198118	0	0	0	0.000198118	0	0.0021793
Erysipelotrichia	0.000693413	0	0	0.00227836	0	0.00277365	0.00445765	0	0.000495295	9.91e-05	0.00128777	0.011689	0.000297177	0.00931154	0.000594354	0.00445765	0.000297177	0.00742942	0.000693413	0.00881625	0.00594354	0.0182268	0.0158494	0.010005	0	0.0192174	0	0.000198118	0	0.000396236	0.0677563	0.0612184	0.00406142	9.91e-05	0.00158494	0	0.0231798	0.000495295	0.00118871	0.00089153	0.00980683	0.00148588	0	0.000792472	0.00138682	0.0805349	0.0161466	0.0373452	0
Flavobacteriia	0	0	0	0	0	0	0	0	9.91e-05	0	0	0	0	0	0	0	0	0	0	0	0	0	0	0	0	0	0	0	0	0	0	0	0	0	0	0	0	0	0	0	0	0	0	0	0	0	0	0	0
Fusobacteriia	0	0	0	0	0.000297177	0	0	0	0	9.91e-05	0	0	0	0	0	0	0	0	0	0.00485389	0.000198118	0	0.00881625	0	0	0	0	0	0	0	0	0	0	0	0	0	0	0	0	0	0	0	0	0	0	0	0	0	9.91e-05
Gammaproteobacteria	0.00287271	0.00782566	0.197722	0.112927	0.000198118	0.173551	0.108569	0.0582467	0.530263	0.0360575	0.000198118	0.010005	0.000495295	0.20426	0.000297177	0.670035	0.000198118	0.000594354	0.000495295	0.047053	0.010005	0.47786	0.0644874	0.0170381	9.91e-05	0.102724	0.765329	0.416939	0.98207	0.467063	0.109361	0.397325	0.001684	0.000198118	0.0072313	0.321644	0.408717	0.000594354	0.164438	0.00485389	0	0.0141654	0.000693413	0	0.00406142	0.0192174	0	0	9.91e-05
Lentisphaeria	0	0	0	0	0	0	0	0	0	0	0	0	0	0	0	0	0	0	0	0	0	0	0	0	0	0	0	0	0	0	0	0	0	0	0	0	0	0	0	0	0	0	0	0	0	0	0	0	0
Mollicutes	0.000198118	0	0	0	0	0	0	0	0	0	0	0	0	0	0	0	0	0	0	0	0	0	0	0	0	0	0	0	0	0	0	0	0	0	0	0	0	0	0	0	0	0	0	0	0	0	0	0	0
OD1_genera_incertae_sedis	0	0	0	0	0	0	0	0	9.91e-05	0	0	0	0	0	0	0	0	0	0	0	0	0	0	0	0	0	0	0	0	0	0	0	0	0	0	0	0	0	0	0	0	0	0	0	0	0	0	0	0
Opitutae	0	0	0	0	0	0	0	0	0	0	0	0	0	0	0	0	0	0	0	0	0	0	0	0	0	0	0	0	0	0	0	0	0	0	0	0	0	0	0	0	9.91e-05	0	0	0	0	0	0	0	9.91e-05
Planctomycetia	0	0	0	0	0	0	0	0	0	0	0	0	0	0	0	0	0	0	0	0	0	0	0	0	0	0	0	0	0	0	0	0	0	0	0	0	0	0	0	0	0	0	0	0	0	0	0	0	0
Spartobacteria	0	0	0	0	0	0	0	0	0	0	0	0	0	0	0	0	0	0	0	0	0	0	0	0	0	0	0	0	0	0	0	0	0	0	0	0	0	0	0	0	0	0	0	0	0	0	0	0	0
Sphingobacteriia	0.000198118	0	0	0	9.91e-05	0	0	0	0.00108965	9.91e-05	0	0	0	0	0	0	0	0	0	0	0	0	0	0	0	0	0	0	0	0	0	0	0	0	0	0	0	0	0	0	0	0	0	0	0	0	0	0	0
Spirochaetes	0	0	0	0	0	0	0	0	0	0	0	0	0	0	0	0	0	0	0	0	0	0	0	0	0	0	0	0	0	0	0	0	0	0	0	0	0	0	0	0	0	0	0	0	0	0	0	0	0
SR1_genera_incertae_sedis	0.000495295	0	0	0	0	0	0	0	0	0	0	0	0	0	0	0	0	0	0	0	0	0	0	0	0	0	0	0	0	0	0	0	0	0	0	0	0	0	0	0	0	0	0	0	0	0	0	0	0
Synergistia	9.91e-05	0	0	0	0	0	0	0	0	0	0	0	0	0	0	0	0	0	0	0	0.278752	0	0	0.116295	0	0	9.91e-05	0	0	0	0	0	0	0	0	0	0	0	0	0	0	0	0	0	0	0	0	0	0
Thermomicrobia	0	0	0	0	0	0	0	0	0	0	0	0	0	0	0	0	0	0	0	0	0	0	0	0	0	0	0	0	0	0	0	0	0	0	0	0	0	0	0	0	0	0	0	0	0	0	0	0	0
Thermotogae	0	0	0	0	0	0	0	0	0	0	0	0	0	0	0	0	0	0	0	0	0	0	0	0	0	0	0	0	0	0	0	0	0	0	0	0	0	0	0	0	0	0	0	0	0	0	0	0	0
TM7_genera_incertae_sedis	0.0038633	0.000198118	0	0	0	0	0	0	0	0	0	0	0	0	9.91e-05	0	0	0	0	0	0	0	0	0	0	0	0	0	0	0	0	0	0.000198118	0	0	0	0	0	0	0	0	0	0	0	0	0	0	0	9.91e-05
unclassified_Bacteria	0.0175334	0.000198118	0.00089153	0.00673601	0.000198118	0	0.0204061	0.0135711	9.91e-05	0.00326895	0	9.91e-05	0	9.91e-05	0.000198118	9.91e-05	0	0.00148588	0.000594354	0.000297177	0.0166419	0	0.000693413	0.0128777	0.000198118	0	0.000495295	9.91e-05	0.000198118	0.00089153	0	9.91e-05	0.00733036	0.000495295	0.00089153	9.91e-05	0.000198118	9.91e-05	0.000198118	0.000693413	0.0172363	9.91e-05	0.000792472	0.00089153	0.00108965	9.91e-05	9.91e-05	0.000396236	0.000198118
unclassified_Bacteroidetes	0.00475483	0.00198118	0	0.000396236	0	0	9.91e-05	0.000297177	0	0.000396236	0.000198118	0	0.000495295	0	0	0	0	0	9.91e-05	0	0.000396236	0	0.000297177	0.000495295	0.000297177	9.91e-05	0	0	0	0	0	9.91e-05	9.91e-05	0.000297177	0	9.91e-05	0	9.91e-05	0	0	0.000396236	0.00653789	0	0.000297177	0.00921248	0	0	0	9.91e-05
unclassified_Firmicutes	0.00356612	0.000297177	0	9.91e-05	9.91e-05	0.00624071	0.00416048	0	0	0.000297177	0.00118871	0.0136701	0.000198118	0.00148588	0.000594354	0.00376424	0.000396236	0.00406142	0.000297177	0.000198118	0.00614165	0	0.000792472	0.00089153	0.00089153	0	9.91e-05	0.00673601	0	0.0395245	0	0.000396236	0.00148588	0.00247647	0	0	0	0.00148588	0	0.00257553	0.000198118	0.00287271	0.113026	0.000198118	0.00128777	0.474096	0.000792472	0.0446756	0
unclassified_Proteobacteria	9.91e-05	0	0	0	0	0	0	9.91e-05	9.91e-05	0	0	0	0	0	0	0	0	0	0	0.000198118	0	0	0	0	0	0	0	9.91e-05	0	0	0	0	0	0	0	0	0	9.91e-05	0	0	0	0	0	0	0	0	0	0	0
unclassified_Verrucomicrobia	0	0	0	0	0	0	0	0	0	0	0	0	0	0	0	0	0	0	0	0	0	0	0	0	9.91e-05	0	0	0	0	0	0	0	9.91e-05	9.91e-05	0	0	0	0	0	0	0	0	0	0	0	0	0	0	0
Verrucomicrobiae	0.0311045	0	0	0	0	9.91e-05	0	0.001684	9.91e-05	0	9.91e-05	0	0.00128777	0	0	9.91e-05	0	0	0	0	0.0390292	0	0	0.115503	0.255176	0	9.91e-05	0	0	0	0	0	0.215255	0.190193	0.275978	0	0	0	0	0.228628	0.00138682	0.270035	0	0	0.251015	9.91e-05	0	0	0
[truncated: 163 more columns]

## Sheet: order
taxon	103	11	112	120	124	130	135	146	152	153	154	155	161	173	191	194	199	210	222	228	229	231	242	245	251	253	254	256	26	263	265	266	268	269	276	284	286	295	299	303	310	313	315	318	321	328	334	345	347
unclassified_OD1_genera_incertae_sedis	0	0	0	0	0	0	0	0	9.91e-05	0	0	0	0	0	0	0	0	0	0	0	0	0	0	0	0	0	0	0	0	0	0	0	0	0	0	0	0	0	0	0	0	0	0	0	0	0	0	0	0
Synergistales	9.91e-05	0	0	0	0	0	0	0	0	0	0	0	0	0	0	0	0	0	0	0	0.278752	0	0	0.116295	0	0	9.91e-05	0	0	0	0	0	0	0	0	0	0	0	0	0	0	0	0	0	0	0	0	0	0
Burkholderiales	0.00188212	0	0.0328876	0.0102031	0.000297177	9.91e-05	0	0.167608	0.0137692	0.00089153	0.000990589	0	0.0288262	0.000396236	0.0644874	0	0.0458643	0.0149579	0.101238	0.0211986	9.91e-05	0	0.0165428	0.000594354	0.0525012	0	0.0216939	0	0	0	0.0161466	0	9.91e-05	0.0589401	0	0	0	0.0712234	0	0	0.00247647	0	0	0.0345716	0	0	9.91e-05	0	9.91e-05
Rhodospirillales	0	0	0	0	0	0	0	0	0	0	0	0	0	0	0	0	0	0	0	0	0	0	0	0	0	0	0	0	0	0	0	0	0	0	0	0	0	0	0	0	0	0	0	0	0	0	0	0	0
unclassified_Bacilli	0.000198118	0	0	0	9.91e-05	0	0.000297177	9.91e-05	0	0	0	0	0	0	0	0	0	0	0	0	9.91e-05	0	9.91e-05	0	0	0	0	0	9.91e-05	0	0	0	9.91e-05	0	0	0	0	0	0	0	0	0	9.91e-05	0	0	0	0	0.000198118	0
Aeromonadales	0	0	0	0.0359584	0	0	0	0	0	0	0	0	0	0	0	0	0	0	0	0	0	0	0	0	0	0	0	0	0	0	0	0	0	0	0	0	0	0	0	0	0	0	0	0	0	0	0	0	0
Sphingomonadales	0	0	0	0	0	0	0	0	9.91e-05	0	0	0	0	0	0	0	0	0	0	0	0	0	0	0	0	0	0	0	0	0	0	0	0	0	0	0	0	0	0	0	0	0	0	0	0	0	0	0	0
Solirubrobacterales	0	0	0	0	0	0	0	0	0	0	0	0	0	0	0	0	0	0	0	0	0	0	0	0	0	0	0	0	0	0	0	0	0	0	0	0	0	0	0	0	0	0	0	0	0	0	0	0	0
Cardiobacteriales	0	0	0	0	0	0	0	0	0	0	0	0	0	0	0	0	0	0	0	0	0	0	0	0	0	0	0	0	0	0	0	0	0	0	0	0	0	0	0	0	0	0	0	0	0	0	0	0	0
Erysipelotrichales	0.000693413	0	0	0.00227836	0	0.00277365	0.00445765	0	0.000495295	9.91e-05	0.00128777	0.011689	0.000297177	0.00931154	0.000594354	0.00445765	0.000297177	0.00742942	0.000693413	0.00881625	0.00594354	0.0182268	0.0158494	0.010005	0	0.0192174	0	0.000198118	0	0.000396236	0.0677563	0.0612184	0.00406142	9.91e-05	0.00158494	0	0.0231798	0.000495295	0.00118871	0.00089153	0.00980683	0.00148588	0	0.000792472	0.00138682	0.0805349	0.0161466	0.0373452	0
Acidimicrobiales	0	0	0	0	0	0	0	0	0	0	0	0	0	0	0	0	0	0	0	0	0	0	0	0	0	0	0	0	0	0	0	0	0	0	0	0	0	0	0	0	0	0	0	0	0	0	0	0	0
Family_I	0	0	0	0	0	0	0	0	0	0	0	0	0	0	0	0	0	0	0	0	0	0	0	0	0	0	0	0	0	0	0	0	0	0	0	0	0	0	0	0	0	0	0	0	0	0	0	0	0
Rubrobacterales	0	0	0	0	0	0	0	0	0	0	0	0	0	0	0	0	0	0	0	0	0	0	0	0	0	0	0	0	0	0	0	0	0	0	0	0	0	0	0	0	0	0	0	0	0	0	0	0	0
Rhizobiales	0	0	0	0	0.000198118	0	0	0	0.000495295	0	0	0	0	0.000198118	0	0	0	0	0	0	0	0	0	0	0	0	0	0	0	0	0	0	0	0	0	0	0	0	0	0	0	0	0	0	0	9.91e-05	0	0	0
Verrucomicrobiales	0.0311045	0	0	0	0	9.91e-05	0	0.001684	9.91e-05	0	9.91e-05	0	0.00128777	0	0	9.91e-05	0	0	0	0	0.0390292	0	0	0.115503	0.255176	0	9.91e-05	0	0	0	0	0	0.215255	0.190193	0.275978	0	0	0	0	0.228628	0.00138682	0.270035	0	0	0.251015	9.91e-05	0	0	0
Mycoplasmatales	0	0	0	0	0	0	0	0	0	0	0	0	0	0	0	0	0	0	0	0	0	0	0	0	0	0	0	0	0	0	0	0	0	0	0	0	0	0	0	0	0	0	0	0	0	0	0	0	0
unclassified_Lentisphaeria	0	0	0	0	0	0	0	0	0	0	0	0	0	0	0	0	0	0	0	0	0	0	0	0	0	0	0	0	0	0	0	0	0	0	0	0	0	0	0	0	0	0	0	0	0	0	0	0	0
unclassified_Verrucomicrobia	0	0	0	0	0	0	0	0	0	0	0	0	0	0	0	0	0	0	0	0	0	0	0	0	9.91e-05	0	0	0	0	0	0	0	9.91e-05	9.91e-05	0	0	0	0	0	0	0	0	0	0	0	0	0	0	0
Desulfovibrionales	9.91e-05	0	0.0441803	0.00663695	9.91e-05	0	0	0.000396236	0	0.025161	0	0.00703318	0	0	0.00366518	0	0.0220901	0.00584448	0	0.00465577	0.00584448	0	0.0169391	0.00782566	0	0.0349678	0	0	0	0	0	0.0233779	0	0	0	0	0.000396236	0	0	0	0.0314017	0	0	0	0	0	0	0	0
Anaerolineales	0	0	0	0	0	0	0	0	0	0	0	0	0	0	0	0	0	0	0	0	0	0	0	0	0	0	0	0	0	0	0	0	0	0	0	0	0	0	0	0	0	0	0	0	0	0	0	0	0
Gp5	0	0	0	0	0	0	0	0	0	0	0	0	0	0	0	0	0	0	0	0	0	0	0	0	0	0	0	0	0	0	0	0	0	0	0	0	0	0	0	0	0	0	0	0	0	0	0	0	0
Flavobacteriales	0	0	0	0	0	0	0	0	9.91e-05	0	0	0	0	0	0	0	0	0	0	0	0	0	0	0	0	0	0	0	0	0	0	0	0	0	0	0	0	0	0	0	0	0	0	0	0	0	0	0	0
Thermotogales	0	0	0	0	0	0	0	0	0	0	0	0	0	0	0	0	0	0	0	0	0	0	0	0	0	0	0	0	0	0	0	0	0	0	0	0	0	0	0	0	0	0	0	0	0	0	0	0	0
Gp4	0	0	0	0	0	0	0	0	0	0	0	0	0	0	0	0	0	0	0	0	0	0	0	0	0	0	0	0	0	0	0	0	0	0	0	0	0	0	0	0	0	0	0	0	0	0	0	0	0
unclassified_Cyanobacteria	0	0	0	0	0	0	0	0	0	0	0	0	0	0	0	0	0	0	0	0	0	0	0	0	0	0	0	0	0	0	0	0	0	0	0	0	0	0	0	0	0	0	0	0	0	0	0	0	0
Pasteurellales	0	0	0	0	0	0	0	0	0	0	0	0	0	0	0	0.00227836	9.91e-05	0.000297177	0	0	0	0	0	0	0	0	0	0	0	0	0	0	9.91e-05	0	0	0	0	0	0	0	0	0	9.91e-05	0	0	0.000198118	0	0	0
Rhodocyclales	0	0	0	0	0	0	0	0	0	0	0	0	0	0	0	0	0	0	0	0	0	0	0	0	0	0	0	0	0	0	0	0	0	0	0	0	0	0	0	0	0	0	0	0	0	0	0	0	0
unclassified_Bacteria	0.0175334	0.000198118	0.00089153	0.00673601	0.000198118	0	0.0204061	0.0135711	9.91e-05	0.00326895	0	9.91e-05	0	9.91e-05	0.000198118	9.91e-05	0	0.00148588	0.000594354	0.000297177	0.0166419	0	0.000693413	0.0128777	0.000198118	0	0.000495295	9.91e-05	0.000198118	0.00089153	0	9.91e-05	0.00733036	0.000495295	0.00089153	9.91e-05	0.000198118	9.91e-05	0.000198118	0.000693413	0.0172363	9.91e-05	0.000792472	0.00089153	0.00108965	9.91e-05	9.91e-05	0.000396236	0.000198118
Deferribacterales	0	0	0	0	0	0	0	0	0	0	0	0	0	0	0	0	0	0	0	0	0	0	0	0	0	9.91e-05	0	0	0	0	0	0	0	0	0	0	0	0	0	0	0	0	0	0	0	0	0	0	0
Deinococcales	0	0	0	0	0	0	0	0	0	0	0	0	0	0	0	0	0	0	0	0	0	0	0	0	0	0	0	0	0	0	0	0	0	0	0	0	0	0	0	0	0	0	0	0	0	0	0	0	0
Spartobacteria_genera_incertae_sedis	0	0	0	0	0	0	0	0	0	0	0	0	0	0	0	0	0	0	0	0	0	0	0	0	0	0	0	0	0	0	0	0	0	0	0	0	0	0	0	0	0	0	0	0	0	0	0	0	0
Legionellales	0	0	0	0	0	0	0	0	0	0	0	0	0	0	0	0	0	0	0	0	0	0	0	0	0	0	0	0	0	0	0	0	0	0	0	0	0	0	0	0	0	0	0	0	0	0	0	0	0
Anaeroplasmatales	0.000198118	0	0	0	0	0	0	0	0	0	0	0	0	0	0	0	0	0	0	0	0	0	0	0	0	0	0	0	0	0	0	0	0	0	0	0	0	0	0	0	0	0	0	0	0	0	0	0	0
Lactobacillales	0.244676	0.0194156	0.00584448	9.91e-05	0.808717	0.158791	0.194056	0.00733036	0.4211	0.0843982	0.0198118	0.104903	0.00277365	0.0592372	0.001684	0.0677563	0.000990589	0.167509	0.000594354	0.0777613	0.0382368	0.117781	0.103418	0.0574542	0.0038633	0.0397226	0.210797	0.00316989	0.0153541	0.0340763	0.00376424	0.00089153	0.0367509	0.00148588	0.00158494	0.14314	0.00643883	0.17999	0.0691431	0.000297177	0.010005	0.00108965	0.154829	0.00544824	0.001684	0.323626	0.028628	0.114611	0.00148588
Xanthomonadales	0	0	0	0	9.91e-05	0	0	0	0.000198118	0	0	0	0	0	0	0	0	0	0	0	0	0	0	0	0	0	0	9.91e-05	0	9.91e-05	0	0	0	0	0	0	0	0	0	0	0	0	0	0	0	0	0	0	0
unclassified_Proteobacteria	9.91e-05	0	0	0	0	0	0	9.91e-05	9.91e-05	0	0	0	0	0	0	0	0	0	0	0.000198118	0	0	0	0	0	0	0	9.91e-05	0	0	0	0	0	0	0	0	0	9.91e-05	0	0	0	0	0	0	0	0	0	0	0
Enterobacteriales	0.00287271	0.00782566	0.197623	0.0769688	9.91e-05	0.173551	0.10847	0.0581476	0.529866	0.0359584	0.000198118	0.010005	0.000495295	0.190688	0.000297177	0.667756	9.91e-05	0.000297177	0.000495295	0.0468549	0.010005	0.47786	0.0644874	0.0170381	0	0.102724	0.765329	0.41684	0.981971	0.466964	0.10738	0.397226	0.00158494	0.000198118	0.0072313	0.321644	0.408717	0.000495295	0.164438	0.00485389	0	0.0141654	9.91e-05	0	0.00406142	0	0	0	9.91e-05
Oceanospirillales	0	0	9.91e-05	0	0	0	0	0	0	0	0	0	0	0	0	0	0	0	0	0	0	0	0	0	0	0	0	0	0	0	0	0	0	0	0	0	0	0	0	0	0	0	0	0	0	0	0	0	0
Bifidobacteriales	0.000198118	0	0	0	0.000198118	0	0	0	9.91e-05	9.91e-05	0.0148588	0	0.0038633	9.91e-05	0	9.91e-05	0	0.00703318	0	0.011689	0.0224864	0	0.00733036	0.0172363	0	9.91e-05	0	0	0	0.000396236	0	0	0.000495295	0	9.91e-05	0.013472	0	0.0198118	0.00188212	0	9.91e-05	0	9.91e-05	0.00455671	0	0	0.000297177	0.101436	9.91e-05
unclassified_Deltaproteobacteria	0	0	0	0	0	0	0	0	0	9.91e-05	0	0	0	0	0	0	0	0	0	9.91e-05	0	0	9.91e-05	0	0	0	0	0	0	0	0	0	0	0	0	0	0	0	0	0	0	0	0	0	0	0	0	0	0
Actinomycetales	0.000792472	0.000297177	0.000297177	0	0.151758	0	0	0	0.00871719	0.00287271	0.000594354	9.91e-05	0.000297177	0.000693413	9.91e-05	0.000594354	0	0.000495295	9.91e-05	9.91e-05	9.91e-05	0.0192174	0.001684	0.000198118	9.91e-05	0.000198118	0	0	0	0	0	0	0.00198118	0	0	0.000297177	0	0.000693413	9.91e-05	0	0.000693413	9.91e-05	0.00782566	9.91e-05	0	0.000198118	0.00138682	0	0.000198118
Bacillales	0.265082	0.000495295	0	0	0.0346706	0.00128777	9.91e-05	0.00534918	0.0186231	9.91e-05	0.000693413	9.91e-05	9.91e-05	9.91e-05	9.91e-05	0	0	9.91e-05	0	0.000198118	0	0	0.000693413	0	0	0	0	9.91e-05	0	0	0.00356612	0	0	0	0	9.91e-05	0	0.000396236	0	0	0.000297177	0	9.91e-05	0	0	0	0.000297177	0.00416048	9.91e-05
Gp6	0	0	0	0	0	0	0	0	0	0	0	0	0	0	0	0	0	0	0	0	0	0	0	0	0	0	0	0	0	0	0	0	0	0	0	0	0	0	0	0	0	0	0	0	0	0	0	0	0
Chloroplast	0	0	0	0	0	0	0	0	0	0	0	0.000198118	0	0	0	0	0	9.91e-05	0	0	0.000198118	0	0	9.91e-05	9.91e-05	0	0	0	0.000297177	0	0	0	0	0	0	0	0	0	0	0	0.000198118	0	0.000297177	9.91e-05	0	0.00247647	0.00158494	9.91e-05	0
unclassified_Mollicutes	0	0	0	0	0	0	0	0	0	0	0	0	0	0	0	0	0	0	0	0	0	0	0	0	0	0	0	0	0	0	0	0	0	0	0	0	0	0	0	0	0	0	0	0	0	0	0	0	0
unclassified_Gammaproteobacteria	0	0	0	0	0	0	9.91e-05	9.91e-05	9.91e-05	9.91e-05	0	0	0	0	0	0	0	0	0	9.91e-05	0	0	0	0	0	0	0	0	9.91e-05	0	0	9.91e-05	0	0	0	0	0	9.91e-05	0	0	0	0	0	0	0	0	0	0	0
Neisseriales	9.91e-05	0	0	0	9.91e-05	0	0	0	0	0	0	0	9.91e-05	0	0	0	0	9.91e-05	0	0	0	0	0	0	0	0	0	0	0	0	0	0	0	0	0	0	0	0	0	0	0	0	0	0	0	0	0	0	0
unclassified_Opitutae	0	0	0	0	0	0	0	0	0	0	0	0	0	0	0	0	0	0	0	0	0	0	0	0	0	0	0	0	0	0	0	0	0	0	0	0	0	0	0	0	0	0	0	0	0	0	0	0	0
unclassified_TM7_genera_incertae_sedis	0.0038633	0.000198118	0	0	0	0	0	0	0	0	0	0	0	0	9.91e-05	0	0	0	0	0	0	0	0	0	0	0	0	0	0	0	0	0	0.000198118	0	0	0	0	0	0	0	0	0	0	0	0	0	0	0	9.91e-05
Clostridiales	0.342645	0.233581	0.0877662	0.222585	0.00188212	0.000495295	0.12214	0.121248	0.00188212	0.189302	0.15473	0.620703	0.159386	0.723031	0.146904	0.252402	0.160674	0.426053	0.12739	0.510946	0.164636	0.0108965	0.258247	0.175136	0.0486379	0.261317	0.000495295	0.572164	0.00148588	0.457256	0.0140664	0.0158494	0.348787	0.148886	0.231897	0.0942051	0.00148588	0.190986	0.0578504	0.187221	0.473502	0.185835	0.71996	0.25369	0.219217	0.0986627	0.948787	0.693512	0.040317
unclassified_Actinobacteria	0	0	0	0	0	0	0	0	0	0	0	0	0	0	0	0	0	0	0	0	0	0	0	0	0	0	0	0	0	0	0	0	0	0	0	0	0	0	0	0	0	0	0	0	0	0	0	0	0
Alteromonadales	0	0	0	0	0	0	0	0	0	0	0	0	0	0	0	0	0	0	0	0	0	0	0	0	0	0	0	0	0	0	0	0	0	0	0	0	0	0	0	0	0	0	0	0	0	0	0	0	0
Caulobacterales	0.000198118	0	0	0	0	0	0	0	0.000198118	0	0	0	0	0	0	0	0	0	0	0	0	0	0	0	0	0	0	0	0	0	0	0	0	0	0	0	0	0	0	0	0	0	0	0	0	0	0	0	0.000792472
Campylobacterales	0.00178306	0	0	0	0	0	0	0	0	0	0	0	0	0	0	0	0	0.000198118	0	0	9.91e-05	0	0	0	0	0	0	0	0	0	0	0	0	0	0	0	0	0	0	0	0	0	0.000198118	0	0	0	0.000198118	0	0.0021793
unclassified_SR1_genera_incertae_sedis	0.000495295	0	0	0	0	0	0	0	0	0	0	0	0	0	0	0	0	0	0	0	0	0	0	0	0	0	0	0	0	0	0	0	0	0	0	0	0	0	0	0	0	0	0	0	0	0	0	0	0
Alphaproteobacteria_incertae_sedis	0.000297177	0	0	0	0	0	0	0	0	0	0	0	0	0	0	0	0	0	0	0	0	0	0	0	0	0	0	0	0	0	0	0	0	0	0	0	0	0	0	0	0	0	0	0	0	0	0	0	0
Pseudomonadales	0	0	0	0	0	0	0	0	9.91e-05	0	0	0	0	0.0135711	0	0	0	0	0	9.91e-05	0	0	0	0	9.91e-05	0	0	0	0	0	0.00198118	0	0	0	0	0	0	0	0	0	0	0	0.000495295	0	0	0.0190193	0	0	0
Spirochaetales	0	0	0	0	0	0	0	0	0	0	0	0	0	0	0	0	0	0	0	0	0	0	0	0	0	0	0	0	0	0	0	0	0	0	0	0	0	0	0	0	0	0	0	0	0	0	0	0	0
Puniceicoccales	0	0	0	0	0	0	0	0	0	0	0	0	0	0	0	0	0	0	0	0	0	0	0	0	0	0	0	0	0	0	0	0	0	0	0	0	0	0	0	0	9.91e-05	0	0	0	0	0	0	0	9.91e-05
Sphingobacteriales	0.000198118	0	0	0	9.91e-05	0	0	0	0.00108965	9.91e-05	0	0	0	0	0	0	0	0	0	0	0	0	0	0	0	0	0	0	0	0	0	0	0	0	0	0	0	0	0	0	0	0	0	0	0	0	0	0	0
unclassified_Clostridia	0.000792472	0	0	0	0	0	0	0	0	0	0	0	0	0	0	0	0	0	0	0	0.000297177	0	0	0	0	0	0	0	0	0	0	0	0.000198118	0	0	0	0	0	0	0	9.91e-05	9.91e-05	0	0	0	0	0	9.91e-05	0
Chromatiales	0	0	0	0	0	0	0	0	0	0	0	0	0	0	0	0	0	0	0	0	0	0	0	0	0	0	0	0	0	0	0	0	0	0	0	0	0	0	0	0	0	0	0	0	0	0	0	0	0
Rhodobacterales	0	0	0	0	0	0	0	0	0	0	0	0	0	0	0	0	0	0	0	0	0	0	0	0	0	0	0	0	0	0	0	0	0	0	0	0	0	0	0	0	0	0	0	0	0	0	0	0	0
Fusobacteriales	0	0	0	0	0.000297177	0	0	0	0	9.91e-05	0	0	0	0	0	0	0	0	0	0.00485389	0.000198118	0	0.00881625	0	0	0	0	0	0	0	0	0	0	0	0	0	0	0	0	0	0	0	0	0	0	0	0	0	9.91e-05
Methylophilales	0	0	0	0	0	0	0	0	0	0	0	0	0	0	0	0	0	0	0	0	0	0	0	0	0	0	0	0	0	0	0	0	0	0	0	0	0	0	0	0	0	0	0	0	0	0	0	0	0
Thermales	0	0	0	0	0	0	0	0	0	0	0	0	0	0	0	0	0	0	0	0	0	0	0	0	0	0	0	0	0	0	0	0	0	0	0	0	0	0	0	0	0	0	0	0	0	0	0	0	0
unclassified_Betaproteobacteria	0	0	0	0	0	0	0	0	0	0	0	0	0	0	0	0	0	0	0	0	0	0	0	0	0	0	0	0	0	0	0	0	0	0	0	0	0	0	0	0	0	0	0	0	0	0	0	0	0
unclassified_Firmicutes	0.00356612	0.000297177	0	9.91e-05	9.91e-05	0.00624071	0.00416048	0	0	0.000297177	0.00118871	0.0136701	0.000198118	0.00148588	0.000594354	0.00376424	0.000396236	0.00406142	0.000297177	0.000198118	0.00614165	0	0.000792472	0.00089153	0.00089153	0	9.91e-05	0.00673601	0	0.0395245	0	0.000396236	0.00148588	0.00247647	0	0	0	0.00148588	0	0.00257553	0.000198118	0.00287271	0.113026	0.000198118	0.00128777	0.474096	0.000792472	0.0446756	0
unclassified_Bacteroidetes	0.00475483	0.00198118	0	0.000396236	0	0	9.91e-05	0.000297177	0	0.000396236	0.000198118	0	0.000495295	0	0	0	0	0	9.91e-05	0	0.000396236	0	0.000297177	0.000495295	0.000297177	9.91e-05	0	0	0	0	0	9.91e-05	9.91e-05	0.000297177	0	9.91e-05	0	9.91e-05	0	0	0.000396236	0.00653789	0	0.000297177	0.00921248	0	0	0	9.91e-05
Gp2	0	0	0	0	0	0	0	0	9.91e-05	0	0	0	0	0	0	0	0	0	0	0	0	0	0	0	0	0	0	0	0	0	0	0	0	0	0	0	0	0	0	0	0	0	0	0	0	0	0	0	0
Myxococcales	0	0	0	0	0	0	0	0	0	0	0	0	0	0	0	0	0	0	0	0	0	0	0	0	0	0	0	0	0	0	0	0	0	0	0	0	0	0	0	0	0	0	0	0	0	0	0	0	0
Bdellovibrionales	0	0	0	0	0	0	0	0	0	0	0	0	0	0	0	0	0	0	0	0	0	0	0	0	0	0	0	0	0	0	0	0	0	0	0	0	0	0	0	0	0	0	0	0	0	0	0	0	0
Chlamydiales	0	0	0	0	0	0	0	0	0	0	0	0	0	0	0	0	0	0	0	0	0	0	0	0	0	0	0	0	0	0	0	0	0	0	0	0	0	0	0	0	0	0	0	0	0	0	0	0	0
Coriobacteriales	0.00227836	0	0	0	0	0	0.00881625	0	0.000198118	0	0.00624071	0.00326895	0.000396236	0.000198118	0.000198118	0.000198118	0	0.0141654	0	0.0021793	0.00227836	0.000297177	0.0132739	0.00118871	0.000198118	0	0	0	0	0	0	0	0.0340763	0.000297177	0	0.00445765	0	0.000396236	0	0.000594354	0.026845	0.00108965	0.000396236	0.0021793	0.000297177	0	0.000495295	0	0
Opitutales	0	0	0	0	0	0	0	0	0	0	0	0	0	0	0	0	0	0	0	0	0	0	0	0	0	0	0	0	0	0	0	0	0	0	0	0	0	0	0	0	0	0	0	0	0	0	0	0	0
Bacteroidales	0.0733036	0.735711	0.630411	0.638039	0.00108965	0.656662	0.536899	0.624071	0.00237741	0.656761	0.799108	0.228232	0.801486	0.00089153	0.78108	0.000495295	0.76949	0.349876	0.768499	0.309757	0.408519	0.355721	0.490738	0.467162	0.637841	0.541555	0.00089153	0.000495295	0.000495295	0.000396236	0.785339	0.500743	0.347301	0.596533	0.480733	0.422486	0.559584	0.533631	0.705201	0.574245	0.42526	0.516592	0.001684	0.697177	0.510748	0.00089153	0.00118871	0.00346706	0.954037
Sphaerobacterales	0	0	0	0	0	0	0	0	0	0	0	0	0	0	0	0	0	0	0	0	0	0	0	0	0	0	0	0	0	0	0	0	0	0	0	0	0	0	0	0	0	0	0	0	0	0	0	0	0
Vibrionales	0	0	0	0	0	0	0	0	0	0	0	0	0	0	0	0	0	0	0	0	0	0	0	0	0	0	0	0	0	0	0	0	0	0	0	0	0	0	0	0	0	0	0	0	0	0	0	0	0
Victivallales	0	0	0	0	0	0	0	0	0	0	0	0	0	0	0	0	0	0	0	0	0	0	0	0	0	0	0	0	0	0	0	0	0	0	0	0	0	0	0	0	0	0	0	0	0	0	0	0	0
Planctomycetales	0	0	0	0	0	0	0	0	0	0	0	0	0	0	0	0	0	0	0	0	0	0	0	0	0	0	0	0	0	0	0	0	0	0	0	0	0	0	0	0	0	0	0	0	0	0	0	0	0
unclassified_Alphaproteobacteria	0.000198118	0	0	0	0	0	0	0	0	0	0	0	0	0	0	0	0	0	0	0	0	0	0	0	0	0	0	0	0	0	0	0	0	0	0	0	0	0	0	0	0	0	0	0	0	0	0	0	0
[truncated: 163 more columns]

## Sheet: family
taxon	103	11	112	120	124	130	135	146	152	153	154	155	161	173	191	194	199	210	222	228	229	231	242	245	251	253	254	256	26	263	265	266	268	269	276	284	286	295	299	303	310	313	315	318	321	328	334	345	347
Dermabacteraceae	0	0	0	0	0	0	0	0	0	0	0	0	0	0	0	0	0	0	0	0	0	0	0	0	0	0	0	0	0	0	0	0	0	0	0	0	0	0	0	0	0	0	0	0	0	0	0	0	0
Flavobacteriaceae	0	0	0	0	0	0	0	0	9.91e-05	0	0	0	0	0	0	0	0	0	0	0	0	0	0	0	0	0	0	0	0	0	0	0	0	0	0	0	0	0	0	0	0	0	0	0	0	0	0	0	0
Opitutaceae	0	0	0	0	0	0	0	0	0	0	0	0	0	0	0	0	0	0	0	0	0	0	0	0	0	0	0	0	0	0	0	0	0	0	0	0	0	0	0	0	0	0	0	0	0	0	0	0	0
Vibrionaceae	0	0	0	0	0	0	0	0	0	0	0	0	0	0	0	0	0	0	0	0	0	0	0	0	0	0	0	0	0	0	0	0	0	0	0	0	0	0	0	0	0	0	0	0	0	0	0	0	0
Pseudoalteromonadaceae	0	0	0	0	0	0	0	0	0	0	0	0	0	0	0	0	0	0	0	0	0	0	0	0	0	0	0	0	0	0	0	0	0	0	0	0	0	0	0	0	0	0	0	0	0	0	0	0	0
unclassified_Bacilli	0.000198118	0	0	0	9.91e-05	0	0.000297177	9.91e-05	0	0	0	0	0	0	0	0	0	0	0	0	9.91e-05	0	9.91e-05	0	0	0	0	0	9.91e-05	0	0	0	9.91e-05	0	0	0	0	0	0	0	0	0	9.91e-05	0	0	0	0	0.000198118	0
unclassified_Sorangiineae	0	0	0	0	0	0	0	0	0	0	0	0	0	0	0	0	0	0	0	0	0	0	0	0	0	0	0	0	0	0	0	0	0	0	0	0	0	0	0	0	0	0	0	0	0	0	0	0	0
Shewanellaceae	0	0	0	0	0	0	0	0	0	0	0	0	0	0	0	0	0	0	0	0	0	0	0	0	0	0	0	0	0	0	0	0	0	0	0	0	0	0	0	0	0	0	0	0	0	0	0	0	0
Desulfonatronaceae	0	0	0	0	0	0	0	0	0	0	0	0	0	0	0	0	0	0	0	0	0	0	0	0	0	0	0	0	0	0	0	0	0	0	0	0	0	0	0	0	0	0	0	0	0	0	0	0	0
Clostridiales_Incertae_Sedis_XIV	0.00832095	0.00842001	0.00643883	0	0.000693413	0	0.0138683	0.000495295	0.000594354	0.00633977	0.0094106	0.0562655	0.0136701	0.149183	0.00851907	0.0215948	0.00881625	0.10629	0.00752848	0.00416048	0.00178306	0	0.00564636	0.00326895	0.000693413	0.00128777	0	0	9.91e-05	0	0.00931154	0	0.0394255	0.000396236	0.00544824	0.028529	0	0	0.0122833	0.00237741	0.0103021	0.000594354	0	0.00970778	0.000693413	9.91e-05	0.0887568	0.00861813	0.000198118
Legionellaceae	0	0	0	0	0	0	0	0	0	0	0	0	0	0	0	0	0	0	0	0	0	0	0	0	0	0	0	0	0	0	0	0	0	0	0	0	0	0	0	0	0	0	0	0	0	0	0	0	0
Thermaceae	0	0	0	0	0	0	0	0	0	0	0	0	0	0	0	0	0	0	0	0	0	0	0	0	0	0	0	0	0	0	0	0	0	0	0	0	0	0	0	0	0	0	0	0	0	0	0	0	0
Veillonellaceae	0.00089153	0	9.91e-05	0.0629024	9.91e-05	0	9.91e-05	0.0526003	0	0	0.0113918	0.00931154	0.0149579	9.91e-05	0.0329866	0.000297177	0.0281327	0.0486379	0.00346706	0.378306	0.0135711	0.0105993	0.184547	0.0243685	0.023477	0.0865775	0.000198118	9.91e-05	0.00118871	0.000297177	0.000396236	0	0.0598316	0.0365527	0.0397226	0.00089153	0	0.0949975	0.0250619	0.0534918	0.0392273	0.0455671	0.00277365	9.91e-05	0.0428925	0	0.000396236	0	0.0358593
Microbacteriaceae	0	0	0	0	0	0	0	0	0	0	0	0	0	9.91e-05	0	0	0	0	0	0	0	0	0	9.91e-05	0	0	0	0	0	0	0	0	0	0	0	0	0	0	0	0	0	0	0	0	0	0	0	0	0
Moraxellaceae	0	0	0	0	0	0	0	0	0	0	0	0	0	0	0	0	0	0	0	0	0	0	0	0	0	0	0	0	0	0	0.00198118	0	0	0	0	0	0	0	0	0	0	0	0	0	0	0	0	0	0
Novispirillum	0	0	0	0	0	0	0	0	0	0	0	0	0	0	0	0	0	0	0	0	0	0	0	0	0	0	0	0	0	0	0	0	0	0	0	0	0	0	0	0	0	0	0	0	0	0	0	0	0
Planococcaceae	0	0	0	0	0	0	0	0	0	0	0	0	0	0	0	0	0	0	0	0	0	0	0	0	0	0	0	0	0	0	0	0	0	0	0	0	0	0	0	0	0	0	0	0	0	0	0	0	0
unclassified_Lentisphaeria	0	0	0	0	0	0	0	0	0	0	0	0	0	0	0	0	0	0	0	0	0	0	0	0	0	0	0	0	0	0	0	0	0	0	0	0	0	0	0	0	0	0	0	0	0	0	0	0	0
unclassified_Actinomycetales	0	0	0	0	9.91e-05	0	0	0	0	0	0	0	0	0	0	0	0	0	0	0	0	0	9.91e-05	0	0	0	0	0	0	0	0	0	9.91e-05	0	0	0	0	0	0	0	0	0	0.000693413	0	0	0	9.91e-05	0	0
unclassified_Sphingobacteriales	0	0	0	0	0	0	0	0	0	9.91e-05	0	0	0	0	0	0	0	0	0	0	0	0	0	0	0	0	0	0	0	0	0	0	0	0	0	0	0	0	0	0	0	0	0	0	0	0	0	0	0
Actinomycetaceae	9.91e-05	0.000297177	0.000297177	0	0.00178306	0	0	0	0.00138682	0.00277365	0.000594354	0	0.000297177	0.000396236	9.91e-05	0.000594354	0	0.000297177	9.91e-05	9.91e-05	9.91e-05	0.0190193	0.00128777	9.91e-05	0	9.91e-05	0	0	0	0	0	0	0.00188212	0	0	0.000297177	0	0.000198118	9.91e-05	0	0.000693413	9.91e-05	0.00713224	9.91e-05	0	0.000198118	0.000990589	0	0.000198118
Nocardioidaceae	0	0	0	0	0	0	0	0	0	0	0	0	0	0	0	0	0	0	0	0	0	0	0	0	0	0	0	0	0	0	0	0	0	0	0	0	0	0	0	0	0	0	0	0	0	0	0	0	0
Pseudomonadaceae	0	0	0	0	0	0	0	0	9.91e-05	0	0	0	0	0.0135711	0	0	0	0	0	9.91e-05	0	0	0	0	9.91e-05	0	0	0	0	0	0	0	0	0	0	0	0	0	0	0	0	0	0.000495295	0	0	0.0190193	0	0	0
Xanthobacteraceae	0	0	0	0	0	0	0	0	0	0	0	0	0	0	0	0	0	0	0	0	0	0	0	0	0	0	0	0	0	0	0	0	0	0	0	0	0	0	0	0	0	0	0	0	0	0	0	0	0
Porphyromonadaceae	0.0211986	0.197524	0.0700347	0.162457	0.000396236	0	9.91e-05	0.104804	9.91e-05	0.225359	0.0147598	0.228034	0.0349678	0.000396236	0.0683507	0	0.0822189	0.0526003	0.195542	0.0240713	0.0787519	9.91e-05	0.0119861	0.0698366	0.278257	9.91e-05	0.000198118	0	0	0	0.516295	0	0	0.179297	0	0.0902427	9.91e-05	0.0339772	0.298762	0	0.0225854	9.91e-05	0.000495295	0.018524	9.91e-05	0.000396236	0	0.00188212	0
unclassified_Bacteroidales	0.00455671	0.0072313	0.0131748	0.000495295	0	0.000297177	0.000495295	0.00148588	0	0.00316989	0.000198118	0	0.000594354	9.91e-05	0.000198118	0	0.000396236	0.00356612	0.00138682	9.91e-05	0.00178306	0	0.000396236	0.00544824	0.000990589	0.000396236	0	0	0	0	0.0415057	9.91e-05	0.00089153	0.00188212	0	0.000396236	0.000198118	0.000792472	0.000198118	0	0.018425	0	9.91e-05	0.00742942	9.91e-05	0	9.91e-05	0	0.00138682
Cardiobacteriaceae	0	0	0	0	0	0	0	0	0	0	0	0	0	0	0	0	0	0	0	0	0	0	0	0	0	0	0	0	0	0	0	0	0	0	0	0	0	0	0	0	0	0	0	0	0	0	0	0	0
Paenibacillaceae	0	0	0	0	0	0	0	0	0	0	0	0	0	0	0	0	0	0	0	0	0	0	0	0	0	0	0	0	0	0	0	0	0	0	0	0	0	0	0	0	0	0	0	0	0	0	0	0.0038633	0
Bacillaceae	9.91e-05	0	0	0	0	0	0	0	0	0	0	0	0	0	0	0	0	0	0	0	0	0	0	0	0	0	0	0	0	0	0	0	0	0	0	0	0	0	0	0	0	0	0	0	0	0	0	0.000198118	0
Cryomorphaceae	0	0	0	0	0	0	0	0	0	0	0	0	0	0	0	0	0	0	0	0	0	0	0	0	0	0	0	0	0	0	0	0	0	0	0	0	0	0	0	0	0	0	0	0	0	0	0	0	0
unclassified_Cyanobacteria	0	0	0	0	0	0	0	0	0	0	0	0	0	0	0	0	0	0	0	0	0	0	0	0	0	0	0	0	0	0	0	0	0	0	0	0	0	0	0	0	0	0	0	0	0	0	0	0	0
unclassified_Bacteria	0.0175334	0.000198118	0.00089153	0.00673601	0.000198118	0	0.0204061	0.0135711	9.91e-05	0.00326895	0	9.91e-05	0	9.91e-05	0.000198118	9.91e-05	0	0.00148588	0.000594354	0.000297177	0.0166419	0	0.000693413	0.0128777	0.000198118	0	0.000495295	9.91e-05	0.000198118	0.00089153	0	9.91e-05	0.00733036	0.000495295	0.00089153	9.91e-05	0.000198118	9.91e-05	0.000198118	0.000693413	0.0172363	9.91e-05	0.000792472	0.00089153	0.00108965	9.91e-05	9.91e-05	0.000396236	0.000198118
Bacteroidales_incertae_sedis	0.000198118	0	0	0	0	0	0	0	0	0	0	0	0	0	0	0	0	0	0	0	0	0	0	0	0	0	0	0	0	0	0	0	0	0	0	0	0	0	0	0	0	0	0	0	0	0	0	0	0
Desulfovibrionaceae	9.91e-05	0	0.0441803	0.00663695	9.91e-05	0	0	0.000396236	0	0.0250619	0	0.00703318	0	0	0.00366518	0	0.0220901	0.00584448	0	0.00455671	0.0055473	0	0.0163447	0.00782566	0	0.0349678	0	0	0	0	0	0.0233779	0	0	0	0	0.000396236	0	0	0	0.0312036	0	0	0	0	0	0	0	0
Bacteroidaceae	0.0339772	0.444081	0.523526	0.389203	0.000495295	0.656365	0.536107	0.487667	0.00208024	0.326895	0.760277	0.000198118	0.730956	0.000396236	0.570679	0.000495295	0.491927	0.233185	0.462704	0.275681	0.108172	0.329272	0.471025	0.137296	0.301932	0.540168	0.000693413	0.000495295	0.000495295	0.000396236	0.226746	0.500644	0.345121	0.318276	0.480634	0.319168	0.559089	0.467855	0.406142	0.574245	0.336602	0.508866	0.000792472	0.595047	0.507083	0.000495295	0.00089153	0.00138682	0.952353
unclassified_Proteobacteria	9.91e-05	0	0	0	0	0	0	9.91e-05	9.91e-05	0	0	0	0	0	0	0	0	0	0	0.000198118	0	0	0	0	0	0	0	9.91e-05	0	0	0	0	0	0	0	0	0	9.91e-05	0	0	0	0	0	0	0	0	0	0	0
Bradyrhizobiaceae	0	0	0	0	0	0	0	0	0.000495295	0	0	0	0	0	0	0	0	0	0	0	0	0	0	0	0	0	0	0	0	0	0	0	0	0	0	0	0	0	0	0	0	0	0	0	0	9.91e-05	0	0	0
Thermotogaceae	0	0	0	0	0	0	0	0	0	0	0	0	0	0	0	0	0	0	0	0	0	0	0	0	0	0	0	0	0	0	0	0	0	0	0	0	0	0	0	0	0	0	0	0	0	0	0	0	0
Erythrobacteraceae	0	0	0	0	0	0	0	0	0	0	0	0	0	0	0	0	0	0	0	0	0	0	0	0	0	0	0	0	0	0	0	0	0	0	0	0	0	0	0	0	0	0	0	0	0	0	0	0	0
unclassified_Spartobacteria_genera_incertae_sedis	0	0	0	0	0	0	0	0	0	0	0	0	0	0	0	0	0	0	0	0	0	0	0	0	0	0	0	0	0	0	0	0	0	0	0	0	0	0	0	0	0	0	0	0	0	0	0	0	0
Syntrophomonadaceae	0	0	0	0	0	0	0	0	0	0	0	0	0	0	0	0	0	0	0	0	0	0	0	0	0	0	0	0	0	0	0	0	0	0	0	0	0	0	0	0	0	0	0	0	0	0	0	0	0
Cytophagaceae	0	0	0	0	0	0	0	0	0	0	0	0	0	0	0	0	0	0	0	0	0	0	0	0	0	0	0	0	0	0	0	0	0	0	0	0	0	0	0	0	0	0	0	0	0	0	0	0	0
unclassified_Mollicutes	0	0	0	0	0	0	0	0	0	0	0	0	0	0	0	0	0	0	0	0	0	0	0	0	0	0	0	0	0	0	0	0	0	0	0	0	0	0	0	0	0	0	0	0	0	0	0	0	0
Propionibacteriaceae	0	0	0	0	0.000198118	0	0	0	0.000297177	0	0	0	0	0	0	0	0	0	0	0	0	0	0	0	0	0	0	0	0	0	0	0	0	0	0	0	0	0	0	0	0	0	0	0	0	0	0	0	0
Gracilibacteraceae	0	0	0	0	0	0	0	0	0	0	0	0	0	0	0	0	0	0	0	0	0	0	0	0	0	0	0	0	0	0	0	0	0	0	0	0	0	0	0	0	0	0	0	0	0	0	0	0	0
unclassified_Opitutae	0	0	0	0	0	0	0	0	0	0	0	0	0	0	0	0	0	0	0	0	0	0	0	0	0	0	0	0	0	0	0	0	0	0	0	0	0	0	0	0	0	0	0	0	0	0	0	0	0
unclassified_TM7_genera_incertae_sedis	0.0038633	0.000198118	0	0	0	0	0	0	0	0	0	0	0	0	9.91e-05	0	0	0	0	0	0	0	0	0	0	0	0	0	0	0	0	0	0.000198118	0	0	0	0	0	0	0	0	0	0	0	0	0	0	0	9.91e-05
unclassified_Rhodospirillales	0	0	0	0	0	0	0	0	0	0	0	0	0	0	0	0	0	0	0	0	0	0	0	0	0	0	0	0	0	0	0	0	0	0	0	0	0	0	0	0	0	0	0	0	0	0	0	0	0
Lactobacillaceae	0.000495295	0.00208024	0.00138682	0	0.000297177	0.00633977	0.021892	0	0.000297177	0.0205052	0.0109955	0.00663695	0.00178306	0.0332838	9.91e-05	0.0544824	0	0.0506191	0.000297177	0.0195146	0.0166419	0	0.0646855	0.00792472	0	0.0277365	0.000495295	0.000198118	0.0148588	0.000396236	0	0	0	0	0	0.138088	0	0.0808321	0.0682516	0.000198118	0	0	0.000297177	0	9.91e-05	0.101436	0.0152551	0.0152551	0.000198118
Streptococcaceae	0.000495295	0.0160475	0.00089153	9.91e-05	0	0.00475483	0.001684	0.00713224	0.000495295	0.00742942	0.00594354	0.0130758	0.000990589	0.0256563	0.00158494	0.0128777	0.000693413	0.104903	9.91e-05	0.0550768	0	0.0242694	0.0368499	0.000198118	0.00366518	0.00277365	0.209609	0.00287271	0.000297177	0.033581	0.00366518	0.00089153	0.0340763	0.00148588	0.000297177	0.00237741	0.00643883	0.011788	9.91e-05	9.91e-05	0.00901436	0.00108965	0.0189203	0.00515106	0.00158494	0	0.00633977	0	0.000396236
unclassified_Actinobacteria	0	0	0	0	0	0	0	0	0	0	0	0	0	0	0	0	0	0	0	0	0	0	0	0	0	0	0	0	0	0	0	0	0	0	0	0	0	0	0	0	0	0	0	0	0	0	0	0	0
unclassified_Chlamydiales	0	0	0	0	0	0	0	0	0	0	0	0	0	0	0	0	0	0	0	0	0	0	0	0	0	0	0	0	0	0	0	0	0	0	0	0	0	0	0	0	0	0	0	0	0	0	0	0	0
Alteromonadaceae	0	0	0	0	0	0	0	0	0	0	0	0	0	0	0	0	0	0	0	0	0	0	0	0	0	0	0	0	0	0	0	0	0	0	0	0	0	0	0	0	0	0	0	0	0	0	0	0	0
Comamonadaceae	0	0	0	0	0	0	0	0	0.0136701	0	9.91e-05	0	0.00346706	0.000396236	0	0	0	0	0	0	0	0	0	0	0	0	0	0	0	0	0	0	0	0	0	0	0	0	0	0	0	0	0	0	0	0	0	0	0
Corynebacteriaceae	0	0	0	0	0.148886	0	0	0	0.00703318	0	0	9.91e-05	0	9.91e-05	0	0	0	0	0	0	0	0	9.91e-05	0	0	0	0	0	0	0	0	0	0	0	0	0	0	0.000396236	0	0	0	0	0	0	0	0	0	0	0
Enterobacteriaceae	0.00287271	0.00782566	0.197623	0.0769688	9.91e-05	0.173551	0.10847	0.0581476	0.529866	0.0359584	0.000198118	0.010005	0.000495295	0.190688	0.000297177	0.667756	9.91e-05	0.000297177	0.000495295	0.0468549	0.010005	0.47786	0.0644874	0.0170381	0	0.102724	0.765329	0.41684	0.981971	0.466964	0.10738	0.397226	0.00158494	0.000198118	0.0072313	0.321644	0.408717	0.000495295	0.164438	0.00485389	0	0.0141654	9.91e-05	0	0.00406142	0	0	0	9.91e-05
unclassified_Sphingomonadales	0	0	0	0	0	0	0	0	0	0	0	0	0	0	0	0	0	0	0	0	0	0	0	0	0	0	0	0	0	0	0	0	0	0	0	0	0	0	0	0	0	0	0	0	0	0	0	0	0
Brevibacteriaceae	0	0	0	0	0	0	0	0	0	0	0	0	0	0	0	0	0	0	0	0	0	0	0	0	0	0	0	0	0	0	0	0	0	0	0	0	0	0	0	0	0	0	0	0	0	0	0	0	0
Methylobacteriaceae	0	0	0	0	0	0	0	0	0	0	0	0	0	0	0	0	0	0	0	0	0	0	0	0	0	0	0	0	0	0	0	0	0	0	0	0	0	0	0	0	0	0	0	0	0	0	0	0	0
Deferribacteraceae	0	0	0	0	0	0	0	0	0	0	0	0	0	0	0	0	0	0	0	0	0	0	0	0	0	9.91e-05	0	0	0	0	0	0	0	0	0	0	0	0	0	0	0	0	0	0	0	0	0	0	0
Neisseriaceae	9.91e-05	0	0	0	9.91e-05	0	0	0	0	0	0	0	9.91e-05	0	0	0	0	9.91e-05	0	0	0	0	0	0	0	0	0	0	0	0	0	0	0	0	0	0	0	0	0	0	0	0	0	0	0	0	0	0	0
unclassified_Gp5	0	0	0	0	0	0	0	0	0	0	0	0	0	0	0	0	0	0	0	0	0	0	0	0	0	0	0	0	0	0	0	0	0	0	0	0	0	0	0	0	0	0	0	0	0	0	0	0	0
Chitinophagaceae	0.000198118	0	0	0	9.91e-05	0	0	0	9.91e-05	0	0	0	0	0	0	0	0	0	0	0	0	0	0	0	0	0	0	0	0	0	0	0	0	0	0	0	0	0	0	0	0	0	0	0	0	0	0	0	0
Methylophilaceae	0	0	0	0	0	0	0	0	0	0	0	0	0	0	0	0	0	0	0	0	0	0	0	0	0	0	0	0	0	0	0	0	0	0	0	0	0	0	0	0	0	0	0	0	0	0	0	0	0
Mycobacteriaceae	0	0	0	0	0	0	0	0	0	0	0	0	0	0	0	0	0	0	0	0	0	0	0	0	0	0	0	0	0	0	0	0	0	0	0	0	0	0	0	0	0	0	0	0	0	0	0	0	0
Bifidobacteriaceae	0.000198118	0	0	0	0.000198118	0	0	0	9.91e-05	9.91e-05	0.0148588	0	0.0038633	9.91e-05	0	9.91e-05	0	0.00703318	0	0.011689	0.0224864	0	0.00733036	0.0172363	0	9.91e-05	0	0	0	0.000396236	0	0	0.000495295	0	9.91e-05	0.013472	0	0.0198118	0.00188212	0	9.91e-05	0	9.91e-05	0.00455671	0	0	0.000297177	0.101436	9.91e-05
Leptospiraceae	0	0	0	0	0	0	0	0	0	0	0	0	0	0	0	0	0	0	0	0	0	0	0	0	0	0	0	0	0	0	0	0	0	0	0	0	0	0	0	0	0	0	0	0	0	0	0	0	0
Sinobacteraceae	0	0	0	0	9.91e-05	0	0	0	0	0	0	0	0	0	0	0	0	0	0	0	0	0	0	0	0	0	0	0	0	0	0	0	0	0	0	0	0	0	0	0	0	0	0	0	0	0	0	0	0
Planctomycetaceae	0	0	0	0	0	0	0	0	0	0	0	0	0	0	0	0	0	0	0	0	0	0	0	0	0	0	0	0	0	0	0	0	0	0	0	0	0	0	0	0	0	0	0	0	0	0	0	0	0
Intrasporangiaceae	0	0	0	0	0	0	0	0	0	0	0	0	0	0	0	0	0	0	0	0	0	0	0	0	0	0	0	0	0	0	0	0	0	0	0	0	0	0	0	0	0	0	0	0	0	0	0	0	0
Deinococcaceae	0	0	0	0	0	0	0	0	0	0	0	0	0	0	0	0	0	0	0	0	0	0	0	0	0	0	0	0	0	0	0	0	0	0	0	0	0	0	0	0	0	0	0	0	0	0	0	0	0
Leptotrichiaceae	0	0	0	0	0	0	0	0	0	9.91e-05	0	0	0	0	0	0	0	0	0	0	0	0	0	0	0	0	0	0	0	0	0	0	0	0	0	0	0	0	0	0	0	0	0	0	0	0	0	0	9.91e-05
Alcaligenaceae	0.00148588	0	0.0328876	0.010005	0.000297177	9.91e-05	0	0.166617	9.91e-05	0.00089153	0	0	0.000495295	0	0.0644874	0	0.0458643	0.0149579	0.101139	0.0211986	0	0	0.0164438	0	0.0525012	0	0.0215948	0	0	0	0.0159485	0	0	0.0589401	0	0	0	0.0712234	0	0	0.00247647	0	0	0.0345716	0	0	0	0	9.91e-05
Leuconostocaceae	0	0	0	0	0	0	0	0	0	0	0	9.91e-05	0	9.91e-05	0	0	0	0.011689	0	0	0	0	0	9.91e-05	0	0	0	0	0	0	0	0	0	0	0	0.000396236	0	0	0	0	0	0	9.91e-05	0	0	0	0	0	0
Staphylococcaceae	0.264685	0.000495295	0	0	0.0346706	0.00128777	9.91e-05	0.00534918	0.0186231	9.91e-05	0.000693413	9.91e-05	9.91e-05	9.91e-05	9.91e-05	0	0	9.91e-05	0	0.000198118	0	0	0.000693413	0	0	0	0	9.91e-05	0	0	0.00356612	0	0	0	0	9.91e-05	0	0.000396236	0	0	0.000297177	0	9.91e-05	0	0	0	0.000297177	0	9.91e-05
Dietziaceae	0	0	0	0	0	0	0	0	0	0	0	0	0	0	0	0	0	0	0	0	0	0	0	0	0	0	0	0	0	0	0	0	0	0	0	0	0	0	0	0	0	0	0	0	0	0	0	0	0
Listeriaceae	0	0	0	0	0	0	0	0	0	0	0	0	0	0	0	0	0	0	0	0	0	0	0	0	0	0	0	0	0	0	0	0	0	0	0	0	0	0	0	0	0	0	0	0	0	0	0	0	0
Polyangiaceae	0	0	0	0	0	0	0	0	0	0	0	0	0	0	0	0	0	0	0	0	0	0	0	0	0	0	0	0	0	0	0	0	0	0	0	0	0	0	0	0	0	0	0	0	0	0	0	0	0
Peptococcaceae	0	0	0	0	0	0	0	0	0	0	0	0	0	0	0	0	0	0	0	0	0	0	0	0	0	0	0	0	0	0	0	0	0	0	0	0	0	0	0	0.000396236	0	0	0	0	0	0	0	0	0
Sanguibacteraceae	0	0	0	0	0	0	0	0	0	0	0	0	0	0	0	0	0	0	0	0	0	0	0	0	0	0	0	0	0	0	0	0	0	0	0	0	0	0	0	0	0	0	0	0	0	0	0	0	0
Anaeroplasmataceae	0.000198118	0	0	0	0	0	0	0	0	0	0	0	0	0	0	0	0	0	0	0	0	0	0	0	0	0	0	0	0	0	0	0	0	0	0	0	0	0	0	0	0	0	0	0	0	0	0	0	0
Aerococcaceae	0	0	0	0	0	0	0	9.91e-05	0	0	0	0	0	0	0	0	0	0	0	0	0	0	9.91e-05	0	0.000198118	0	0	0	0	0	0	0	0	0	0	0	0	0	0	0	0	0	0	0.000198118	0	0	0	0	0
unclassified_OD1_genera_incertae_sedis	0	0	0	0	0	0	0	0	9.91e-05	0	0	0	0	0	0	0	0	0	0	0	0	0	0	0	0	0	0	0	0	0	0	0	0	0	0	0	0	0	0	0	0	0	0	0	0	0	0	0	0
Micromonosporaceae	0	0	0	0	0	0	0	0	0	0	0	0	0	0	0	0	0	0	0	0	0	0	0	0	0	0	0	0	0	0	0	0	0	0	0	0	0	0	0	0	0	0	0	0	0	0	0	0	0
Methylocystaceae	0	0	0	0	0	0	0	0	0	0	0	0	0	0	0	0	0	0	0	0	0	0	0	0	0	0	0	0	0	0	0	0	0	0	0	0	0	0	0	0	0	0	0	0	0	0	0	0	0
Peptostreptococcaceae	0	0	0	0	0	0	0	0	0	0	0	9.91e-05	0	0	9.91e-05	0	0	0	0	0	0	0	0	0	0	0	0	0	0	0	0	0	0.000198118	0	0	0	0	9.91e-05	0	0	0	0	0	0	0	0.0105002	0	0.000495295	0
Saprospiraceae	0	0	0	0	0	0	0	0	0	0	0	0	0	0	0	0	0	0	0	0	0	0	0	0	0	0	0	0	0	0	0	0	0	0	0	0	0	0	0	0	0	0	0	0	0	0	0	0	0
Coriobacteriaceae	0.00227836	0	0	0	0	0	0.00881625	0	0.000198118	0	0.00624071	0.00326895	0.000396236	0.000198118	0.000198118	0.000198118	0	0.0141654	0	0.0021793	0.00227836	0.000297177	0.0132739	0.00118871	0.000198118	0	0	0	0	0	0	0	0.0340763	0.000297177	0	0.00445765	0	0.000396236	0	0.000594354	0.026845	0.00108965	0.000396236	0.0021793	0.000297177	0	0.000495295	0	0
Streptophyta	0	0	0	0	0	0	0	0	0	0	0	0.000198118	0	0	0	0	0	9.91e-05	0	0	0.000198118	0	0	9.91e-05	9.91e-05	0	0	0	0.000297177	0	0	0	0	0	0	0	0	0	0	0	0.000198118	0	0.000297177	9.91e-05	0	0.00247647	0.00158494	9.91e-05	0
Lachnospiraceae	0.102922	0.148489	0.0162457	0.0171372	0.000693413	0.000396236	0.00416048	0.0239723	0.000693413	0.0413076	0.0667657	0.160277	0.0883606	0.415552	0.0735017	0.139871	0.0584448	0.114017	0.0602278	0.126795	0.0104012	9.91e-05	0.0664685	0.00832095	0.0174344	0.0543834	9.91e-05	9.91e-05	0.000198118	0	9.91e-05	0	0.0860822	0.0337791	0.0747895	0.0424963	0	0.09579	0.0177315	0.0607231	0.143536	0.0600297	0.274294	0.0926201	0.0950966	0.00089153	0.69995	0.396434	0.0038633
Chromatiaceae	0	0	0	0	0	0	0	0	0	0	0	0	0	0	0	0	0	0	0	0	0	0	0	0	0	0	0	0	0	0	0	0	0	0	0	0	0	0	0	0	0	0	0	0	0	0	0	0	0
Enterococcaceae	0.242893	9.91e-05	0.00346706	0	0.806142	0.1474	0.168301	0	0.419316	0.0555721	0.00148588	0.0846954	0	0	0	9.91e-05	9.91e-05	0	0	0.00316989	0.0214958	0.0934126	0.000792472	0.0492323	0	0.00921248	0.000198118	0	0	0	9.91e-05	0	0.0021793	0	0.00128777	0.00158494	0	0.0858841	0.000396236	0	0	0	0.133631	0	0	0.217335	0.00673601	0.0980684	0.00089153
Pasteurellaceae	0	0	0	0	0	0	0	0	0	0	0	0	0	0	0	0.00227836	9.91e-05	0.000297177	0	0	0	0	0	0	0	0	0	0	0	0	0	0	9.91e-05	0	0	0	0	0	0	0	0	0	9.91e-05	0	0	0.000198118	0	0	0
unclassified_Gp2	0	0	0	0	0	0	0	0	9.91e-05	0	0	0	0	0	0	0	0	0	0	0	0	0	0	0	0	0	0	0	0	0	0	0	0	0	0	0	0	0	0	0	0	0	0	0	0	0	0	0	0
Prevotellaceae	0.000297177	0.0783556	0.00891531	0.0784547	9.91e-05	0	0.000198118	0.0267459	9.91e-05	0.025161	0	0	0	0	0.0805349	0	0.130758	0.00118871	9.91e-05	0.000198118	0.000990589	0.0263497	0	0	0.03368	0.00089153	0	0	0	0	0	0	0.00108965	0.00822189	9.91e-05	0	9.91e-05	0.000198118	9.91e-05	0	0.0166419	0.000297177	0.000297177	0.0728083	0	0	0.000198118	9.91e-05	0.000297177
Rhodobacteraceae	0	0	0	0	0	0	0	0	0	0	0	0	0	0	0	0	0	0	0	0	0	0	0	0	0	0	0	0	0	0	0	0	0	0	0	0	0	0	0	0	0	0	0	0	0	0	0	0	0
Carnobacteriaceae	9.91e-05	0.00108965	0	0	0.000198118	0	0	0	0	0	0.00138682	9.91e-05	0	9.91e-05	0	9.91e-05	0.000198118	0.000198118	0.000198118	0	0	0	0.000396236	0	0	0	0	0	9.91e-05	0	0	0	0.000198118	0	0	0.000297177	0	0.000396236	0	0	0.000594354	0	0.000495295	0	0	9.91e-05	0	0.000198118	0
Helicobacteraceae	0	0	0	0	0	0	0	0	0	0	0	0	0	0	0	0	0	0	0	0	0	0	0	0	0	0	0	0	0	0	0	0	0	0	0	0	0	0	0	0	0	0	0	0	0	0	0	0	0
Nocardiaceae	0	0	0	0	0	0	0	0	0	0	0	0	0	0	0	0	0	0	0	0	0	0	0	0	0	0	0	0	0	0	0	0	0	0	0	0	0	0	0	0	0	0	0	0	0	0	0	0	0
Burkholderiales_incertae_sedis	0	0	0	0	0	0	0	0	0	0	0	0	0	0	0	0	0	0	0	0	0	0	0	0	0	0	0	0	0	0	0	0	0	0	0	0	0	0	0	0	0	0	0	0	0	0	0	0	0
Succinivibrionaceae	0	0	0	0.0359584	0	0	0	0	0	0	0	0	0	0	0	0	0	0	0	0	0	0	0	0	0	0	0	0	0	0	0	0	0	0	0	0	0	0	0	0	0	0	0	0	0	0	0	0	0
Acidimicrobiaceae	0	0	0	0	0	0	0	0	0	0	0	0	0	0	0	0	0	0	0	0	0	0	0	0	0	0	0	0	0	0	0	0	0	0	0	0	0	0	0	0	0	0	0	0	0	0	0	0	0
unclassified_Gp4	0	0	0	0	0	0	0	0	0	0	0	0	0	0	0	0	0	0	0	0	0	0	0	0	0	0	0	0	0	0	0	0	0	0	0	0	0	0	0	0	0	0	0	0	0	0	0	0	0
Pseudonocardiaceae	0	0	0	0	0	0	0	0	0	0	0	0	0	0	0	0	0	0	0	0	0	0	0	0	0	0	0	0	0	0	0	0	0	0	0	0	0	0	0	0	0	0	0	0	0	0	0	0	0
Clostridiaceae	0	9.91e-05	0	0	0	0	0	0	0	0	0	0.000792472	0	0	0	0	0	0.0164438	0	0	0	0	0	0	0	0	0	0	0	0	0	0	0	0	0	0.000693413	0.000396236	0	0	0	0	0	0	0	0	9.91e-05	0.0394255	0	0
unclassified_Verrucomicrobia	0	0	0	0	0	0	0	0	0	0	0	0	0	0	0	0	0	0	0	0	0	0	0	0	9.91e-05	0	0	0	0	0	0	0	9.91e-05	9.91e-05	0	0	0	0	0	0	0	0	0	0	0	0	0	0	0
unclassified_Clostridiales	0.0641902	0.000990589	0.000198118	0.00752848	0	0	0.0409113	0.000198118	9.91e-05	0.000297177	0.000495295	0.00931154	0	0.000198118	0	9.91e-05	9.91e-05	0.000792472	0.00118871	0.000198118	0.0602278	9.91e-05	0	0.0832095	0.000198118	0.0158494	9.91e-05	0.571966	0	0.456959	0.000495295	0	0.0188212	0.000792472	0.00178306	0.000198118	0	0	0	0.00416048	0.00703318	0.00307083	0.000396236	0.000693413	0.00425953	0.0870728	0.00643883	0.142744	9.91e-05
Caulobacteraceae	0.000198118	0	0	0	0	0	0	0	0.000198118	0	0	0	0	0	0	0	0	0	0	0	0	0	0	0	0	0	0	0	0	0	0	0	0	0	0	0	0	0	0	0	0	0	0	0	0	0	0	0	0.000792472
Burkholderiaceae	0	0	0	0	0	0	0	0	0	0	0	0	0	0	0	0	0	0	0	0	0	0	0	0	0	0	0	0	0	0	0	0	0	0	0	0	0	0	0	0	0	0	0	0	0	0	0	0	0
Thermoactinomycetaceae	0	0	0	0	0	0	0	0	0	0	0	0	0	0	0	0	0	0	0	0	0	0	0	0	0	0	0	0	0	0	0	0	0	0	0	0	0	0	0	0	0	0	0	0	0	0	0	0	0
Micrococcaceae	0.000693413	0	0	0	0.000792472	0	0	0	0	9.91e-05	0	0	0	9.91e-05	0	0	0	0.000198118	0	0	0	0.000198118	0.000198118	0	9.91e-05	9.91e-05	0	0	0	0	0	0	0	0	0	0	0	9.91e-05	0	0	0	0	0	0	0	0	0.000297177	0	0
unclassified_Alphaproteobacteria_incertae_sedis	0.000297177	0	0	0	0	0	0	0	0	0	0	0	0	0	0	0	0	0	0	0	0	0	0	0	0	0	0	0	0	0	0	0	0	0	0	0	0	0	0	0	0	0	0	0	0	0	0	0	0
unclassified_Burkholderiales	0	0	0	0	0	0	0	0.000990589	0	0	0.00089153	0	0.0248638	0	0	0	0	0	9.91e-05	0	0	0	9.91e-05	0	0	0	9.91e-05	0	0	0	0	0	9.91e-05	0	0	0	0	0	0	0	0	0	0	0	0	0	9.91e-05	0	0
Bogoriellaceae	0	0	0	0	0	0	0	0	0	0	0	0	0	0	0	0	0	0	0	0	0	0	0	0	0	0	0	0	0	0	0	0	0	0	0	0	0	0	0	0	0	0	0	0	0	0	0	0	0
Phyllobacteriaceae	0	0	0	0	0	0	0	0	0	0	0	0	0	0	0	0	0	0	0	0	0	0	0	0	0	0	0	0	0	0	0	0	0	0	0	0	0	0	0	0	0	0	0	0	0	0	0	0	0
Rubrobacteraceae	0	0	0	0	0	0	0	0	0	0	0	0	0	0	0	0	0	0	0	0	0	0	0	0	0	0	0	0	0	0	0	0	0	0	0	0	0	0	0	0	0	0	0	0	0	0	0	0	0
Acetobacteraceae	0	0	0	0	0	0	0	0	0	0	0	0	0	0	0	0	0	0	0	0	0	0	0	0	0	0	0	0	0	0	0	0	0	0	0	0	0	0	0	0	0	0	0	0	0	0	0	0	0
Cellulomonadaceae	0	0	0	0	0	0	0	0	0	0	0	0	0	0	0	0	0	0	0	0	0	0	0	0	0	0	0	0	0	0	0	0	0	0	0	0	0	0	0	0	0	0	0	0	0	0	0	0	0
Rikenellaceae	0.0130758	0.00822189	0.0145617	0.00742942	9.91e-05	0	0	0.003368	9.91e-05	0.0761763	0.0238732	0	0.0349678	0	0.0613175	0	0.0641902	0.0593363	0.108767	0.00970778	0.218821	0	0.00733036	0.254581	0.0229817	0	0	0	0	0	9.91e-05	0	0.000198118	0.0888559	0	0.0126795	9.91e-05	0.0308073	0	0	0.0310054	0.00733036	0	0.00326895	0.00346706	0	0	9.91e-05	0
Tsukamurellaceae	0	0	0	0	0	0	0	0	0	0	0	0	0	0	0	0	0	0	0	0	0	0	0	0	0	0	0	0	0	0	0	0	0	0	0	0	0	0	0	0	0	0	0	0	0	0	0	0	0
Sphingomonadaceae	0	0	0	0	0	0	0	0	9.91e-05	0	0	0	0	0	0	0	0	0	0	0	0	0	0	0	0	0	0	0	0	0	0	0	0	0	0	0	0	0	0	0	0	0	0	0	0	0	0	0	0
unclassified_Deltaproteobacteria	0	0	0	0	0	0	0	0	0	9.91e-05	0	0	0	0	0	0	0	0	0	9.91e-05	0	0	9.91e-05	0	0	0	0	0	0	0	0	0	0	0	0	0	0	0	0	0	0	0	0	0	0	0	0	0	0
unclassified_Lactobacillales	0.000693413	9.91e-05	9.91e-05	0	0.00208024	0.000297177	0.0021793	9.91e-05	0.000990589	0.00089153	0	0.000297177	0	9.91e-05	0	0.000198118	0	9.91e-05	0	0	9.91e-05	9.91e-05	0.000594354	0	0	0	0.000495295	9.91e-05	9.91e-05	9.91e-05	0	0	0.000297177	0	0	0.000396236	0	0.00108965	0.000396236	0	0.000396236	0	0.00138682	9.91e-05	0	0.00475483	0.000297177	0.00108965	0
unclassified_Caulobacterales	0	0	0	0	0	0	0	0	0	0	0	0	0	0	0	0	0	0	0	0	0	0	0	0	0	0	0	0	0	0	0	0	0	0	0	0	0	0	0	0	0	0	0	0	0	0	0	0	0
Mycoplasmataceae	0	0	0	0	0	0	0	0	0	0	0	0	0	0	0	0	0	0	0	0	0	0	0	0	0	0	0	0	0	0	0	0	0	0	0	0	0	0	0	0	0	0	0	0	0	0	0	0	0
Phaselicystidaceae	0	0	0	0	0	0	0	0	0	0	0	0	0	0	0	0	0	0	0	0	0	0	0	0	0	0	0	0	0	0	0	0	0	0	0	0	0	0	0	0	0	0	0	0	0	0	0	0	0
unclassified_Bacillales	0.000297177	0	0	0	0	0	0	0	0	0	0	0	0	0	0	0	0	0	0	0	0	0	0	0	0	0	0	0	0	0	0	0	0	0	0	0	0	0	0	0	0	0	0	0	0	0	0	9.91e-05	0
unclassified_Gammaproteobacteria	0	0	0	0	0	0	9.91e-05	9.91e-05	9.91e-05	9.91e-05	0	0	0	0	0	0	0	0	0	9.91e-05	0	0	0	0	0	0	0	0	9.91e-05	0	0	9.91e-05	0	0	0	0	0	9.91e-05	0	0	0	0	0	0	0	0	0	0	0
Halomonadaceae	0	0	9.91e-05	0	0	0	0	0	0	0	0	0	0	0	0	0	0	0	0	0	0	0	0	0	0	0	0	0	0	0	0	0	0	0	0	0	0	0	0	0	0	0	0	0	0	0	0	0	0
Synergistaceae	9.91e-05	0	0	0	0	0	0	0	0	0	0	0	0	0	0	0	0	0	0	0	0.278752	0	0	0.116295	0	0	9.91e-05	0	0	0	0	0	0	0	0	0	0	0	0	0	0	0	0	0	0	0	0	0	0
Geminicoccus	0	0	0	0	0	0	0	0	0	0	0	0	0	0	0	0	0	0	0	0	0	0	0	0	0	0	0	0	0	0	0	0	0	0	0	0	0	0	0	0	0	0	0	0	0	0	0	0	0
Puniceicoccaceae	0	0	0	0	0	0	0	0	0	0	0	0	0	0	0	0	0	0	0	0	0	0	0	0	0	0	0	0	0	0	0	0	0	0	0	0	0	0	0	0	9.91e-05	0	0	0	0	0	0	0	9.91e-05
Bacteriovoracaceae	0	0	0	0	0	0	0	0	0	0	0	0	0	0	0	0	0	0	0	0	0	0	0	0	0	0	0	0	0	0	0	0	0	0	0	0	0	0	0	0	0	0	0	0	0	0	0	0	0
Rhodocyclaceae	0	0	0	0	0	0	0	0	0	0	0	0	0	0	0	0	0	0	0	0	0	0	0	0	0	0	0	0	0	0	0	0	0	0	0	0	0	0	0	0	0	0	0	0	0	0	0	0	0
Erysipelotrichaceae	0.000693413	0	0	0.00227836	0	0.00277365	0.00445765	0	0.000495295	9.91e-05	0.00128777	0.011689	0.000297177	0.00931154	0.000594354	0.00445765	0.000297177	0.00742942	0.000693413	0.00881625	0.00594354	0.0182268	0.0158494	0.010005	0	0.0192174	0	0.000198118	0	0.000396236	0.0677563	0.0612184	0.00406142	9.91e-05	0.00158494	0	0.0231798	0.000495295	0.00118871	0.00089153	0.00980683	0.00148588	0	0.000792472	0.00138682	0.0805349	0.0161466	0.0373452	0
unclassified_Flavobacteriales	0	0	0	0	0	0	0	0	0	0	0	0	0	0	0	0	0	0	0	0	0	0	0	0	0	0	0	0	0	0	0	0	0	0	0	0	0	0	0	0	0	0	0	0	0	0	0	0	0
Bdellovibrionaceae	0	0	0	0	0	0	0	0	0	0	0	0	0	0	0	0	0	0	0	0	0	0	0	0	0	0	0	0	0	0	0	0	0	0	0	0	0	0	0	0	0	0	0	0	0	0	0	0	0
Promicromonosporaceae	0	0	0	0	0	0	0	0	0	0	0	0	0	0	0	0	0	0	0	0	0	0	0	0	0	0	0	0	0	0	0	0	0	0	0	0	0	0	0	0	0	0	0	0	0	0	0	0	0
Eubacteriaceae	0	0	0	0	0	0	0	0	0	0	0	0	9.91e-05	0	9.91e-05	0	9.91e-05	0	0	0.000396236	0.00416048	0	0.00118871	0.00148588	0	0	0	0	0	0	0	0	0	0	0	0	0	0	0	0	0.000594354	0	0	0	0	0	0	0	0
Verrucomicrobiaceae	0.0311045	0	0	0	0	9.91e-05	0	0.001684	9.91e-05	0	9.91e-05	0	0.00128777	0	0	9.91e-05	0	0	0	0	0.0390292	0	0	0.115503	0.255176	0	9.91e-05	0	0	0	0	0	0.215255	0.190193	0.275978	0	0	0	0	0.228628	0.00138682	0.270035	0	0	0.251015	9.91e-05	0	0	0
unclassified_Campylobacterales	0	0	0	0	0	0	0	0	0	0	0	0	0	0	0	0	0	0	0	0	0	0	0	0	0	0	0	0	0	0	0	0	0	0	0	0	0	0	0	0	0	0	0	0	0	0	0	0	0
Thermomonosporaceae	0	0	0	0	0	0	0	0	0	0	0	0	0	0	0	0	0	0	0	0	0	0	0	0	0	0	0	0	0	0	0	0	0	0	0	0	0	0	0	0	0	0	0	0	0	0	0	0	0
unclassified_Rhizobiales	0	0	0	0	0.000198118	0	0	0	0	0	0	0	0	0	0	0	0	0	0	0	0	0	0	0	0	0	0	0	0	0	0	0	0	0	0	0	0	0	0	0	0	0	0	0	0	0	0	0	0
unclassified_SR1_genera_incertae_sedis	0.000495295	0	0	0	0	0	0	0	0	0	0	0	0	0	0	0	0	0	0	0	0	0	0	0	0	0	0	0	0	0	0	0	0	0	0	0	0	0	0	0	0	0	0	0	0	0	0	0	0
Spirochaetaceae	0	0	0	0	0	0	0	0	0	0	0	0	0	0	0	0	0	0	0	0	0	0	0	0	0	0	0	0	0	0	0	0	0	0	0	0	0	0	0	0	0	0	0	0	0	0	0	0	0
Bacillariophyta	0	0	0	0	0	0	0	0	0	0	0	0	0	0	0	0	0	0	0	0	0	0	0	0	0	0	0	0	0	0	0	0	0	0	0	0	0	0	0	0	0	0	0	0	0	0	0	0	0
Ruminococcaceae	0.166023	0.075582	0.0647845	0.135017	0.000396236	9.91e-05	0.0631005	0.0439822	0.000495295	0.141357	0.0666667	0.384547	0.0422982	0.157999	0.0316989	0.0905399	0.0650817	0.139475	0.0549777	0.00108965	0.0742942	9.91e-05	0.000396236	0.0532937	0.00663695	0.103219	9.91e-05	0	0	0	0.00376424	0.0158494	0.143834	0.0760773	0.110154	0.0213967	0.00108965	9.91e-05	0.00277365	0.0657751	0.27261	0.0762754	0.442496	0.15057	0.0759782	0	0.113819	0.14522	0.000297177
Marinilabiaceae	0	0.000297177	0.000198118	0	0	0	0	0	0	0	0	0	0	0	0	0	0	0	0	0	0	0	0	0	0	0	0	0	0	0	0.000693413	0	0	0	0	0	0	0	0	0	0	0	0	9.91e-05	0	0	0	0	0
Parachlamydiaceae	0	0	0	0	0	0	0	0	0	0	0	0	0	0	0	0	0	0	0	0	0	0	0	0	0	0	0	0	0	0	0	0	0	0	0	0	0	0	0	0	0	0	0	0	0	0	0	0	0
Anaerolineaceae	0	0	0	0	0	0	0	0	0	0	0	0	0	0	0	0	0	0	0	0	0	0	0	0	0	0	0	0	0	0	0	0	0	0	0	0	0	0	0	0	0	0	0	0	0	0	0	0	0
Geodermatophilaceae	0	0	0	0	0	0	0	0	0	0	0	0	0	0	0	0	0	0	0	0	0	0	0	0	0	0	0	0	0	0	0	0	0	0	0	0	0	0	0	0	0	0	0	0	0	0	0	0	0
Aeromonadaceae	0	0	0	0	0	0	0	0	0	0	0	0	0	0	0	0	0	0	0	0	0	0	0	0	0	0	0	0	0	0	0	0	0	0	0	0	0	0	0	0	0	0	0	0	0	0	0	0	0
Rhodospirillaceae	0	0	0	0	0	0	0	0	0	0	0	0	0	0	0	0	0	0	0	0	0	0	0	0	0	0	0	0	0	0	0	0	0	0	0	0	0	0	0	0	0	0	0	0	0	0	0	0	0
Hyphomicrobiaceae	0	0	0	0	0	0	0	0	0	0	0	0	0	0	0	0	0	0	0	0	0	0	0	0	0	0	0	0	0	0	0	0	0	0	0	0	0	0	0	0	0	0	0	0	0	0	0	0	0
unclassified_Solirubrobacterales	0	0	0	0	0	0	0	0	0	0	0	0	0	0	0	0	0	0	0	0	0	0	0	0	0	0	0	0	0	0	0	0	0	0	0	0	0	0	0	0	0	0	0	0	0	0	0	0	0
Solirubrobacteraceae	0	0	0	0	0	0	0	0	0	0	0	0	0	0	0	0	0	0	0	0	0	0	0	0	0	0	0	0	0	0	0	0	0	0	0	0	0	0	0	0	0	0	0	0	0	0	0	0	0
unclassified_Gp6	0	0	0	0	0	0	0	0	0	0	0	0	0	0	0	0	0	0	0	0	0	0	0	0	0	0	0	0	0	0	0	0	0	0	0	0	0	0	0	0	0	0	0	0	0	0	0	0	0
Clostridiales_Incertae_Sedis_XIII	0.000297177	0	0	0	0	0	0	0	0	0	0	9.91e-05	0	0	0	0	0	9.91e-05	0	0	0.000198118	0	0	0.00118871	0.000198118	0	0	0	0	0	0	0	0.000594354	0.00128777	0	0	0	0	0	0.000297177	0.000198118	0.000297177	0	0	0.000297177	0	0	0	0
unclassified_Chromatiales	0	0	0	0	0	0	0	0	0	0	0	0	0	0	0	0	0	0	0	0	0	0	0	0	0	0	0	0	0	0	0	0	0	0	0	0	0	0	0	0	0	0	0	0	0	0	0	0	0
unclassified_Clostridia	0.000792472	0	0	0	0	0	0	0	0	0	0	0	0	0	0	0	0	0	0	0	0.000297177	0	0	0	0	0	0	0	0	0	0	0	0.000198118	0	0	0	0	0	0	0	9.91e-05	9.91e-05	0	0	0	0	0	9.91e-05	0
Xanthomonadaceae	0	0	0	0	0	0	0	0	0.000198118	0	0	0	0	0	0	0	0	0	0	0	0	0	0	0	0	0	0	9.91e-05	0	9.91e-05	0	0	0	0	0	0	0	0	0	0	0	0	0	0	0	0	0	0	0
Beijerinckiaceae	0	0	0	0	0	0	0	0	0	0	0	0	0	0	0	0	0	0	0	0	0	0	0	0	0	0	0	0	0	0	0	0	0	0	0	0	0	0	0	0	0	0	0	0	0	0	0	0	0
Brucellaceae	0	0	0	0	0	0	0	0	0	0	0	0	0	0	0	0	0	0	0	0	0	0	0	0	0	0	0	0	0	0	0	0	0	0	0	0	0	0	0	0	0	0	0	0	0	0	0	0	0
unclassified_Betaproteobacteria	0	0	0	0	0	0	0	0	0	0	0	0	0	0	0	0	0	0	0	0	0	0	0	0	0	0	0	0	0	0	0	0	0	0	0	0	0	0	0	0	0	0	0	0	0	0	0	0	0
unclassified_Bacteroidetes	0.00475483	0.00198118	0	0.000396236	0	0	9.91e-05	0.000297177	0	0.000396236	0.000198118	0	0.000495295	0	0	0	0	0	9.91e-05	0	0.000396236	0	0.000297177	0.000495295	0.000297177	9.91e-05	0	0	0	0	0	9.91e-05	9.91e-05	0.000297177	0	9.91e-05	0	9.91e-05	0	0	0.000396236	0.00653789	0	0.000297177	0.00921248	0	0	0	9.91e-05
unclassified_Firmicutes	0.00356612	0.000297177	0	9.91e-05	9.91e-05	0.00624071	0.00416048	0	0	0.000297177	0.00118871	0.0136701	0.000198118	0.00148588	0.000594354	0.00376424	0.000396236	0.00406142	0.000297177	0.000198118	0.00614165	0	0.000792472	0.00089153	0.00089153	0	9.91e-05	0.00673601	0	0.0395245	0	0.000396236	0.00148588	0.00247647	0	0	0	0.00148588	0	0.00257553	0.000198118	0.00287271	0.113026	0.000198118	0.00128777	0.474096	0.000792472	0.0446756	0
Clostridiales_Incertae_Sedis_XI	0	0	0	0	0	0	0	0	0	0	0	0	0	0	0	0	0	0.000297177	0	0	0	0	0	0	0	0	0	0	0	0	0	0	0	0	0	0	0	0	0	0	0	0	0	0	0	0	0	0	0
Rhizobiaceae	0	0	0	0	0	0	0	0	0	0	0	0	0	0.000198118	0	0	0	0	0	0	0	0	0	0	0	0	0	0	0	0	0	0	0	0	0	0	0	0	0	0	0	0	0	0	0	0	0	0	0
Campylobacteraceae	0.00178306	0	0	0	0	0	0	0	0	0	0	0	0	0	0	0	0	0.000198118	0	0	9.91e-05	0	0	0	0	0	0	0	0	0	0	0	0	0	0	0	0	0	0	0	0	0	0.000198118	0	0	0	0.000198118	0	0.0021793
Alicyclobacillaceae	0	0	0	0	0	0	0	0	0	0	0	0	0	0	0	0	0	0	0	0	0	0	0	0	0	0	0	0	0	0	0	0	0	0	0	0	0	0	0	0	0	0	0	0	0	0	0	0	0
Sphaerobacteraceae	0	0	0	0	0	0	0	0	0	0	0	0	0	0	0	0	0	0	0	0	0	0	0	0	0	0	0	0	0	0	0	0	0	0	0	0	0	0	0	0	0	0	0	0	0	0	0	0	0
Fusobacteriaceae	0	0	0	0	0.000297177	0	0	0	0	0	0	0	0	0	0	0	0	0	0	0.00485389	0.000198118	0	0.00881625	0	0	0	0	0	0	0	0	0	0	0	0	0	0	0	0	0	0	0	0	0	0	0	0	0	0
Iamiaceae	0	0	0	0	0	0	0	0	0	0	0	0	0	0	0	0	0	0	0	0	0	0	0	0	0	0	0	0	0	0	0	0	0	0	0	0	0	0	0	0	0	0	0	0	0	0	0	0	0
Victivallaceae	0	0	0	0	0	0	0	0	0	0	0	0	0	0	0	0	0	0	0	0	0	0	0	0	0	0	0	0	0	0	0	0	0	0	0	0	0	0	0	0	0	0	0	0	0	0	0	0	0
unclassified_Myxococcales	0	0	0	0	0	0	0	0	0	0	0	0	0	0	0	0	0	0	0	0	0	0	0	0	0	0	0	0	0	0	0	0	0	0	0	0	0	0	0	0	0	0	0	0	0	0	0	0	0
unclassified_Desulfovibrionales	0	0	0	0	0	0	0	0	0	9.91e-05	0	0	0	0	0	0	0	0	0	9.91e-05	0.000297177	0	0.000594354	0	0	0	0	0	0	0	0	0	0	0	0	0	0	0	0	0	0.000198118	0	0	0	0	0	0	0	0
GpI	0	0	0	0	0	0	0	0	0	0	0	0	0	0	0	0	0	0	0	0	0	0	0	0	0	0	0	0	0	0	0	0	0	0	0	0	0	0	0	0	0	0	0	0	0	0	0	0	0
Oxalobacteraceae	0.000396236	0	0	0.000198118	0	0	0	0	0	0	0	0	0	0	0	0	0	0	0	0	9.91e-05	0	0	0.000594354	0	0	0	0	0	0	0.000198118	0	0	0	0	0	0	0	0	0	0	0	0	0	0	0	0	0	0
Sphingobacteriaceae	0	0	0	0	0	0	0	0	0.000990589	0	0	0	0	0	0	0	0	0	0	0	0	0	0	0	0	0	0	0	0	0	0	0	0	0	0	0	0	0	0	0	0	0	0	0	0	0	0	0	0
Dermatophilaceae	0	0	0	0	0	0	0	0	0	0	0	0	0	0	0	0	0	0	0	0	0	0	0	0	0	0	0	0	0	0	0	0	0	0	0	0	0	0	0	0	0	0	0	0	0	0	0	0	0
Alcanivoracaceae	0	0	0	0	0	0	0	0	0	0	0	0	0	0	0	0	0	0	0	0	0	0	0	0	0	0	0	0	0	0	0	0	0	0	0	0	0	0	0	0	0	0	0	0	0	0	0	0	0
unclassified_Alphaproteobacteria	0.000198118	0	0	0	0	0	0	0	0	0	0	0	0	0	0	0	0	0	0	0	0	0	0	0	0	0	0	0	0	0	0	0	0	0	0	0	0	0	0	0	0	0	0	0	0	0	0	0	0
[truncated: 163 more columns]

## Sheet: genus
taxon	103	11	112	120	124	130	135	146	152	153	154	155	161	173	191	194	199	210	222	228	229	231	242	245	251	253	254	256	26	263	265	266	268	269	276	284	286	295	299	303	310	313	315	318	321	328	334	345	347
unclassified_Burkholderiales_incertae_sedis	0	0	0	0	0	0	0	0	0	0	0	0	0	0	0	0	0	0	0	0	0	0	0	0	0	0	0	0	0	0	0	0	0	0	0	0	0	0	0	0	0	0	0	0	0	0	0	0	0
Escherichia/Shigella	0.000495295	0.0077266	0.196434	0.0768697	9.91e-05	0.172858	0.104903	0.0564636	0.000198118	0.0349678	9.91e-05	0.0094106	0.000495295	0.189896	0	0.664289	0	0.000297177	0.000396236	0.0461615	0.010005	0	0.063893	0.016741	0	0	0.761763	9.91e-05	0.974641	0	0.0988608	9.91e-05	0.00158494	0.000198118	0	0.320158	0	0.000396236	0.163645	0	0	0	0	0	0	0	0	0	9.91e-05
Ochrobactrum	0	0	0	0	0	0	0	0	0	0	0	0	0	0	0	0	0	0	0	0	0	0	0	0	0	0	0	0	0	0	0	0	0	0	0	0	0	0	0	0	0	0	0	0	0	0	0	0	0
Thermoflavimicrobium	0	0	0	0	0	0	0	0	0	0	0	0	0	0	0	0	0	0	0	0	0	0	0	0	0	0	0	0	0	0	0	0	0	0	0	0	0	0	0	0	0	0	0	0	0	0	0	0	0
unclassified_Sorangiineae	0	0	0	0	0	0	0	0	0	0	0	0	0	0	0	0	0	0	0	0	0	0	0	0	0	0	0	0	0	0	0	0	0	0	0	0	0	0	0	0	0	0	0	0	0	0	0	0	0
Riemerella	0	0	0	0	0	0	0	0	0	0	0	0	0	0	0	0	0	0	0	0	0	0	0	0	0	0	0	0	0	0	0	0	0	0	0	0	0	0	0	0	0	0	0	0	0	0	0	0	0
Oribacterium	0	0.000198118	0	0	0	0	0	0	0	0	0	0	9.91e-05	0.000198118	0	0	0	0	0	0	0	0	0	0	0	0	0	0	0	0	0	0	0	0	0	0	0	0	0	0	0	0	0	0	0	0	0	0	9.91e-05
Vagococcus	0	0	0	0	0	0	0	0	0	0	0	0	0	0	0	0	0	0	0	0	0	0	0	0	0	0	0	0	0	0	0	0	0	0	0	0	0	0	0	0	0	0	0	0	0	0	0	0	0
Peptococcus	0	0	0	0	0	0	0	0	0	0	0	0	0	0	0	0	0	0	0	0	0	0	0	0	0	0	0	0	0	0	0	0	0	0	0	0	0	0	0	9.91e-05	0	0	0	0	0	0	0	0	0
Dorea	0.00138682	0.00495295	0.000594354	0	0	0	0	0.000297177	9.91e-05	9.91e-05	0.0094106	0.00624071	0.00227836	0.00158494	0.00316989	0.00307083	0.00326895	0.00792472	0.00118871	9.91e-05	0.00445765	9.91e-05	9.91e-05	0.00465577	0.00138682	0.0177315	0	9.91e-05	0	0	0	0	0.0160475	0.000396236	0.000198118	0.00416048	0	0	0.00257553	0.000297177	0.00237741	0.000792472	0.00465577	0.00277365	0.000396236	0	0.000693413	0.00158494	0
unclassified_Cellulomonadaceae	0	0	0	0	0	0	0	0	0	0	0	0	0	0	0	0	0	0	0	0	0	0	0	0	0	0	0	0	0	0	0	0	0	0	0	0	0	0	0	0	0	0	0	0	0	0	0	0	0
Oxalicibacterium	0	0	0	0	0	0	0	0	0	0	0	0	0	0	0	0	0	0	0	0	0	0	0	0	0	0	0	0	0	0	0	0	0	0	0	0	0	0	0	0	0	0	0	0	0	0	0	0	0
Brevundimonas	0	0	0	0	0	0	0	0	0.000198118	0	0	0	0	0	0	0	0	0	0	0	0	0	0	0	0	0	0	0	0	0	0	0	0	0	0	0	0	0	0	0	0	0	0	0	0	0	0	0	0.000792472
unclassified_Rhizobiaceae	0	0	0	0	0	0	0	0	0	0	0	0	0	0	0	0	0	0	0	0	0	0	0	0	0	0	0	0	0	0	0	0	0	0	0	0	0	0	0	0	0	0	0	0	0	0	0	0	0
unclassified_Porphyromonadaceae	0.0120852	0.00108965	9.91e-05	0	0	0	0	0.00108965	0	0.000594354	0	0	0	0	0.00693413	0	0.00356612	0.000198118	0.000396236	0	9.91e-05	0	0	0	0.000198118	0	0	0	0	0	9.91e-05	0	0	0.000198118	0	0.00574542	9.91e-05	0	0	0	0.00871719	0	0.000198118	0	0	0	0	0	0
unclassified_Carnobacteriaceae	9.91e-05	0	0	0	9.91e-05	0	0	0	0	0	0	0	0	0	0	0	0	0	0	0	0	0	0	0	0	0	0	0	0	0	0	0	0	0	0	0	0	0.000198118	0	0	0	0	9.91e-05	0	0	9.91e-05	0	0	0
Clostridiales_Incertae_Sedis_XIII_Incertae_Sedis_XIII_unclassified	0	0	0	0	0	0	0	0	0	0	0	0	0	0	0	0	0	0	0	0	0	0	0	0	0	0	0	0	0	0	0	0	0	0	0	0	0	0	0	0	0	0	0	0	0	0	0	0	0
unclassified_GpI	0	0	0	0	0	0	0	0	0	0	0	0	0	0	0	0	0	0	0	0	0	0	0	0	0	0	0	0	0	0	0	0	0	0	0	0	0	0	0	0	0	0	0	0	0	0	0	0	0
Micrococcus	0	0	0	0	0	0	0	0	0	0	0	0	0	0	0	0	0	0	0	0	0	0	0	0	0	0	0	0	0	0	0	0	0	0	0	0	0	0	0	0	0	0	0	0	0	0	0	0	0
Kingella	0	0	0	0	0	0	0	0	0	0	0	0	0	0	0	0	0	0	0	0	0	0	0	0	0	0	0	0	0	0	0	0	0	0	0	0	0	0	0	0	0	0	0	0	0	0	0	0	0
unclassified_Actinomycetales	0	0	0	0	9.91e-05	0	0	0	0	0	0	0	0	0	0	0	0	0	0	0	0	0	9.91e-05	0	0	0	0	0	0	0	0	0	9.91e-05	0	0	0	0	0	0	0	0	0	0.000693413	0	0	0	9.91e-05	0	0
Raoultella	0	0	0	0	0	0	0	0	0	0	0	0	0	0	0	0	0	0	0	0	0	0	0	0	0	0	0	0	0	0	9.91e-05	0	0	0	0	0	0	0	0	0	0	0	0	0	0	0	0	0	0
unclassified_Actinomycetaceae	0	0	0	0	0	0	0	0	0	0	0	0	0	0	0	0	0	0	0	0	0	0	9.91e-05	0	0	0	0	0	0	0	0	0	9.91e-05	0	0	0	0	0	0	0	0	0	0.00188212	0	0	0	0	0	0
Haliea	0	0	0	0	0	0	0	0	0	0	0	0	0	0	0	0	0	0	0	0	0	0	0	0	0	0	0	0	0	0	0	0	0	0	0	0	0	0	0	0	0	0	0	0	0	0	0	0	0
unclassified_Novispirillum	0	0	0	0	0	0	0	0	0	0	0	0	0	0	0	0	0	0	0	0	0	0	0	0	0	0	0	0	0	0	0	0	0	0	0	0	0	0	0	0	0	0	0	0	0	0	0	0	0
Phocaeicola	0.000198118	0	0	0	0	0	0	0	0	0	0	0	0	0	0	0	0	0	0	0	0	0	0	0	0	0	0	0	0	0	0	0	0	0	0	0	0	0	0	0	0	0	0	0	0	0	0	0	0
Selenomonas	0.000594354	0	0	0	0	0	0	0	0	0	0	0	0	0	0	0	0	0	0	0	0	0	0	0	0	0	0	0	0	0	0	0	0	0	0	0	0	0	0	0	0	0	0	0	0	0	0	0	9.91e-05
Howardella	0	0	0	0	0	0	0	0	0	0	0	0	0	0	0	0	0	0	0	0	0	0	0	0	0	0	0	0	0	0	0	0	0	0	0	0	0	0	0	0	0.000693413	0	0	0	0	0	0	0	0
Sphaerobacter	0	0	0	0	0	0	0	0	0	0	0	0	0	0	0	0	0	0	0	0	0	0	0	0	0	0	0	0	0	0	0	0	0	0	0	0	0	0	0	0	0	0	0	0	0	0	0	0	0
Barnesiella	0.00881625	0.107677	0.0210996	0	0	0	0	0	0	0.015057	0	0	0	0	0	0	0.0108965	0.00673601	0.0198118	0	0.00435859	0	0	0.00138682	9.91e-05	0	0	0	0	0	0	0	0	0	0	0.013472	0	0	0	0	9.91e-05	0	0	0.0182268	0	0	0	0	0
unclassified_Intrasporangiaceae	0	0	0	0	0	0	0	0	0	0	0	0	0	0	0	0	0	0	0	0	0	0	0	0	0	0	0	0	0	0	0	0	0	0	0	0	0	0	0	0	0	0	0	0	0	0	0	0	0
Psychrobacter	0	0	0	0	0	0	0	0	0	0	0	0	0	0	0	0	0	0	0	0	0	0	0	0	0	0	0	0	0	0	0	0	0	0	0	0	0	0	0	0	0	0	0	0	0	0	0	0	0
Acetanaerobacterium	0.00515106	0	0	0.00465577	0	0	0	0	0	0	0	0.000396236	0	0	0	0	0	0.0176325	0	0	0.000297177	9.91e-05	0	0.000990589	0	0.00148588	0	0	0	0	0	0.00584448	0.00128777	0	9.91e-05	0	9.91e-05	0	0	0.000198118	0.000396236	0.00198118	0	9.91e-05	0.001684	0	0	0	0
Fastidiosipila	0	0	0	0	0	0	0	0	0	0	0	0	0	0	0	0	0	0	0	0	0	0	0	0	0	0	0	0	0	0	0	0	0	0	0	0	0	0	0	0	0	0	0	0	0	0	0	0	0
unclassified_Micrococcaceae	0	0	0	0	0	0	0	0	0	0	0	0	0	0	0	0	0	0	0	0	0	0	0	0	0	0	0	0	0	0	0	0	0	0	0	0	0	0	0	0	0	0	0	0	0	0	0	0	0
Pirellula	0	0	0	0	0	0	0	0	0	0	0	0	0	0	0	0	0	0	0	0	0	0	0	0	0	0	0	0	0	0	0	0	0	0	0	0	0	0	0	0	0	0	0	0	0	0	0	0	0
unclassified_Proteobacteria	9.91e-05	0	0	0	0	0	0	9.91e-05	9.91e-05	0	0	0	0	0	0	0	0	0	0	0.000198118	0	0	0	0	0	0	0	9.91e-05	0	0	0	0	0	0	0	0	0	9.91e-05	0	0	0	0	0	0	0	0	0	0	0
Acinetobacter	0	0	0	0	0	0	0	0	0	0	0	0	0	0	0	0	0	0	0	0	0	0	0	0	0	0	0	0	0	0	0.00198118	0	0	0	0	0	0	0	0	0	0	0	0	0	0	0	0	0	0
Ralstonia	0	0	0	0	0	0	0	0	0	0	0	0	0	0	0	0	0	0	0	0	0	0	0	0	0	0	0	0	0	0	0	0	0	0	0	0	0	0	0	0	0	0	0	0	0	0	0	0	0
Opitutus	0	0	0	0	0	0	0	0	0	0	0	0	0	0	0	0	0	0	0	0	0	0	0	0	0	0	0	0	0	0	0	0	0	0	0	0	0	0	0	0	0	0	0	0	0	0	0	0	0
Burkholderia	0	0	0	0	0	0	0	0	0	0	0	0	0	0	0	0	0	0	0	0	0	0	0	0	0	0	0	0	0	0	0	0	0	0	0	0	0	0	0	0	0	0	0	0	0	0	0	0	0
Pedobacter	0	0	0	0	0	0	0	0	0	0	0	0	0	0	0	0	0	0	0	0	0	0	0	0	0	0	0	0	0	0	0	0	0	0	0	0	0	0	0	0	0	0	0	0	0	0	0	0	0
Solirubrobacter	0	0	0	0	0	0	0	0	0	0	0	0	0	0	0	0	0	0	0	0	0	0	0	0	0	0	0	0	0	0	0	0	0	0	0	0	0	0	0	0	0	0	0	0	0	0	0	0	0
Marmoricola	0	0	0	0	0	0	0	0	0	0	0	0	0	0	0	0	0	0	0	0	0	0	0	0	0	0	0	0	0	0	0	0	0	0	0	0	0	0	0	0	0	0	0	0	0	0	0	0	0
Iamia	0	0	0	0	0	0	0	0	0	0	0	0	0	0	0	0	0	0	0	0	0	0	0	0	0	0	0	0	0	0	0	0	0	0	0	0	0	0	0	0	0	0	0	0	0	0	0	0	0
unclassified_Xanthomonadaceae	0	0	0	0	0	0	0	0	0	0	0	0	0	0	0	0	0	0	0	0	0	0	0	0	0	0	0	0	0	0	0	0	0	0	0	0	0	0	0	0	0	0	0	0	0	0	0	0	0
Alloscardovia	0	0	0	0	0	0	0	0	0	0	0	0	0	0	0	0	0	0	0	0	0	0	0	0	0	0	0	0	0	0.000396236	0	0	0	0	9.91e-05	0	0	0	0	0	0	0	0	0	0	0	0.000297177	0	0
Simonsiella	0	0	0	0	0	0	0	0	0	0	0	0	0	0	0	0	0	0	0	0	0	0	0	0	0	0	0	0	0	0	0	0	0	0	0	0	0	0	0	0	0	0	0	0	0	0	0	0	0
Parasporobacterium	9.91e-05	0	0	0	0	0	0	0	0	0	0	0.000198118	0	0	0	0	0	0	0	0	0.000297177	0	0	0	0	0	0	0	0	0	0	0	9.91e-05	0	0	0	0	0	0	0	0	0	0	0	0	0	0	0	0
Enhydrobacter	0	0	0	0	0	0	0	0	0	0	0	0	0	0	0	0	0	0	0	0	0	0	0	0	0	0	0	0	0	0	0	0	0	0	0	0	0	0	0	0	0	0	0	0	0	0	0	0	0
Dermabacter	0	0	0	0	0	0	0	0	0	0	0	0	0	0	0	0	0	0	0	0	0	0	0	0	0	0	0	0	0	0	0	0	0	0	0	0	0	0	0	0	0	0	0	0	0	0	0	0	0
unclassified_Spartobacteria_genera_incertae_sedis	0	0	0	0	0	0	0	0	0	0	0	0	0	0	0	0	0	0	0	0	0	0	0	0	0	0	0	0	0	0	0	0	0	0	0	0	0	0	0	0	0	0	0	0	0	0	0	0	0
Parachlamydia	0	0	0	0	0	0	0	0	0	0	0	0	0	0	0	0	0	0	0	0	0	0	0	0	0	0	0	0	0	0	0	0	0	0	0	0	0	0	0	0	0	0	0	0	0	0	0	0	0
Yersinia	0	0	0	0	0	0	0	0	0	0	0	0	0	0	0	0	0	0	0	0	0	0	0	0	0	0	0	0	0	0	0	0	0	0	0	0	0	0	0	0	0	0	0	0	0	0	0	0	0
Lysobacter	0	0	0	0	0	0	0	0	0	0	0	0	0	0	0	0	0	0	0	0	0	0	0	0	0	0	0	0	0	0	0	0	0	0	0	0	0	0	0	0	0	0	0	0	0	0	0	0	0
Sphingobium	0	0	0	0	0	0	0	0	0	0	0	0	0	0	0	0	0	0	0	0	0	0	0	0	0	0	0	0	0	0	0	0	0	0	0	0	0	0	0	0	0	0	0	0	0	0	0	0	0
Luteolibacter	0	0	0	0	0	0	0	0	0	0	0	0	0	0	0	0	0	0	0	0	0	0	0	0	0	0	0	0	0	0	0	0	0	0	0	0	0	0	0	0	0	0	0	0	0	9.91e-05	0	0	0
Oligella	0	0	0	0	0	0	0	0	0	0	0	0	0	0	0	0	0	0	0	0	0	0	0	0	0	0	0	0	0	0	0	0	0	0	0	0	0	0	0	0	0	0	0	0	0	0	0	0	0
Treponema	0	0	0	0	0	0	0	0	0	0	0	0	0	0	0	0	0	0	0	0	0	0	0	0	0	0	0	0	0	0	0	0	0	0	0	0	0	0	0	0	0	0	0	0	0	0	0	0	0
Aggregatibacter	0	0	0	0	0	0	0	0	0	0	0	0	0	0	0	0	0	0	0	0	0	0	0	0	0	0	0	0	0	0	0	0	0	0	0	0	0	0	0	0	0	0	0	0	0	0	0	0	0
unclassified_TM7_genera_incertae_sedis	0.0038633	0.000198118	0	0	0	0	0	0	0	0	0	0	0	0	9.91e-05	0	0	0	0	0	0	0	0	0	0	0	0	0	0	0	0	0	0.000198118	0	0	0	0	0	0	0	0	0	0	0	0	0	0	0	9.91e-05
Sneathia	0	0	0	0	0	0	0	0	0	0	0	0	0	0	0	0	0	0	0	0	0	0	0	0	0	0	0	0	0	0	0	0	0	0	0	0	0	0	0	0	0	0	0	0	0	0	0	0	0
Sarcina	0	0	0	0	0	0	0	0	0	0	0	0	0	0	0	0	0	0	0	0	0	0	0	0	0	0	0	0	0	0	0	0	0	0	0	0	0	0	0	0	0	0	0	0	0	0	0	0	0
Leuconostoc	0	0	0	0	0	0	0	0	0	0	0	9.91e-05	0	0	0	0	0	0	0	0	0	0	0	0	0	0	0	0	0	0	0	0	0	0	0	0	0	0	0	0	0	0	0	0	0	0	0	0	0
Brachymonas	0	0	0	0	0	0	0	0	0	0	0	0	0	0	0	0	0	0	0	0	0	0	0	0	0	0	0	0	0	0	0	0	0	0	0	0	0	0	0	0	0	0	0	0	0	0	0	0	0
Papillibacter	0	0.000396236	0	0	0	0	0	0	0	0	0	0	0	0	0	0	0	0	0.000990589	0	0	0	0	0	0	0	0	0	0	0	0	0	0.00158494	9.91e-05	0	0	0	0	0	0.000198118	0.000297177	0.000198118	0	0	9.91e-05	0	0	0	0
Anaerostipes	0	0.00921248	0	0	0	0	0	9.91e-05	0	0.000198118	0.00108965	0.00198118	0.000990589	0	0.00406142	0	0.000495295	0.00307083	0.000990589	0.000198118	9.91e-05	0	0.00267459	9.91e-05	0	9.91e-05	0	0	0	0	0	0	0.00158494	0.000198118	0.000297177	0	0	0	0	0.000495295	0	0.00108965	0	0.00108965	9.91e-05	0	0.000396236	0	0
Clostridiales_Incertae_Sedis_XI_unclassified_Incertae_Sedis_XI	0	0	0	0	0	0	0	0	0	0	0	0	0	0	0	0	0	0	0	0	0	0	0	0	0	0	0	0	0	0	0	0	0	0	0	0	0	0	0	0	0	0	0	0	0	0	0	0	0
Buttiauxella	0	0	0	0	0	0	0	0	0	0	0	0.000198118	0	0	0	0	0	0	0	0	0	0	0	0	0	0	0	0	0	0	0	0	0	0	0	0	0	0	0	0	0	0	0	0	0	0	0	0	0
Amaricoccus	0	0	0	0	0	0	0	0	0	0	0	0	0	0	0	0	0	0	0	0	0	0	0	0	0	0	0	0	0	0	0	0	0	0	0	0	0	0	0	0	0	0	0	0	0	0	0	0	0
Clostridium	0	9.91e-05	0	0	0	0	0	0	0	0	0	0.000792472	0	0	0	0	0	0.0159485	0	0	0	0	0	0	0	0	0	0	0	0	0	0	0	0	0	0.000693413	0.000396236	0	0	0	0	0	0	0	0	9.91e-05	0.0375433	0	0
Thermoactinomyces	0	0	0	0	0	0	0	0	0	0	0	0	0	0	0	0	0	0	0	0	0	0	0	0	0	0	0	0	0	0	0	0	0	0	0	0	0	0	0	0	0	0	0	0	0	0	0	0	0
Lysinibacillus	9.91e-05	0	0	0	0	0	0	0	0	0	0	0	0	0	0	0	0	0	0	0	0	0	0	0	0	0	0	0	0	0	0	0	0	0	0	0	0	0	0	0	0	0	0	0	0	0	0	0	0
Coraliomargarita	0	0	0	0	0	0	0	0	0	0	0	0	0	0	0	0	0	0	0	0	0	0	0	0	0	0	0	0	0	0	0	0	0	0	0	0	0	0	0	0	0	0	0	0	0	0	0	0	9.91e-05
unclassified_Sphingomonadales	0	0	0	0	0	0	0	0	0	0	0	0	0	0	0	0	0	0	0	0	0	0	0	0	0	0	0	0	0	0	0	0	0	0	0	0	0	0	0	0	0	0	0	0	0	0	0	0	0
Dialister	0	0	0	0.00158494	0	0	0	0	0	0	0	0.00931154	0	0	0	0	0	0	0	0.0104012	0	0	0.0122833	0	0	0	0	0	0	0	0	0	0	0	0	0	0	0	0	0	0.00148588	0	0	0	0	0	0	0	0
Bulleidia	0	0	0	0	0	0	0	0	0	0	0	0	0	0	0	0	0	0	0	0	0	0	0	0	0	0	0	0	0	0	0	0	0	0	0	0	0	0	0	0	0	0	0	0	0	0	0	0	0
Sporobacterium	0	0	0	0	0	0	0	0	0	0	0	0	0	0	0	0	0	0	0	0	0	0	0	0	0	0	0	0	0	0	0	0	0	0	0	0	0	0	0	0	0	0	0	0	0	0	0	0	0
unclassified_Alcaligenaceae	0	0	0	0	0	0	0	0	0	0	0	0	9.91e-05	0	0	0	0	0	0	9.91e-05	0	0	0	0	0	0	0	0	0	0	0	0	0	0	0	0	0	0	0	0	0	0	0	9.91e-05	0	0	0	0	0
Megamonas	0	0	0	0	0	0	0	0	0	0	0	0	0	0	0	0	0	0	0	0.0149579	0	0	0.00148588	0	0	0	0	0	0	0	0	0	0	0	0	0	0	0	0	0	0.0366518	0	0	0	0	0	0	0	0
Bhargavaea	0	0	0	0	0	0	0	0	0	0	0	0	0	0	0	0	0	0	0	0	0	0	0	0	0	0	0	0	0	0	0	0	0	0	0	0	0	0	0	0	0	0	0	0	0	0	0	0	0
Fluviicola	0	0	0	0	0	0	0	0	0	0	0	0	0	0	0	0	0	0	0	0	0	0	0	0	0	0	0	0	0	0	0	0	0	0	0	0	0	0	0	0	0	0	0	0	0	0	0	0	0
Actinomadura	0	0	0	0	0	0	0	0	0	0	0	0	0	0	0	0	0	0	0	0	0	0	0	0	0	0	0	0	0	0	0	0	0	0	0	0	0	0	0	0	0	0	0	0	0	0	0	0	0
Solitalea	0	0	0	0	0	0	0	0	0	0	0	0	0	0	0	0	0	0	0	0	0	0	0	0	0	0	0	0	0	0	0	0	0	0	0	0	0	0	0	0	0	0	0	0	0	0	0	0	0
Brevibacterium	0	0	0	0	0	0	0	0	0	0	0	0	0	0	0	0	0	0	0	0	0	0	0	0	0	0	0	0	0	0	0	0	0	0	0	0	0	0	0	0	0	0	0	0	0	0	0	0	0
Morganella	0	0	0	0	0	0	0	0	0	0	0	0	0	0	0	0	0	0	0	0	0	0	9.91e-05	0	0	0	0	0	0	0	0	0	0	0	0	9.91e-05	0	0	0	0	0	0	0	0	0	0	0	0	0
Fusobacterium	0	0	0	0	0.000297177	0	0	0	0	0	0	0	0	0	0	0	0	0	0	0.00465577	0.000198118	0	0.00861813	0	0	0	0	0	0	0	0	0	0	0	0	0	0	0	0	0	0	0	0	0	0	0	0	0	0
Curtobacterium	0	0	0	0	0	0	0	0	0	0	0	0	0	0	0	0	0	0	0	0	0	0	0	0	0	0	0	0	0	0	0	0	0	0	0	0	0	0	0	0	0	0	0	0	0	0	0	0	0
Thermomonas	0	0	0	0	0	0	0	0	0	0	0	0	0	0	0	0	0	0	0	0	0	0	0	0	0	0	0	0	0	0	0	0	0	0	0	0	0	0	0	0	0	0	0	0	0	0	0	0	0
Steroidobacter	0	0	0	0	9.91e-05	0	0	0	0	0	0	0	0	0	0	0	0	0	0	0	0	0	0	0	0	0	0	0	0	0	0	0	0	0	0	0	0	0	0	0	0	0	0	0	0	0	0	0	0
Helicobacter	0	0	0	0	0	0	0	0	0	0	0	0	0	0	0	0	0	0	0	0	0	0	0	0	0	0	0	0	0	0	0	0	0	0	0	0	0	0	0	0	0	0	0	0	0	0	0	0	0
Caulobacter	0.000198118	0	0	0	0	0	0	0	0	0	0	0	0	0	0	0	0	0	0	0	0	0	0	0	0	0	0	0	0	0	0	0	0	0	0	0	0	0	0	0	0	0	0	0	0	0	0	0	0
Cupriavidus	0	0	0	0	0	0	0	0	0	0	0	0	0	0	0	0	0	0	0	0	0	0	0	0	0	0	0	0	0	0	0	0	0	0	0	0	0	0	0	0	0	0	0	0	0	0	0	0	0
unclassified_Phyllobacteriaceae	0	0	0	0	0	0	0	0	0	0	0	0	0	0	0	0	0	0	0	0	0	0	0	0	0	0	0	0	0	0	0	0	0	0	0	0	0	0	0	0	0	0	0	0	0	0	0	0	0
Massilia	0	0	0	0	0	0	0	0	0	0	0	0	0	0	0	0	0	0	0	0	0	0	0	0	0	0	0	0	0	0	0	0	0	0	0	0	0	0	0	0	0	0	0	0	0	0	0	0	0
Oscillibacter	0.00227836	0.013472	0	0.00752848	9.91e-05	0	0	0.000495295	9.91e-05	0	0.00267459	0.0502229	0.00316989	0	0.000693413	0	0.0275384	0.00832095	0	0	0.0236751	0	0	0.0121843	9.91e-05	0	0	0	0	0	0	0	0.0180287	0.0363546	0.026944	0	0	0	0	0.0311045	0.0273403	0.0346706	9.91e-05	0.0952947	0.0412085	0	0	9.91e-05	0
unclassified_Staphylococcaceae	9.91e-05	0	0	0	0	0	0	0	0	0	0	0	0	0	0	0	0	0	0	0	0	0	0	0	0	0	0	0	0	0	0	0	0	0	0	0	0	0	0	0	0	0	0	0	0	0	0	0	0
Collinsella	0	0	0	0	0	0	0	0	0	0	0	0	0	0	0	0	0	0.0126795	0	0.001684	0.000198118	0	0.0120852	0.000297177	0	0	0	0	0	0	0	0	0.0229817	0	0	0.00416048	0	0	0	0	0.0256563	0	0	9.91e-05	0	0	0	0	0
Pseudonocardia	0	0	0	0	0	0	0	0	0	0	0	0	0	0	0	0	0	0	0	0	0	0	0	0	0	0	0	0	0	0	0	0	0	0	0	0	0	0	0	0	0	0	0	0	0	0	0	0	0
Erysipelothrix	0	0	0	0	0	0	0	0	0	0	0	0	0	0	0	0	0	9.91e-05	0	0	0	0	0	0	0	0	0	0	0	0	0.000495295	0	0	0	0	0	0	0	0	0	0	0	0	0	0	0	0	0	0
Blautia	0.00832095	0.00842001	0.00643883	0	0.000693413	0	0.0138683	0.000495295	0.000594354	0.00633977	0.0094106	0.0562655	0.0136701	0.149183	0.00851907	0.0215948	0.00881625	0.10629	0.00752848	0.00416048	0.00178306	0	0.00564636	0.00326895	0.000693413	0.00128777	0	0	9.91e-05	0	0.00931154	0	0.0394255	0.000396236	0.00544824	0.028529	0	0	0.0122833	0.00237741	0.00960872	0.000594354	0	0.00970778	0.000693413	9.91e-05	0.0887568	0.00861813	0.000198118
Acetobacterium	0	0	0	0	0	0	0	0	0	0	0	0	0	0	0	0	0	0	0	0	0	0	9.91e-05	0	0	0	0	0	0	0	0	0	0	0	0	0	0	0	0	0	0	0	0	0	0	0	0	0	0
Subdoligranulum	0.00851907	0	0.000396236	0.0428925	0	0	0.000297177	0.0382368	9.91e-05	0.0948985	0	0.00396236	0.00247647	0	0	9.91e-05	0.00148588	0.00445765	0.00158494	0.000198118	0.00970778	0	0	0.00534918	0	0.0652798	0	0	0	0	0	9.91e-05	0.00396236	0.00495295	0.000792472	0	0	9.91e-05	0	0.00148588	0.018524	0.00376424	0	0.0190193	0.000594354	0	0	0.102823	9.91e-05
unclassified_Saprospiraceae	0	0	0	0	0	0	0	0	0	0	0	0	0	0	0	0	0	0	0	0	0	0	0	0	0	0	0	0	0	0	0	0	0	0	0	0	0	0	0	0	0	0	0	0	0	0	0	0	0
Acetobacter	0	0	0	0	0	0	0	0	0	0	0	0	0	0	0	0	0	0	0	0	0	0	0	0	0	0	0	0	0	0	0	0	0	0	0	0	0	0	0	0	0	0	0	0	0	0	0	0	0
Haematobacter	0	0	0	0	0	0	0	0	0	0	0	0	0	0	0	0	0	0	0	0	0	0	0	0	0	0	0	0	0	0	0	0	0	0	0	0	0	0	0	0	0	0	0	0	0	0	0	0	0
Methylocystis	0	0	0	0	0	0	0	0	0	0	0	0	0	0	0	0	0	0	0	0	0	0	0	0	0	0	0	0	0	0	0	0	0	0	0	0	0	0	0	0	0	0	0	0	0	0	0	0	0
Schlesneria	0	0	0	0	0	0	0	0	0	0	0	0	0	0	0	0	0	0	0	0	0	0	0	0	0	0	0	0	0	0	0	0	0	0	0	0	0	0	0	0	0	0	0	0	0	0	0	0	0
unclassified_Microbacteriaceae	0	0	0	0	0	0	0	0	0	0	0	0	0	9.91e-05	0	0	0	0	0	0	0	0	0	9.91e-05	0	0	0	0	0	0	0	0	0	0	0	0	0	0	0	0	0	0	0	0	0	0	0	0	0
Melissococcus	0.000198118	0	0	0	0.000990589	9.91e-05	0.000693413	0	0.000297177	0.000198118	0	9.91e-05	0	0	0	0	0	0	0	0	0	0	0	0	0	0	0	0	0	0	0	0	0	0	0	0	0	0.000198118	0	0	0	0	0	0	0	9.91e-05	0	9.91e-05	0
Cloacibacillus	9.91e-05	0	0	0	0	0	0	0	0	0	0	0	0	0	0	0	0	0	0	0	0	0	0	0	0	0	0	0	0	0	0	0	0	0	0	0	0	0	0	0	0	0	0	0	0	0	0	0	0
Arthrobacter	0	0	0	0	0	0	0	0	0	0	0	0	0	9.91e-05	0	0	0	0	0	0	0	0	0	0	0	0	0	0	0	0	0	0	0	0	0	0	0	0	0	0	0	0	0	0	0	0	0	0	0
Cronobacter	0	0	0.000396236	0	0	0.000297177	0.00198118	0.00089153	0	0.000495295	0	0	0	0.000495295	0	0.00108965	0	0	9.91e-05	0.000297177	0	0	0.000198118	0.000198118	0	0	0.00148588	0	0.00316989	9.91e-05	9.91e-05	0	0	0	0	0.000594354	0	0	0.000396236	0	0	0	0	0	0	0	0	0	0
Rhodocista	0	0	0	0	0	0	0	0	0	0	0	0	0	0	0	0	0	0	0	0	0	0	0	0	0	0	0	0	0	0	0	0	0	0	0	0	0	0	0	0	0	0	0	0	0	0	0	0	0
Chryseobacterium	0	0	0	0	0	0	0	0	0	0	0	0	0	0	0	0	0	0	0	0	0	0	0	0	0	0	0	0	0	0	0	0	0	0	0	0	0	0	0	0	0	0	0	0	0	0	0	0	0
Alcanivorax	0	0	0	0	0	0	0	0	0	0	0	0	0	0	0	0	0	0	0	0	0	0	0	0	0	0	0	0	0	0	0	0	0	0	0	0	0	0	0	0	0	0	0	0	0	0	0	0	0
Janibacter	0	0	0	0	0	0	0	0	0	0	0	0	0	0	0	0	0	0	0	0	0	0	0	0	0	0	0	0	0	0	0	0	0	0	0	0	0	0	0	0	0	0	0	0	0	0	0	0	0
Leucobacter	0	0	0	0	0	0	0	0	0	0	0	0	0	0	0	0	0	0	0	0	0	0	0	0	0	0	0	0	0	0	0	0	0	0	0	0	0	0	0	0	0	0	0	0	0	0	0	0	0
Psychrilyobacter	0	0	0	0	0	0	0	0	0	0	0	0	0	0	0	0	0	0	0	0	0	0	0	0	0	0	0	0	0	0	0	0	0	0	0	0	0	0	0	0	0	0	0	0	0	0	0	0	0
unclassified_Moraxellaceae	0	0	0	0	0	0	0	0	0	0	0	0	0	0	0	0	0	0	0	0	0	0	0	0	0	0	0	0	0	0	0	0	0	0	0	0	0	0	0	0	0	0	0	0	0	0	0	0	0
Victivallis	0	0	0	0	0	0	0	0	0	0	0	0	0	0	0	0	0	0	0	0	0	0	0	0	0	0	0	0	0	0	0	0	0	0	0	0	0	0	0	0	0	0	0	0	0	0	0	0	0
Phascolarctobacterium	0.000297177	0	0	0.0611194	9.91e-05	0	9.91e-05	0.0508172	0	0	0.0111937	0	0.0143635	0	0.030312	0	0.0281327	0.0444775	0.00346706	0.00980683	0.013373	0	0.0120852	0.0241704	0.0173353	0	0	0	0	0	0.000396236	0	0.0598316	0.0152551	0.035364	0	0	0	0	0.0532937	9.91e-05	0.0455671	0	9.91e-05	0.0428925	0	0	0	0
unclassified_Fusobacteriaceae	0	0	0	0	0	0	0	0	0	0	0	0	0	0	0	0	0	0	0	0.000198118	0	0	9.91e-05	0	0	0	0	0	0	0	0	0	0	0	0	0	0	0	0	0	0	0	0	0	0	0	0	0	0
Wautersiella	0	0	0	0	0	0	0	0	0	0	0	0	0	0	0	0	0	0	0	0	0	0	0	0	0	0	0	0	0	0	0	0	0	0	0	0	0	0	0	0	0	0	0	0	0	0	0	0	0
Veillonella	0	0	9.91e-05	9.91e-05	0	0	0	0.00178306	0	0	0.000198118	0	0.000594354	9.91e-05	0.00257553	0.000297177	0	0.00406142	0	0.0680535	0	0.0105993	0.0413076	9.91e-05	0.00307083	0.0865775	0	9.91e-05	0.00108965	0.000297177	0	0	0	0.000198118	0.00425953	0.00089153	0	0.0947003	0.0250619	9.91e-05	0.000792472	0	0.00277365	0	0	0	0.000396236	0	0.0357603
Fervidobacterium	0	0	0	0	0	0	0	0	0	0	0	0	0	0	0	0	0	0	0	0	0	0	0	0	0	0	0	0	0	0	0	0	0	0	0	0	0	0	0	0	0	0	0	0	0	0	0	0	0
Rothia	0.000693413	0	0	0	0.000792472	0	0	0	0	9.91e-05	0	0	0	0	0	0	0	0.000198118	0	0	0	0.000198118	0.000198118	0	9.91e-05	9.91e-05	0	0	0	0	0	0	0	0	0	0	0	9.91e-05	0	0	0	0	0	0	0	0	0.000297177	0	0
Tsukamurella	0	0	0	0	0	0	0	0	0	0	0	0	0	0	0	0	0	0	0	0	0	0	0	0	0	0	0	0	0	0	0	0	0	0	0	0	0	0	0	0	0	0	0	0	0	0	0	0	0
Anaeroglobus	0	0	0	0	0	0	0	0	0	0	0	0	0	0	0	0	0	0	0	0	0.000198118	0	0	0	0	0	0	0	0	0	0	0	0	0.0175334	0	0	0	0	0	0	0	0	0	0	0	0	0	0	0
unclassified_Leuconostocaceae	0	0	0	0	0	0	0	0	0	0	0	0	0	9.91e-05	0	0	0	0	0	0	0	0	0	0	0	0	0	0	0	0	0	0	0	0	0	0	0	0	0	0	0	0	0	0	0	0	0	0	0
Paenibacillus	0	0	0	0	0	0	0	0	0	0	0	0	0	0	0	0	0	0	0	0	0	0	0	0	0	0	0	0	0	0	0	0	0	0	0	0	0	0	0	0	0	0	0	0	0	0	0	0.00376424	0
Rubellimicrobium	0	0	0	0	0	0	0	0	0	0	0	0	0	0	0	0	0	0	0	0	0	0	0	0	0	0	0	0	0	0	0	0	0	0	0	0	0	0	0	0	0	0	0	0	0	0	0	0	0
Clostridiales_Incertae_Sedis_XI_Incertae_Sedis_XI_unclassified	0	0	0	0	0	0	0	0	0	0	0	0	0	0	0	0	0	0	0	0	0	0	0	0	0	0	0	0	0	0	0	0	0	0	0	0	0	0	0	0	0	0	0	0	0	0	0	0	0
Acidovorax	0	0	0	0	0	0	0	0	0.00911342	0	0	0	0	0	0	0	0	0	0	0	0	0	0	0	0	0	0	0	0	0	0	0	0	0	0	0	0	0	0	0	0	0	0	0	0	0	0	0	0
Pleomorphomonas	0	0	0	0	0	0	0	0	0	0	0	0	0	0	0	0	0	0	0	0	0	0	0	0	0	0	0	0	0	0	0	0	0	0	0	0	0	0	0	0	0	0	0	0	0	0	0	0	0
unclassified_Gp4	0	0	0	0	0	0	0	0	0	0	0	0	0	0	0	0	0	0	0	0	0	0	0	0	0	0	0	0	0	0	0	0	0	0	0	0	0	0	0	0	0	0	0	0	0	0	0	0	0
Akkermansia	0.011788	0	0	0	0	9.91e-05	0	0.001684	9.91e-05	0	9.91e-05	0	0.00128777	0	0	9.91e-05	0	0	0	0	0.0390292	0	0	0.115503	0.255176	0	9.91e-05	0	0	0	0	0	0.215156	0.190193	0.275978	0	0	0	0	0.228628	0.00138682	0.270035	0	0	0.251015	0	0	0	0
Sporosarcina	0	0	0	0	0	0	0	0	0	0	0	0	0	0	0	0	0	0	0	0	0	0	0	0	0	0	0	0	0	0	0	0	0	0	0	0	0	0	0	0	0	0	0	0	0	0	0	0	0
unclassified_Prevotellaceae	9.91e-05	0.00881625	0.000495295	0.00881625	9.91e-05	0	0	0.000396236	0	0.000990589	0	0	0	0	0.000297177	0	9.91e-05	0.000297177	9.91e-05	0	9.91e-05	0	0	0	0.00267459	0	0	0	0	0	0	0	9.91e-05	0.000792472	0	0	0	0	0	0	0.000297177	0	9.91e-05	0.000693413	0	0	0	0	0
unclassified_Paenibacillaceae	0	0	0	0	0	0	0	0	0	0	0	0	0	0	0	0	0	0	0	0	0	0	0	0	0	0	0	0	0	0	0	0	0	0	0	0	0	0	0	0	0	0	0	0	0	0	0	9.91e-05	0
unclassified_Alphaproteobacteria_incertae_sedis	0.000297177	0	0	0	0	0	0	0	0	0	0	0	0	0	0	0	0	0	0	0	0	0	0	0	0	0	0	0	0	0	0	0	0	0	0	0	0	0	0	0	0	0	0	0	0	0	0	0	0
Turicibacter	9.91e-05	0	0	0	0	0	0	0	0.000495295	0	0	0	0	0	0	0	0	0	0	0	0	0	0	0	0	0.000198118	0	0	0	0	0	0	0	0	0	0	0	0	0	0	0	0	0	0	0	0	0	0	0
Blastomonas	0	0	0	0	0	0	0	0	0	0	0	0	0	0	0	0	0	0	0	0	0	0	0	0	0	0	0	0	0	0	0	0	0	0	0	0	0	0	0	0	0	0	0	0	0	0	0	0	0
Persicirhabdus	0.000792472	0	0	0	0	0	0	0	0	0	0	0	0	0	0	0	0	0	0	0	0	0	0	0	0	0	0	0	0	0	0	0	0	0	0	0	0	0	0	0	0	0	0	0	0	0	0	0	0
unclassified_Methylophilaceae	0	0	0	0	0	0	0	0	0	0	0	0	0	0	0	0	0	0	0	0	0	0	0	0	0	0	0	0	0	0	0	0	0	0	0	0	0	0	0	0	0	0	0	0	0	0	0	0	0
unclassified_Burkholderiales	0	0	0	0	0	0	0	0.000990589	0	0	0.00089153	0	0.0248638	0	0	0	0	0	9.91e-05	0	0	0	9.91e-05	0	0	0	9.91e-05	0	0	0	0	0	9.91e-05	0	0	0	0	0	0	0	0	0	0	0	0	0	9.91e-05	0	0
Thauera	0	0	0	0	0	0	0	0	0	0	0	0	0	0	0	0	0	0	0	0	0	0	0	0	0	0	0	0	0	0	0	0	0	0	0	0	0	0	0	0	0	0	0	0	0	0	0	0	0
Aspromonas	0	0	0	0	0	0	0	0	0	0	0	0	0	0	0	0	0	0	0	0	0	0	0	0	0	0	0	0	0	0	0	0	0	0	0	0	0	0	0	0	0	0	0	0	0	0	0	0	0
Schwartzia	0	0	0	0	0	0	0	0	0	0	0	0	0	0	0	0	0	0	0	0	0	0	0	0	0	0	0	0	0	0	0	0	0	0	0	0	0	0	0	0	0	0	0	0	0	0	0	0	0
Roseburia	0.000297177	0.0395245	0.000396236	0	0.000297177	9.91e-05	0	0.00198118	9.91e-05	0	0.00475483	0.0249629	0.0105993	0.166419	0.0105993	0.0326895	0.0118871	0.00198118	0.0105993	0.0139673	0	0	0.000792472	0.000198118	0	0	0	0	0	0	0	0	0.00198118	9.91e-05	0.0113918	0	0	0	0	0	0.0549777	0	0	0.0244676	0	0	0.607628	0	9.91e-05
unclassified_Pseudomonadaceae	0	0	0	0	0	0	0	0	0	0	0	0	0	0.000396236	0	0	0	0	0	0	0	0	0	0	0	0	0	0	0	0	0	0	0	0	0	0	0	0	0	0	0	0	0.000495295	0	0	0.00495295	0	0	0
Samsonia	0	0	0	0	0	0	0	0	0	0	0	0	0	0	0	0	0	0	0	0	0	0	0	0	0	0	0	0	0	0	0	0	0	0	0	0	0	0	0	0	0	0	0	0	0	0	0	0	0
Anaerophaga	0	0.000297177	0.000198118	0	0	0	0	0	0	0	0	0	0	0	0	0	0	0	0	0	0	0	0	0	0	0	0	0	0	0	0.000693413	0	0	0	0	0	0	0	0	0	0	0	0	9.91e-05	0	0	0	0	0
Parvimonas	0	0	0	0	0	0	0	0	0	0	0	0	0	0	0	0	0	0	0	0	0	0	0	0	0	0	0	0	0	0	0	0	0	0	0	0	0	0	0	0	0	0	0	0	0	0	0	0	0
Abiotrophia	0	0	0	0	0	0	0	9.91e-05	0	0	0	0	0	0	0	0	0	0	0	0	0	0	9.91e-05	0	0.000198118	0	0	0	0	0	0	0	0	0	0	0	0	0	0	0	0	0	0	0.000198118	0	0	0	0	0
unclassified_Acidimicrobiaceae	0	0	0	0	0	0	0	0	0	0	0	0	0	0	0	0	0	0	0	0	0	0	0	0	0	0	0	0	0	0	0	0	0	0	0	0	0	0	0	0	0	0	0	0	0	0	0	0	0
Herbaspirillum	0	0	0	0	0	0	0	0	0	0	0	0	0	0	0	0	0	0	0	0	0	0	0	0	0	0	0	0	0	0	0	0	0	0	0	0	0	0	0	0	0	0	0	0	0	0	0	0	0
Bordetella	0	0	0	0	0	0	0	0	0	0	0	0	0	0	0	0	0	0	0	0	0	0	0	0	0	0	0	0	0	0	0	0	0	0	0	0	0	0	0	0	0	0	0	0	0	0	0	0	0
Acidaminococcus	0	0	0	0	0	0	0	0	0	0	0	0	0	0	9.91e-05	0	0	0	0	0	0	0	0	0	9.91e-05	0	0	0	0	0	0	0	0	9.91e-05	0	0	0	0	0	9.91e-05	0	0	0	0	0	0	0	0	0
Serratia	0	0	0	0	0	0	0	0	0	0	0	0	0	0	0	0	0	0	0	0	0	0	0	0	0	0	0	0	0	0	0	0	0	0	0	0	0	0	0	0	0	0	0	0	0	0	0	0	0
unclassified_Bacillales	0.000297177	0	0	0	0	0	0	0	0	0	0	0	0	0	0	0	0	0	0	0	0	0	0	0	0	0	0	0	0	0	0	0	0	0	0	0	0	0	0	0	0	0	0	0	0	0	0	9.91e-05	0
unclassified_Gammaproteobacteria	0	0	0	0	0	0	9.91e-05	9.91e-05	9.91e-05	9.91e-05	0	0	0	0	0	0	0	0	0	9.91e-05	0	0	0	0	0	0	0	0	9.91e-05	0	0	9.91e-05	0	0	0	0	0	9.91e-05	0	0	0	0	0	0	0	0	0	0	0
unclassified_Neisseriaceae	0	0	0	0	0	0	0	0	0	0	0	0	0	0	0	0	0	0	0	0	0	0	0	0	0	0	0	0	0	0	0	0	0	0	0	0	0	0	0	0	0	0	0	0	0	0	0	0	0
Butyricicoccus	0.000198118	0.00198118	0.000495295	0	0	0	0	0	0	0.000297177	0.00366518	0.00297177	0.00425953	0	0.00227836	0	0.00148588	0.00208024	0.00148588	0	0	0	0	0.000198118	0.00237741	0.0342744	0	0	0	0	0	0	0.00128777	0.000297177	0.00505201	9.91e-05	0	0	9.91e-05	0.000693413	0.00663695	0.000693413	0	0.00970778	0	0	0	0	0
Odoribacter	0	0	0	0	0	0	0	0	0	0	0	0	0	0	0	0	0	0	0	0	0.00633977	0	0	0.00445765	0	0	0	0	0	0	0	0	0	0	0	0	0	0	0	0	0.000297177	0	0	0	0	0	0	0	0
Catenibacterium	0	0	0	0	0	0	0	0	0	0	0	0	0	0	0	0	0	0	0	0	0	0	0	0	0	0	0	0	0	0	0	0	0	0	0	0	0	0	0	0	0	0	0	0	0	0	0	0	0
Anaerovorax	0.000297177	0	0	0	0	0	0	0	0	0	0	9.91e-05	0	0	0	0	0	9.91e-05	0	0	0.000198118	0	0	0.00118871	0.000198118	0	0	0	0	0	0	0	0.000594354	0.00128777	0	0	0	0	0	0.000297177	9.91e-05	0.000297177	0	0	0.000297177	0	0	0	0
Hoeflea	0	0	0	0	0	0	0	0	0	0	0	0	0	0	0	0	0	0	0	0	0	0	0	0	0	0	0	0	0	0	0	0	0	0	0	0	0	0	0	0	0	0	0	0	0	0	0	0	0
Paludibacter	0	0	0	0	0	0	0	0	0	0	0	0	0	0	0	0	0	0	0	0	0	0	0	0	0	0	0	0	0	0	0	0	0	0	0	0	0	0	0	0	0	0	0	0	0	0	0	0	0
Myroides	0	0	0	0	0	0	0	0	0	0	0	0	0	0	0	0	0	0	0	0	0	0	0	0	0	0	0	0	0	0	0	0	0	0	0	0	0	0	0	0	0	0	0	0	0	0	0	0	0
Moraxella	0	0	0	0	0	0	0	0	0	0	0	0	0	0	0	0	0	0	0	0	0	0	0	0	0	0	0	0	0	0	0	0	0	0	0	0	0	0	0	0	0	0	0	0	0	0	0	0	0
Gallibacterium	0	0	0	0	0	0	0	0	0	0	0	0	0	0	0	0	0	0	0	0	0	0	0	0	0	0	0	0	0	0	0	0	0	0	0	0	0	0	0	0	0	0	0	0	0	0	0	0	0
unclassified_Micromonosporaceae	0	0	0	0	0	0	0	0	0	0	0	0	0	0	0	0	0	0	0	0	0	0	0	0	0	0	0	0	0	0	0	0	0	0	0	0	0	0	0	0	0	0	0	0	0	0	0	0	0
Prevotella	0.000198118	0.0264487	0	0.0696384	0	0	9.91e-05	0.00792472	9.91e-05	0	0	0	0	0	0	0	0	0.00089153	0	0.000198118	0.00089153	0	0	0	0	0	0	0	0	0	0	0	0.000396236	0.000198118	0	0	0	0	9.91e-05	0	0.0163447	0.000297177	9.91e-05	0	0	0	0	0	9.91e-05
Propionibacterium	0	0	0	0	0.000198118	0	0	0	0.000297177	0	0	0	0	0	0	0	0	0	0	0	0	0	0	0	0	0	0	0	0	0	0	0	0	0	0	0	0	0	0	0	0	0	0	0	0	0	0	0	0
Bacteroides	0.0339772	0.444081	0.523526	0.389203	0.000495295	0.656365	0.536107	0.487667	0.00208024	0.326895	0.760277	0.000198118	0.730956	0.000396236	0.570679	0.000495295	0.491927	0.233185	0.462704	0.275681	0.108172	0.329272	0.471025	0.137296	0.301932	0.540168	0.000693413	0.000495295	0.000495295	0.000396236	0.226746	0.500644	0.345121	0.318276	0.480634	0.319168	0.559089	0.467855	0.406142	0.574245	0.336602	0.508866	0.000792472	0.595047	0.507083	0.000495295	0.00089153	0.00138682	0.952353
Arcicella	0	0	0	0	0	0	0	0	0	0	0	0	0	0	0	0	0	0	0	0	0	0	0	0	0	0	0	0	0	0	0	0	0	0	0	0	0	0	0	0	0	0	0	0	0	0	0	0	0
Phaselicystis	0	0	0	0	0	0	0	0	0	0	0	0	0	0	0	0	0	0	0	0	0	0	0	0	0	0	0	0	0	0	0	0	0	0	0	0	0	0	0	0	0	0	0	0	0	0	0	0	0
Shewanella	0	0	0	0	0	0	0	0	0	0	0	0	0	0	0	0	0	0	0	0	0	0	0	0	0	0	0	0	0	0	0	0	0	0	0	0	0	0	0	0	0	0	0	0	0	0	0	0	0
Chelatococcus	0	0	0	0	0	0	0	0	0	0	0	0	0	0	0	0	0	0	0	0	0	0	0	0	0	0	0	0	0	0	0	0	0	0	0	0	0	0	0	0	0	0	0	0	0	0	0	0	0
Diaphorobacter	0	0	0	0	0	0	0	0	0	0	0	0	0	0	0	0	0	0	0	0	0	0	0	0	0	0	0	0	0	0	0	0	0	0	0	0	0	0	0	0	0	0	0	0	0	0	0	0	0
Macrococcus	0	0	0	0	0	0	0	0	0	0	0	0	0	0	0	0	0	0	0	0	0	0	0	0	0	0	0	0	0	0	0	0	0	0	0	0	0	0	0	0	0	0	0	0	0	0	0	0	0
Flavisolibacter	0	0	0	0	0	0	0	0	0	0	0	0	0	0	0	0	0	0	0	0	0	0	0	0	0	0	0	0	0	0	0	0	0	0	0	0	0	0	0	0	0	0	0	0	0	0	0	0	0
Weissella	0	0	0	0	0	0	0	0	0	0	0	0	0	0	0	0	0	0.011689	0	0	0	0	0	9.91e-05	0	0	0	0	0	0	0	0	0	0	0	0.000396236	0	0	0	0	0	0	9.91e-05	0	0	0	0	0	0
Ruminococcus	0.0231798	0	0	0	0	0	0	0	0	0	0	0.0635958	0	0.000297177	0	0	0	0	0	0	0.000693413	0	0	0.000297177	0	0	0	0	0	0	0	0	0.00208024	0	0	0	0	0	0	0	9.91e-05	0.000297177	0	0	9.91e-05	0	0	0	0
Aeromonas	0	0	0	0	0	0	0	0	0	0	0	0	0	0	0	0	0	0	0	0	0	0	0	0	0	0	0	0	0	0	0	0	0	0	0	0	0	0	0	0	0	0	0	0	0	0	0	0	0
Faecalibacterium	0	0	0	0.0196137	0	0	0	0.000396236	9.91e-05	0	0	0.113125	0	9.91e-05	0	0	0	0.0377415	0	0	0	0	0	0	0	0	0	0	0	0	0	0	0.000297177	0	0.040416	0	9.91e-05	0	0	0.000297177	0	0	0	0	9.91e-05	0	0	9.91e-05	0.000198118
Mogibacterium	0	0	0	0	0	0	0	0	0	0	0	0	0	0	0	0	0	0	0	0	0	0	0	0	0	0	0	0	0	0	0	0	0	0	0	0	0	0	0	0	9.91e-05	0	0	0	0	0	0	0	0
Gardnerella	0	0	0	0	0	0	0	0	0	0	0	0	0	0	0	0	0	0	0	0	0	0	0	0	0	0	0	0	0	0	0	0	0	0	0	0	0	0	0	0	0	0	0	0	0	0	0	0	0
unclassified_Solirubrobacterales	0	0	0	0	0	0	0	0	0	0	0	0	0	0	0	0	0	0	0	0	0	0	0	0	0	0	0	0	0	0	0	0	0	0	0	0	0	0	0	0	0	0	0	0	0	0	0	0	0
Vibrio	0	0	0	0	0	0	0	0	0	0	0	0	0	0	0	0	0	0	0	0	0	0	0	0	0	0	0	0	0	0	0	0	0	0	0	0	0	0	0	0	0	0	0	0	0	0	0	0	0
unclassified_Chromatiales	0	0	0	0	0	0	0	0	0	0	0	0	0	0	0	0	0	0	0	0	0	0	0	0	0	0	0	0	0	0	0	0	0	0	0	0	0	0	0	0	0	0	0	0	0	0	0	0	0
unclassified_Clostridia	0.000792472	0	0	0	0	0	0	0	0	0	0	0	0	0	0	0	0	0	0	0	0.000297177	0	0	0	0	0	0	0	0	0	0	0	0.000198118	0	0	0	0	0	0	0	9.91e-05	9.91e-05	0	0	0	0	0	9.91e-05	0
Pseudoalteromonas	0	0	0	0	0	0	0	0	0	0	0	0	0	0	0	0	0	0	0	0	0	0	0	0	0	0	0	0	0	0	0	0	0	0	0	0	0	0	0	0	0	0	0	0	0	0	0	0	0
Lactococcus	0	0	0	0	0	0	0	0	0	0	9.91e-05	0	0	0	0	0	0	0	0	0	0	0	0	0	9.91e-05	0	0	9.91e-05	0	9.91e-05	0	9.91e-05	0.000594354	0	0	0	0	9.91e-05	9.91e-05	0	0.000198118	0	0.000594354	0	0	0	0.000198118	0	0
Alistipes	0.0130758	0.00703318	0.0145617	0.00742942	9.91e-05	0	0	0.003368	9.91e-05	0.0760773	0.0229817	0	0.0344725	0	0.0613175	0	0.0641902	0.0593363	0.108767	0.00970778	0.218227	0	0.00733036	0.251907	0.0228826	0	0	0	0	0	9.91e-05	0	0.000198118	0.0886578	0	0.0126795	9.91e-05	0.0308073	0	0	0.0310054	0.00733036	0	0.00208024	0.00346706	0	0	9.91e-05	0
Achromobacter	0	0	0	0	0	0	0	0	0	0	0	0	0	0	0	0	0	0	0	0	0	0	0	0	0	0	0	0	0	0	0	0	0	0	0	0	0	0	0	0	0	0	0	0	0	0	0	0	0
Mobiluncus	0	0	0	0	0	0	0	0	0	0	0	0	0	0	0	0	0	0	0	0	0	0	0	0	0	0	0	0	0	0	0	0	0	0	0	0	0	0	0	0	0	0	0	0	0	0	0	0	0
Petrimonas	0	0	0	0	0	0	0	0	0	0	0	0	0	0	0	0	0	0	0	0	0	0	0	0	0	0	0	0	0	0	0	0	0	0	0	0	0	0	0	0	0	0	0	0	0	0	0	0	0
Adlercreutzia	0.000990589	0	0	0	0	0	0	0	0	0	0	0	0	0	0	0	0	0.000198118	0	0	0.000396236	0	9.91e-05	0.000396236	0	0	0	0	0	0	0	0	0	0.000297177	0	0.000198118	0	0	0	0	0.000396236	0	0	0	0	0	0	0	0
Mitsuaria	0	0	0	0	0	0	0	0	0	0	0	0	0	0	0	0	0	0	0	0	0	0	0	0	0	0	0	0	0	0	0	0	0	0	0	0	0	0	0	0	0	0	0	0	0	0	0	0	0
unclassified_Puniceicoccaceae	0	0	0	0	0	0	0	0	0	0	0	0	0	0	0	0	0	0	0	0	0	0	0	0	0	0	0	0	0	0	0	0	0	0	0	0	0	0	0	0	9.91e-05	0	0	0	0	0	0	0	0
Byssovorax	0	0	0	0	0	0	0	0	0	0	0	0	0	0	0	0	0	0	0	0	0	0	0	0	0	0	0	0	0	0	0	0	0	0	0	0	0	0	0	0	0	0	0	0	0	0	0	0	0
Atopobium	0	0	0	0	0	0	0	0	0.000198118	0	0	0	0	0.000198118	0.000198118	0.000198118	0	9.91e-05	0	0	9.91e-05	0.000297177	0.000198118	0	0.000198118	0	0	0	0	0	0	0	9.91e-05	0	0	9.91e-05	0	0	0	0	0.000297177	0	0.000396236	0	0	0	0.000297177	0	0
Citricoccus	0	0	0	0	0	0	0	0	0	0	0	0	0	0	0	0	0	0	0	0	0	0	0	0	0	0	0	0	0	0	0	0	0	0	0	0	0	0	0	0	0	0	0	0	0	0	0	0	0
unclassified_Rikenellaceae	0	0.00118871	0	0	0	0	0	0	0	9.91e-05	0.00089153	0	0.000495295	0	0	0	0	0	0	0	0.000594354	0	0	0.00267459	9.91e-05	0	0	0	0	0	0	0	0	0.000198118	0	0	0	0	0	0	0	0	0	0.00118871	0	0	0	0	0
Lewinella	0	0	0	0	0	0	0	0	0	0	0	0	0	0	0	0	0	0	0	0	0	0	0	0	0	0	0	0	0	0	0	0	0	0	0	0	0	0	0	0	0	0	0	0	0	0	0	0	0
Coriobacterium	0	0	0	0	0	0	0	0	0	0	0	0	0	0	0	0	0	0	0	0	0	0	0	0	0	0	0	0	0	0	0	0	0	0	0	0	0	0	0	0	0.000396236	0	0	0	0	0	0	0	0
Leptotrichia	0	0	0	0	0	0	0	0	0	9.91e-05	0	0	0	0	0	0	0	0	0	0	0	0	0	0	0	0	0	0	0	0	0	0	0	0	0	0	0	0	0	0	0	0	0	0	0	0	0	0	9.91e-05
Porphyromonas	0	0	0	0	0.000396236	0	0	0	0	0	0	0	0	0	0	0	0	0.00188212	0	0	0	0	0	0	0	0	0	0	0	0	0	0	0	0	0	0	0	0	0	0	0	0	0	0	0	0	0	0	0
Cellulomonas	0	0	0	0	0	0	0	0	0	0	0	0	0	0	0	0	0	0	0	0	0	0	0	0	0	0	0	0	0	0	0	0	0	0	0	0	0	0	0	0	0	0	0	0	0	0	0	0	0
Anoxybacillus	0	0	0	0	0	0	0	0	0	0	0	0	0	0	0	0	0	0	0	0	0	0	0	0	0	0	0	0	0	0	0	0	0	0	0	0	0	0	0	0	0	0	0	0	0	0	0	0	0
Fructobacillus	0	0	0	0	0	0	0	0	0	0	0	0	0	0	0	0	0	0	0	0	0	0	0	0	0	0	0	0	0	0	0	0	0	0	0	0	0	0	0	0	0	0	0	0	0	0	0	0	0
Pantoea	0	0	0	0	0	0	0	0	0	0	0	0	0	0	0	0	0	0	0	0	0	0	0	0	0	0	0	0	0	0	0	0	0	0	0	0	0	0	0	0	0	0	0	0	0	0	0	0	0
unclassified_Desulfovibrionales	0	0	0	0	0	0	0	0	0	9.91e-05	0	0	0	0	0	0	0	0	0	9.91e-05	0.000297177	0	0.000594354	0	0	0	0	0	0	0	0	0	0	0	0	0	0	0	0	0	0.000198118	0	0	0	0	0	0	0	0
Ethanoligenens	0	0	0	0	0	0	0	0	0	0	0	0	0	0	0	0	0	0	0	0	0	0	0	0	0	0	0	0	0	0	0	0	0.000198118	0	0	0	0	0	0	9.91e-05	0	0	0	0	0	0	0	0	0
Legionella	0	0	0	0	0	0	0	0	0	0	0	0	0	0	0	0	0	0	0	0	0	0	0	0	0	0	0	0	0	0	0	0	0	0	0	0	0	0	0	0	0	0	0	0	0	0	0	0	0
Hyphomicrobium	0	0	0	0	0	0	0	0	0	0	0	0	0	0	0	0	0	0	0	0	0	0	0	0	0	0	0	0	0	0	0	0	0	0	0	0	0	0	0	0	0	0	0	0	0	0	0	0	0
Sporacetigenium	0	0	0	0	0	0	0	0	0	0	0	0	0	0	0	0	0	0	0	0	0	0	0	0	0	0	0	0	0	0	0	0	9.91e-05	0	0	0	0	9.91e-05	0	0	0	0	0	0	0	0	0	0	0
unclassified_Anaerolineaceae	0	0	0	0	0	0	0	0	0	0	0	0	0	0	0	0	0	0	0	0	0	0	0	0	0	0	0	0	0	0	0	0	0	0	0	0	0	0	0	0	0	0	0	0	0	0	0	0	0
Conchiformibius	0	0	0	0	0	0	0	0	0	0	0	0	0	0	0	0	0	0	0	0	0	0	0	0	0	0	0	0	0	0	0	0	0	0	0	0	0	0	0	0	0	0	0	0	0	0	0	0	0
unclassified_Rhodobacteraceae	0	0	0	0	0	0	0	0	0	0	0	0	0	0	0	0	0	0	0	0	0	0	0	0	0	0	0	0	0	0	0	0	0	0	0	0	0	0	0	0	0	0	0	0	0	0	0	0	0
Brucella	0	0	0	0	0	0	0	0	0	0	0	0	0	0	0	0	0	0	0	0	0	0	0	0	0	0	0	0	0	0	0	0	0	0	0	0	0	0	0	0	0	0	0	0	0	0	0	0	0
Pediococcus	0	0	0	0	0.000198118	0	0	0	0	0	0.00247647	0	0	9.91e-05	0	0	0	9.91e-05	0	0	0	0	0	0	0	0	0	0	0	0	0	0	0	0	0	0	0	0.00465577	0	0	0	0	0	0	0	0.000990589	0	0	0
Eggerthella	0	0	0	0	0	0	0.00881625	0	0	0	0.00624071	0.00326895	0.000396236	0	0	0	0	0	0	0.000495295	0.00148588	0	0.00089153	0.000495295	0	0	0	0	0	0	0	0	0.0108965	0	0	0	0	0.000396236	0	0.000594354	0	0.00108965	0	0.00208024	0.000297177	0	0	0	0
Mucispirillum	0	0	0	0	0	0	0	0	0	0	0	0	0	0	0	0	0	0	0	0	0	0	0	0	0	9.91e-05	0	0	0	0	0	0	0	0	0	0	0	0	0	0	0	0	0	0	0	0	0	0	0
Caenimonas	0	0	0	0	0	0	0	0	0	0	0	0	0	0	0	0	0	0	0	0	0	0	0	0	0	0	0	0	0	0	0	0	0	0	0	0	0	0	0	0	0	0	0	0	0	0	0	0	0
Dermatophilus	0	0	0	0	0	0	0	0	0	0	0	0	0	0	0	0	0	0	0	0	0	0	0	0	0	0	0	0	0	0	0	0	0	0	0	0	0	0	0	0	0	0	0	0	0	0	0	0	0
Aminiphilus	0	0	0	0	0	0	0	0	0	0	0	0	0	0	0	0	0	0	0	0	0	0	0	0	0	0	0	0	0	0	0	0	0	0	0	0	0	0	0	0	0	0	0	0	0	0	0	0	0
unclassified_Alphaproteobacteria	0.000198118	0	0	0	0	0	0	0	0	0	0	0	0	0	0	0	0	0	0	0	0	0	0	0	0	0	0	0	0	0	0	0	0	0	0	0	0	0	0	0	0	0	0	0	0	0	0	0	0
Rheinheimera	0	0	0	0	0	0	0	0	0	0	0	0	0	0	0	0	0	0	0	0	0	0	0	0	0	0	0	0	0	0	0	0	0	0	0	0	0	0	0	0	0	0	0	0	0	0	0	0	0
Slackia	0	0	0	0	0	0	0	0	0	0	0	0	0	0	0	0	0	0.00118871	0	0	0	0	0	0	0	0	0	0	0	0	0	0	0	0	0	0	0	0	0	0	0	0	0	0	0	0	0	0	0
Marinobacter	0	0	0	0	0	0	0	0	0	0	0	0	0	0	0	0	0	0	0	0	0	0	0	0	0	0	0	0	0	0	0	0	0	0	0	0	0	0	0	0	0	0	0	0	0	0	0	0	0
Empedobacter	0	0	0	0	0	0	0	0	0	0	0	0	0	0	0	0	0	0	0	0	0	0	0	0	0	0	0	0	0	0	0	0	0	0	0	0	0	0	0	0	0	0	0	0	0	0	0	0	0
unclassified_Bacilli	0.000198118	0	0	0	9.91e-05	0	0.000297177	9.91e-05	0	0	0	0	0	0	0	0	0	0	0	0	9.91e-05	0	9.91e-05	0	0	0	0	0	9.91e-05	0	0	0	9.91e-05	0	0	0	0	0	0	0	0	0	9.91e-05	0	0	0	0	0.000198118	0
Streptococcus	0.000495295	0.0160475	0.00089153	9.91e-05	0	0.00475483	0.001684	0.00713224	0.000495295	0.00742942	0.00584448	0.0130758	0.000990589	0.0256563	0.00158494	0.0128777	0.000693413	0.104903	9.91e-05	0.0550768	0	0.0242694	0.0368499	0.000198118	0.00356612	0.00277365	0.209609	0.00277365	0.000297177	0.0334819	0.00366518	0.000792472	0.0334819	0.00148588	0.000297177	0.00237741	0.00643883	0.011689	0	9.91e-05	0.00881625	0.00108965	0.0183259	0.00515106	0.00158494	0	0.00614165	0	0.000396236
unclassified_Nocardioidaceae	0	0	0	0	0	0	0	0	0	0	0	0	0	0	0	0	0	0	0	0	0	0	0	0	0	0	0	0	0	0	0	0	0	0	0	0	0	0	0	0	0	0	0	0	0	0	0	0	0
Xanthomonas	0	0	0	0	0	0	0	0	0	0	0	0	0	0	0	0	0	0	0	0	0	0	0	0	0	0	0	0	0	0	0	0	0	0	0	0	0	0	0	0	0	0	0	0	0	0	0	0	0
unclassified_Sphingobacteriaceae	0	0	0	0	0	0	0	0	0	0	0	0	0	0	0	0	0	0	0	0	0	0	0	0	0	0	0	0	0	0	0	0	0	0	0	0	0	0	0	0	0	0	0	0	0	0	0	0	0
Acetivibrio	0.000990589	0	0	0	0	0	0	0	0	0	0	0	0	0	0	0	0	0	0	0	0.00108965	0	0	0.000495295	0	0	0	0	0	0	0	0	0.000594354	0	0	0	0	0	0	0.00108965	0	0.000297177	0	0	0	0	0	0	0
Pseudobutyrivibrio	0	0	0	0	0	0	0	0	0	0	0	0	0	0	0	0	0	0	0	0	0	0	0	0	0	0	0	0	0	0	0	0	0	0	0	0	0	0	0	0	0	0	0	0	0	0	0	0	0
Hespellia	0	0	0	0	0	0	0	0	0	0	0	0	0	0	0	0	0	0	0	9.91e-05	0	0	0	0	0	0	0	0	0	0	0	0	0.000198118	0	0	0	0	0	0	9.91e-05	0.000297177	0	0	9.91e-05	0	0	0.000594354	0	0
Facklamia	0	0	0	0	0	0	0	0	0	0	0	0	0	0	0	0	0	0	0	0	0	0	0	0	0	0	0	0	0	0	0	0	0	0	0	0	0	0	0	0	0	0	0	0	0	0	0	0	0
Anaerosinus	0	0	0	0	0	0	0	0	0	0	0	0	0	0	0	0	0	0	0	0.00118871	0	0	0	0	0	0	0	0	0	0	0	0	0	0	0	0	0	0	0	0	0	0	0	0	0	0	0	0	0
Anaeroplasma	0.000198118	0	0	0	0	0	0	0	0	0	0	0	0	0	0	0	0	0	0	0	0	0	0	0	0	0	0	0	0	0	0	0	0	0	0	0	0	0	0	0	0	0	0	0	0	0	0	0	0
Prosthecobacter	0	0	0	0	0	0	0	0	0	0	0	0	0	0	0	0	0	0	0	0	0	0	0	0	0	0	0	0	0	0	0	0	0	0	0	0	0	0	0	0	0	0	0	0	0	0	0	0	0
unclassified_Rhodocyclaceae	0	0	0	0	0	0	0	0	0	0	0	0	0	0	0	0	0	0	0	0	0	0	0	0	0	0	0	0	0	0	0	0	0	0	0	0	0	0	0	0	0	0	0	0	0	0	0	0	0
unclassified_Hyphomicrobiaceae	0	0	0	0	0	0	0	0	0	0	0	0	0	0	0	0	0	0	0	0	0	0	0	0	0	0	0	0	0	0	0	0	0	0	0	0	0	0	0	0	0	0	0	0	0	0	0	0	0
Roseomonas	0	0	0	0	0	0	0	0	0	0	0	0	0	0	0	0	0	0	0	0	0	0	0	0	0	0	0	0	0	0	0	0	0	0	0	0	0	0	0	0	0	0	0	0	0	0	0	0	0
Arcanobacterium	0	0	0	0	0	0	0	0	0	0	0	0	0	0	0	0	0	0	0	0	0	0	0	0	0	0	0	0	0	0	0	0	0	0	0	0	0	0	0	0	0	0	0	0	0	0	0	0	0
unclassified_Lentisphaeria	0	0	0	0	0	0	0	0	0	0	0	0	0	0	0	0	0	0	0	0	0	0	0	0	0	0	0	0	0	0	0	0	0	0	0	0	0	0	0	0	0	0	0	0	0	0	0	0	0
unclassified_Sphingobacteriales	0	0	0	0	0	0	0	0	0	9.91e-05	0	0	0	0	0	0	0	0	0	0	0	0	0	0	0	0	0	0	0	0	0	0	0	0	0	0	0	0	0	0	0	0	0	0	0	0	0	0	0
unclassified_Enterococcaceae	0.00376424	0	9.91e-05	0	0.00832095	0.00148588	0.00564636	0	0.00425953	0.00108965	0	0.00158494	0	0	0	9.91e-05	0	0	0	9.91e-05	9.91e-05	0.000990589	0	0.000792472	0	0.000198118	0	0	0	0	0	0	9.91e-05	0	0	0	0	0.00138682	0	0	0	0	0.00198118	0	0	0.00227836	0.000198118	0.00257553	0
unclassified_Bacteroidales	0.00455671	0.0072313	0.0131748	0.000495295	0	0.000297177	0.000495295	0.00148588	0	0.00316989	0.000198118	0	0.000594354	9.91e-05	0.000198118	0	0.000396236	0.00356612	0.00138682	9.91e-05	0.00178306	0	0.000396236	0.00544824	0.000990589	0.000396236	0	0	0	0	0.0415057	9.91e-05	0.00089153	0.00188212	0	0.000396236	0.000198118	0.000792472	0.000198118	0	0.018425	0	9.91e-05	0.00742942	9.91e-05	0	9.91e-05	0	0.00138682
unclassified_Eubacteriaceae	0	0	0	0	0	0	0	0	0	0	0	0	0	0	0	0	0	0	0	0.000198118	0.000297177	0	0.000792472	0.000198118	0	0	0	0	0	0	0	0	0	0	0	0	0	0	0	0	0	0	0	0	0	0	0	0	0
unclassified_Peptostreptococcaceae	0	0	0	0	0	0	0	0	0	0	0	9.91e-05	0	0	9.91e-05	0	0	0	0	0	0	0	0	0	0	0	0	0	0	0	0	0	9.91e-05	0	0	0	0	0	0	0	0	0	0	0	0	0.0105002	0	0.000495295	0
Pseudomonas	0	0	0	0	0	0	0	0	9.91e-05	0	0	0	0	0.0130758	0	0	0	0	0	9.91e-05	0	0	0	0	0	0	0	0	0	0	0	0	0	0	0	0	0	0	0	0	0	0	0	0	0	0.0140664	0	0	0
unclassified_Planctomycetaceae	0	0	0	0	0	0	0	0	0	0	0	0	0	0	0	0	0	0	0	0	0	0	0	0	0	0	0	0	0	0	0	0	0	0	0	0	0	0	0	0	0	0	0	0	0	0	0	0	0
Hydrogenophaga	0	0	0	0	0	0	0	0	0	0	0	0	0	0	0	0	0	0	0	0	0	0	0	0	0	0	0	0	0	0	0	0	0	0	0	0	0	0	0	0	0	0	0	0	0	0	0	0	0
unclassified_Cyanobacteria	0	0	0	0	0	0	0	0	0	0	0	0	0	0	0	0	0	0	0	0	0	0	0	0	0	0	0	0	0	0	0	0	0	0	0	0	0	0	0	0	0	0	0	0	0	0	0	0	0
Friedmanniella	0	0	0	0	0	0	0	0	0	0	0	0	0	0	0	0	0	0	0	0	0	0	0	0	0	0	0	0	0	0	0	0	0	0	0	0	0	0	0	0	0	0	0	0	0	0	0	0	0
unclassified_Xanthobacteraceae	0	0	0	0	0	0	0	0	0	0	0	0	0	0	0	0	0	0	0	0	0	0	0	0	0	0	0	0	0	0	0	0	0	0	0	0	0	0	0	0	0	0	0	0	0	0	0	0	0
Blastococcus	0	0	0	0	0	0	0	0	0	0	0	0	0	0	0	0	0	0	0	0	0	0	0	0	0	0	0	0	0	0	0	0	0	0	0	0	0	0	0	0	0	0	0	0	0	0	0	0	0
Saccharopolyspora	0	0	0	0	0	0	0	0	0	0	0	0	0	0	0	0	0	0	0	0	0	0	0	0	0	0	0	0	0	0	0	0	0	0	0	0	0	0	0	0	0	0	0	0	0	0	0	0	0
unclassified_Bacteria	0.0175334	0.000198118	0.00089153	0.00673601	0.000198118	0	0.0204061	0.0135711	9.91e-05	0.00326895	0	9.91e-05	0	9.91e-05	0.000198118	9.91e-05	0	0.00148588	0.000594354	0.000297177	0.0166419	0	0.000693413	0.0128777	0.000198118	0	0.000495295	9.91e-05	0.000198118	0.00089153	0	9.91e-05	0.00733036	0.000495295	0.00089153	9.91e-05	0.000198118	9.91e-05	0.000198118	0.000693413	0.0172363	9.91e-05	0.000792472	0.00089153	0.00108965	9.91e-05	9.91e-05	0.000396236	0.000198118
Geobacillus	0	0	0	0	0	0	0	0	0	0	0	0	0	0	0	0	0	0	0	0	0	0	0	0	0	0	0	0	0	0	0	0	0	0	0	0	0	0	0	0	0	0	0	0	0	0	0	0	0
Moryella	0.00663695	0	0	0	0	0	0	0	0	0	0	0	0	0	0	0	0	0.000792472	0	0	0	0	0	0	0	0	0	0	9.91e-05	0	0	0	0	0	0	0	0	0	0	0	0	0	9.91e-05	0	0	0	0	0	0
Oxalobacter	0	0	0	0	0	0	0	0	0	0	0	0	0	0	0	0	0	0	0	0	0	0	0	0.000198118	0	0	0	0	0	0	9.91e-05	0	0	0	0	0	0	0	0	0	0	0	0	0	0	0	0	0	0
Scardovia	0	0	0	0	0.000198118	0	0	0	9.91e-05	0	0	0	0	9.91e-05	0	9.91e-05	0	0	0	0	0	0	0	0	0	0	0	0	0	0	0	0	0	0	0	0	0	0	0	0	0	0	9.91e-05	0	0	0	0	0	9.91e-05
Corynebacterium	0	0	0	0	0.148886	0	0	0	0.00703318	0	0	9.91e-05	0	9.91e-05	0	0	0	0	0	0	0	0	9.91e-05	0	0	0	0	0	0	0	0	0	0	0	0	0	0	0.000396236	0	0	0	0	0	0	0	0	0	0	0
unclassified_Chitinophagaceae	0	0	0	0	0	0	0	0	0	0	0	0	0	0	0	0	0	0	0	0	0	0	0	0	0	0	0	0	0	0	0	0	0	0	0	0	0	0	0	0	0	0	0	0	0	0	0	0	0
Anaerobacter	0	0	0	0	0	0	0	0	0	0	0	0	0	0	0	0	0	0	0	0	0	0	0	0	0	0	0	0	0	0	0	0	0	0	0	0	0	0	0	0	0	0	0	0	0	0	0.000396236	0	0
Erwinia	0	0	0	0	0	0	0	0	0	0	0	0	0	0	0	0	0	0	0	0	0	0	0	0	0	0	0	0	0	0	0	0	0	0	0	0	0	0	0	0	0	0	0	0	0	0	0	0	0
Mycobacterium	0	0	0	0	0	0	0	0	0	0	0	0	0	0	0	0	0	0	0	0	0	0	0	0	0	0	0	0	0	0	0	0	0	0	0	0	0	0	0	0	0	0	0	0	0	0	0	0	0
unclassified_Lachnospiraceae	0.0926201	0.0922239	0.0147598	0.0055473	0.000396236	0.000297177	0.00416048	0.0209014	0.000396236	0.0207033	0.0513125	0.124814	0.073898	0.24735	0.0456662	0.103913	0.0395245	0.10005	0.0473502	0.112432	0.00534918	0	0.0628034	0.00326895	0.0159485	0.011788	9.91e-05	0	9.91e-05	0	9.91e-05	0	0.0635958	0.0330857	0.0623081	0.0383358	0	0.09579	0.015156	0.0596335	0.0810302	0.0581476	0.269539	0.0603269	0.0944032	0.00089153	0.0848935	0.394552	0.003368
Sphingobacterium	0	0	0	0	0	0	0	0	0.000990589	0	0	0	0	0	0	0	0	0	0	0	0	0	0	0	0	0	0	0	0	0	0	0	0	0	0	0	0	0	0	0	0	0	0	0	0	0	0	0	0
Staphylococcus	0.264586	0.000495295	0	0	0.0346706	0.00128777	9.91e-05	0.00534918	0.0182268	0	0	0	0	0	9.91e-05	0	0	0	0	0	0	0	0.000297177	0	0	0	0	9.91e-05	0	0	0.00356612	0	0	0	0	9.91e-05	0	0.000396236	0	0	0	0	0	0	0	0	9.91e-05	0	9.91e-05
Shuttleworthia	0	0	0	0	0	0	0	0	0	0	0	0	0	0	0	0	0	0	0	0	0	0	0	0	0	0	0	0	0	0	0	0	0	0	0	0	0	0	0	0	0	0	0	0	0	0	0	0	0
unclassified_Streptophyta	0	0	0	0	0	0	0	0	0	0	0	0.000198118	0	0	0	0	0	9.91e-05	0	0	0.000198118	0	0	9.91e-05	9.91e-05	0	0	0	0.000297177	0	0	0	0	0	0	0	0	0	0	0	0.000198118	0	0.000297177	9.91e-05	0	0.00247647	0.00158494	9.91e-05	0
unclassified_Lactobacillaceae	0	9.91e-05	0	0	0	0	0	0	0	9.91e-05	0.000198118	9.91e-05	0	0	0	0.00089153	0	0.000396236	0	9.91e-05	0.000198118	0	0.000198118	9.91e-05	0	9.91e-05	0	0	0	0	0	0	0	0	0	0.000198118	0	0.000297177	0.000495295	0	0	0	0	0	0	0.00148588	9.91e-05	0.000198118	0
Providencia	0	0	0	0	0	0	0	0	0	0	0	0	0	0	0	0	0	0	0	0	0	0	0	0	0	0	0	0	0	0	0	0	0	0	0	0	0	0	0	0	0	0	0	0	0	0	0	0	0
Enterococcus	0.23893	9.91e-05	0.003368	0	0.79683	0.145815	0.161961	0	0.41476	0.0542843	0.00148588	0.0830114	0	0	0	0	9.91e-05	0	0	0.00307083	0.0213967	0.092422	0.000792472	0.0484398	0	0.00901436	0.000198118	0	0	0	9.91e-05	0	0.00208024	0	0.00128777	0.00158494	0	0.0842992	0.000396236	0	0	0	0.131649	0	0	0.214958	0.00653789	0.0953938	0.00089153
Syntrophomonas	0	0	0	0	0	0	0	0	0	0	0	0	0	0	0	0	0	0	0	0	0	0	0	0	0	0	0	0	0	0	0	0	0	0	0	0	0	0	0	0	0	0	0	0	0	0	0	0	0
unclassified_Mollicutes	0	0	0	0	0	0	0	0	0	0	0	0	0	0	0	0	0	0	0	0	0	0	0	0	0	0	0	0	0	0	0	0	0	0	0	0	0	0	0	0	0	0	0	0	0	0	0	0	0
Ureaplasma	0	0	0	0	0	0	0	0	0	0	0	0	0	0	0	0	0	0	0	0	0	0	0	0	0	0	0	0	0	0	0	0	0	0	0	0	0	0	0	0	0	0	0	0	0	0	0	0	0
Mesorhizobium	0	0	0	0	0	0	0	0	0	0	0	0	0	0	0	0	0	0	0	0	0	0	0	0	0	0	0	0	0	0	0	0	0	0	0	0	0	0	0	0	0	0	0	0	0	0	0	0	0
Delftia	0	0	0	0	0	0	0	0	0.00455671	0	0	0	0	0.000297177	0	0	0	0	0	0	0	0	0	0	0	0	0	0	0	0	0	0	0	0	0	0	0	0	0	0	0	0	0	0	0	0	0	0	0
Rhodoferax	0	0	0	0	0	0	0	0	0	0	0	0	0	0	0	0	0	0	0	0	0	0	0	0	0	0	0	0	0	0	0	0	0	0	0	0	0	0	0	0	0	0	0	0	0	0	0	0	0
Microbacterium	0	0	0	0	0	0	0	0	0	0	0	0	0	0	0	0	0	0	0	0	0	0	0	0	0	0	0	0	0	0	0	0	0	0	0	0	0	0	0	0	0	0	0	0	0	0	0	0	0
unclassified_Promicromonosporaceae	0	0	0	0	0	0	0	0	0	0	0	0	0	0	0	0	0	0	0	0	0	0	0	0	0	0	0	0	0	0	0	0	0	0	0	0	0	0	0	0	0	0	0	0	0	0	0	0	0
Arsenophonus	0	0	0	0	0	0	0	0	0	0	0	0	0	0	0	0	0	0	0	0	0	0	0	0	0	0	0	0	0	0	0	0	0	0	0	0	0	0	0	0	0	0	0	0	0	0	0	0	0
unclassified_Ruminococcaceae	0.124022	0.058841	0.0631005	0.0597325	0.000297177	9.91e-05	0.0616147	0.00485389	0.000198118	0.0454681	0.0602278	0.150074	0.0320951	0.156414	0.0282318	0.0902427	0.0344725	0.0692422	0.0506191	0.00089153	0.0317979	0	0.000396236	0.03368	0.0038633	0.00208024	9.91e-05	0	0	0	0.00376424	0.00990589	0.106885	0.0337791	0.0355622	0.0209014	0.00089153	0	0.00247647	0.0292224	0.166716	0.0308073	0.439921	0.0255572	0.0271422	0	0.110054	0.0415057	0
Finegoldia	0	0	0	0	0	0	0	0	0	0	0	0	0	0	0	0	0	0	0	0	0	0	0	0	0	0	0	0	0	0	0	0	0	0	0	0	0	0	0	0	0	0	0	0	0	0	0	0	0
unclassified_Opitutae	0	0	0	0	0	0	0	0	0	0	0	0	0	0	0	0	0	0	0	0	0	0	0	0	0	0	0	0	0	0	0	0	0	0	0	0	0	0	0	0	0	0	0	0	0	0	0	0	0
Tissierella	0	0	0	0	0	0	0	0	0	0	0	0	0	0	0	0	0	0	0	0	0	0	0	0	0	0	0	0	0	0	0	0	0	0	0	0	0	0	0	0	0	0	0	0	0	0	0	0	0
Nevskia	0	0	0	0	0	0	0	0	0	0	0	0	0	0	0	0	0	0	0	0	0	0	0	0	0	0	0	0	0	0	0	0	0	0	0	0	0	0	0	0	0	0	0	0	0	0	0	0	0
unclassified_Rhodospirillales	0	0	0	0	0	0	0	0	0	0	0	0	0	0	0	0	0	0	0	0	0	0	0	0	0	0	0	0	0	0	0	0	0	0	0	0	0	0	0	0	0	0	0	0	0	0	0	0	0
Ilyobacter	0	0	0	0	0	0	0	0	0	0	0	0	0	0	0	0	0	0	0	0	0	0	9.91e-05	0	0	0	0	0	0	0	0	0	0	0	0	0	0	0	0	0	0	0	0	0	0	0	0	0	0
Olsenella	0.00089153	0	0	0	0	0	0	0	0	0	0	0	0	0	0	0	0	0	0	0	9.91e-05	0	0	0	0	0	0	0	0	0	0	0	0	0	0	0	0	0	0	0	0	0	0	0	0	0	0.000198118	0	0
Pseudoxanthomonas	0	0	0	0	0	0	0	0	0	0	0	0	0	0	0	0	0	0	0	0	0	0	0	0	0	0	0	0	0	0	0	0	0	0	0	0	0	0	0	0	0	0	0	0	0	0	0	0	0
unclassified_Actinobacteria	0	0	0	0	0	0	0	0	0	0	0	0	0	0	0	0	0	0	0	0	0	0	0	0	0	0	0	0	0	0	0	0	0	0	0	0	0	0	0	0	0	0	0	0	0	0	0	0	0
Oxobacter	0	0	0	0	0	0	0	0	0	0	0	0	0	0	0	0	0	0	0	0	0	0	0	0	0	0	0	0	0	0	0	0	0	0	0	0	0	0	0	0	0	0	0	0	0	0	0	0	0
Rubrobacter	0	0	0	0	0	0	0	0	0	0	0	0	0	0	0	0	0	0	0	0	0	0	0	0	0	0	0	0	0	0	0	0	0	0	0	0	0	0	0	0	0	0	0	0	0	0	0	0	0
unclassified_Chlamydiales	0	0	0	0	0	0	0	0	0	0	0	0	0	0	0	0	0	0	0	0	0	0	0	0	0	0	0	0	0	0	0	0	0	0	0	0	0	0	0	0	0	0	0	0	0	0	0	0	0
Isobaculum	0	0	0	0	9.91e-05	0	0	0	0	0	0	9.91e-05	0	0	0	0	0	0	0	0	0	0	0	0	0	0	0	0	0	0	0	0	0	0	0	0	0	0	0	0	0	0	0.000198118	0	0	0	0	0.000198118	0
Gracilibacter	0	0	0	0	0	0	0	0	0	0	0	0	0	0	0	0	0	0	0	0	0	0	0	0	0	0	0	0	0	0	0	0	0	0	0	0	0	0	0	0	0	0	0	0	0	0	0	0	0
Varibaculum	0	0	0	0	0	0	0	0	0	0	0	0	0	0	0	0	0	0	0	0	0	0	0	0	0	0	0	0	0	0	0	0	0	0	0	0	0	0	0	0	0	0	0	0	0	0	0	0	0
unclassified_Succinivibrionaceae	0	0	0	0	0	0	0	0	0	0	0	0	0	0	0	0	0	0	0	0	0	0	0	0	0	0	0	0	0	0	0	0	0	0	0	0	0	0	0	0	0	0	0	0	0	0	0	0	0
unclassified_Polyangiaceae	0	0	0	0	0	0	0	0	0	0	0	0	0	0	0	0	0	0	0	0	0	0	0	0	0	0	0	0	0	0	0	0	0	0	0	0	0	0	0	0	0	0	0	0	0	0	0	0	0
Comamonas	0	0	0	0	0	0	0	0	0	0	0	0	0	9.91e-05	0	0	0	0	0	0	0	0	0	0	0	0	0	0	0	0	0	0	0	0	0	0	0	0	0	0	0	0	0	0	0	0	0	0	0
unclassified_Mycoplasmataceae	0	0	0	0	0	0	0	0	0	0	0	0	0	0	0	0	0	0	0	0	0	0	0	0	0	0	0	0	0	0	0	0	0	0	0	0	0	0	0	0	0	0	0	0	0	0	0	0	0
Dickeya	0	0	0	0	0	0	0	0	0	0	0	0	0	0	0	0	0	0	0	0	0	0	0	0	0	0	0	0	0	0	0	0	0	0	0	0	0	0	0	0	0	0	0	0	0	0	0	0	0
Frigoribacterium	0	0	0	0	0	0	0	0	0	0	0	0	0	0	0	0	0	0	0	0	0	0	0	0	0	0	0	0	0	0	0	0	0	0	0	0	0	0	0	0	0	0	0	0	0	0	0	0	0
unclassified_Gp5	0	0	0	0	0	0	0	0	0	0	0	0	0	0	0	0	0	0	0	0	0	0	0	0	0	0	0	0	0	0	0	0	0	0	0	0	0	0	0	0	0	0	0	0	0	0	0	0	0
Solobacterium	0.000198118	0	0	0	0	0	0	0	0	0	9.91e-05	0	9.91e-05	0	0	0	0	0	0	0	0	0	0	0	0	0	0	0	0	0	0	0	0	0	0	0	0	0	0	0	0	0	0	0	0	0	0	0	0
Desulfonatronum	0	0	0	0	0	0	0	0	0	0	0	0	0	0	0	0	0	0	0	0	0	0	0	0	0	0	0	0	0	0	0	0	0	0	0	0	0	0	0	0	0	0	0	0	0	0	0	0	0
Schlegelella	0	0	0	0	0	0	0	0	0	0	0	0	0	0	0	0	0	0	0	0	0	0	0	0	0	0	0	0	0	0	0	0	0	0	0	0	0	0	0	0	0	0	0	0	0	0	0	0	0
Polaromonas	0	0	0	0	0	0	0	0	0	0	0	0	0	0	0	0	0	0	0	0	0	0	0	0	0	0	0	0	0	0	0	0	0	0	0	0	0	0	0	0	0	0	0	0	0	0	0	0	0
Photobacterium	0	0	0	0	0	0	0	0	0	0	0	0	0	0	0	0	0	0	0	0	0	0	0	0	0	0	0	0	0	0	0	0	0	0	0	0	0	0	0	0	0	0	0	0	0	0	0	0	0
Arcobacter	0	0	0	0	0	0	0	0	0	0	0	0	0	0	0	0	0	0	0	0	0	0	0	0	0	0	0	0	0	0	0	0	0	0	0	0	0	0	0	0	0	0	0	0	0	0	0	0	0
Cobetia	0	0	9.91e-05	0	0	0	0	0	0	0	0	0	0	0	0	0	0	0	0	0	0	0	0	0	0	0	0	0	0	0	0	0	0	0	0	0	0	0	0	0	0	0	0	0	0	0	0	0	0
Peredibacter	0	0	0	0	0	0	0	0	0	0	0	0	0	0	0	0	0	0	0	0	0	0	0	0	0	0	0	0	0	0	0	0	0	0	0	0	0	0	0	0	0	0	0	0	0	0	0	0	0
Pyramidobacter	0	0	0	0	0	0	0	0	0	0	0	0	0	0	0	0	0	0	0	0	0.278158	0	0	0.116295	0	0	0	0	0	0	0	0	0	0	0	0	0	0	0	0	0	0	0	0	0	0	0	0	0
Stenotrophomonas	0	0	0	0	0	0	0	0	0.000198118	0	0	0	0	0	0	0	0	0	0	0	0	0	0	0	0	0	0	9.91e-05	0	9.91e-05	0	0	0	0	0	0	0	0	0	0	0	0	0	0	0	0	0	0	0
Sutterella	0	0	0.0328876	0.00881625	9.91e-05	9.91e-05	0	0.166617	0	0.00089153	0	0	0.000396236	0	0	0	0	0	0	0.0210996	0	0	0.0164438	0	0	0	0.0215948	0	0	0	0.0159485	0	0	0	0	0	0	0.0712234	0	0	0.00188212	0	0	0	0	0	0	0	9.91e-05
Xylanimicrobium	0	0	0	0	0	0	0	0	0	0	0	0	0	0	0	0	0	0	0	0	0	0	0	0	0	0	0	0	0	0	0	0	0	0	0	0	0	0	0	0	0	0	0	0	0	0	0	0	0
unclassified_Aerococcaceae	0	0	0	0	0	0	0	0	0	0	0	0	0	0	0	0	0	0	0	0	0	0	0	0	0	0	0	0	0	0	0	0	0	0	0	0	0	0	0	0	0	0	0	0	0	0	0	0	0
Curvibacter	0	0	0	0	0	0	0	0	0	0	0	0	0	0	0	0	0	0	0	0	0	0	0	0	0	0	0	0	0	0	0	0	0	0	0	0	0	0	0	0	0	0	0	0	0	0	0	0	0
Dietzia	0	0	0	0	0	0	0	0	0	0	0	0	0	0	0	0	0	0	0	0	0	0	0	0	0	0	0	0	0	0	0	0	0	0	0	0	0	0	0	0	0	0	0	0	0	0	0	0	0
Mycoplasma	0	0	0	0	0	0	0	0	0	0	0	0	0	0	0	0	0	0	0	0	0	0	0	0	0	0	0	0	0	0	0	0	0	0	0	0	0	0	0	0	0	0	0	0	0	0	0	0	0
Coprococcus	0.00148588	0.00237741	0.000495295	0.0115899	0	0	0	0.000693413	9.91e-05	0.0203071	0.000198118	0.00208024	0.000297177	0	0.010005	0.000198118	0.00326895	0.000198118	9.91e-05	0	0.000198118	0	9.91e-05	9.91e-05	9.91e-05	0.0247647	0	0	0	0	0	0	0.00257553	0	0.000594354	0	0	0	0	0.000198118	0.00326895	0	0	0.0038633	0.000198118	0	0.00574542	0.000297177	0.000297177
unclassified_Synergistaceae	0	0	0	0	0	0	0	0	0	0	0	0	0	0	0	0	0	0	0	0	0.000198118	0	0	0	0	0	9.91e-05	0	0	0	0	0	0	0	0	0	0	0	0	0	0	0	0	0	0	0	0	0	0
Haemophilus	0	0	0	0	0	0	0	0	0	0	0	0	0	0	0	0.00227836	9.91e-05	0.000297177	0	0	0	0	0	0	0	0	0	0	0	0	0	0	9.91e-05	0	0	0	0	0	0	0	0	0	9.91e-05	0	0	0.000198118	0	0	0
Skermanella	0	0	0	0	0	0	0	0	0	0	0	0	0	0	0	0	0	0	0	0	0	0	0	0	0	0	0	0	0	0	0	0	0	0	0	0	0	0	0	0	0	0	0	0	0	0	0	0	0
Bradyrhizobium	0	0	0	0	0	0	0	0	0	0	0	0	0	0	0	0	0	0	0	0	0	0	0	0	0	0	0	0	0	0	0	0	0	0	0	0	0	0	0	0	0	0	0	0	0	9.91e-05	0	0	0
Tannerella	0	0	0	0	0	0	0	0	0	0	0	0	0	0	0	0	0	0	0	0	0	0	0	0	0	0	0	0	0	0	0	0	0	0	0	0	0	0	0	0	0	0	0	0	0	0	0	0	0
Porphyrobacter	0	0	0	0	0	0	0	0	0	0	0	0	0	0	0	0	0	0	0	0	0	0	0	0	0	0	0	0	0	0	0	0	0	0	0	0	0	0	0	0	0	0	0	0	0	0	0	0	0
Brochothrix	0	0	0	0	0	0	0	0	0	0	0	0	0	0	0	0	0	0	0	0	0	0	0	0	0	0	0	0	0	0	0	0	0	0	0	0	0	0	0	0	0	0	0	0	0	0	0	0	0
Butyrivibrio	0	0	0	0	0	0	0	0	0	0	0	0	0.000198118	0	0	0	0	0	0	0	0	0	0	0	0	0	0	0	0	0	0	0	0	0	0	0	0	0	0	0	0	0	0	0	0	0	0	0	0
unclassified_Oxalobacteraceae	0.000396236	0	0	0.000198118	0	0	0	0	0	0	0	0	0	0	0	0	0	0	0	0	9.91e-05	0	0	0.000396236	0	0	0	0	0	0	9.91e-05	0	0	0	0	0	0	0	0	0	0	0	0	0	0	0	0	0	0
Eubacterium	0	0	0	0	0	0	0	0	0	0	0	0	9.91e-05	0	9.91e-05	0	9.91e-05	0	0	0.000198118	0.0038633	0	0.000297177	0.00128777	0	0	0	0	0	0	0	0	0	0	0	0	0	0	0	0	0.000594354	0	0	0	0	0	0	0	0
Bacillus	0	0	0	0	0	0	0	0	0	0	0	0	0	0	0	0	0	0	0	0	0	0	0	0	0	0	0	0	0	0	0	0	0	0	0	0	0	0	0	0	0	0	0	0	0	0	0	0	0
Alkalibacter	0	0	0	0	0	0	0	0	0	0	0	0	0	0	0	0	0	0	0	0	0	0	0	0	0	0	0	0	0	0	0	0	0	0	0	0	0	0	0	0	0	0	0	0	0	0	0	0	0
Ornithinibacillus	0	0	0	0	0	0	0	0	0	0	0	0	0	0	0	0	0	0	0	0	0	0	0	0	0	0	0	0	0	0	0	0	0	0	0	0	0	0	0	0	0	0	0	0	0	0	0	0	0
Citrobacter	0.00118871	0	0	0	0	0	0	0	0.441109	0	9.91e-05	0.000198118	0	0	0	0	9.91e-05	0	0	0	0	0.177018	0	0	0	0.0497276	0	0	0	0	0	0.162159	0	0	0.00525012	0	0.0274393	0	9.91e-05	0.00316989	0	0.00970778	0	0	0.00277365	0	0	0	0
unclassified_Comamonadaceae	0	0	0	0	0	0	0	0	0	0	9.91e-05	0	0.003368	0	0	0	0	0	0	0	0	0	0	0	0	0	0	0	0	0	0	0	0	0	0	0	0	0	0	0	0	0	0	0	0	0	0	0	0
Proteus	0	0	0	0	0	0	0	0	0	0	0	0.000198118	0	0	0	0	0	0	0	0.000198118	0	0	0	0	0	0	0	0	0	0	0	0	0	0	0	0	0	0	0	0	0	0	0	0	0	0	0	0	0
Dolosigranulum	0	0	0	0	0	0	0	0	0	0	0	0	0	0	0	0	0	0	0	0	0	0	0	0	0	0	0	0	0	0	0	0	0	0	0	0	0	0	0	0	0	0	0	0	0	0	0	0	0
Bosea	0	0	0	0	0	0	0	0	0.000495295	0	0	0	0	0	0	0	0	0	0	0	0	0	0	0	0	0	0	0	0	0	0	0	0	0	0	0	0	0	0	0	0	0	0	0	0	0	0	0	0
unclassified_Pasteurellaceae	0	0	0	0	0	0	0	0	0	0	0	0	0	0	0	0	0	0	0	0	0	0	0	0	0	0	0	0	0	0	0	0	0	0	0	0	0	0	0	0	0	0	0	0	0	0	0	0	0
unclassified_OD1_genera_incertae_sedis	0	0	0	0	0	0	0	0	9.91e-05	0	0	0	0	0	0	0	0	0	0	0	0	0	0	0	0	0	0	0	0	0	0	0	0	0	0	0	0	0	0	0	0	0	0	0	0	0	0	0	0
Bifidobacterium	0.000198118	0	0	0	0	0	0	0	0	9.91e-05	0.0148588	0	0.0038633	0	0	0	0	0.00703318	0	0.011689	0.0224864	0	0.00733036	0.0172363	0	9.91e-05	0	0	0	0	0	0	0.000495295	0	0	0.013472	0	0.0198118	0.00188212	0	9.91e-05	0	0	0.00455671	0	0	0	0.100545	0
Anaerococcus	0	0	0	0	0	0	0	0	0	0	0	0	0	0	0	0	0	0	0	0	0	0	0	0	0	0	0	0	0	0	0	0	0	0	0	0	0	0	0	0	0	0	0	0	0	0	0	0	0
Crocinitomix	0	0	0	0	0	0	0	0	0	0	0	0	0	0	0	0	0	0	0	0	0	0	0	0	0	0	0	0	0	0	0	0	0	0	0	0	0	0	0	0	0	0	0	0	0	0	0	0	0
unclassified_Coriobacteriaceae	0.000396236	0	0	0	0	0	0	0	0	0	0	0	0	0	0	0	0	0	0	0	0	0	0	0	0	0	0	0	0	0	0	0	9.91e-05	0	0	0	0	0	0	0	9.91e-05	0	0	0	0	0	0	0	0
Rhodobacter	0	0	0	0	0	0	0	0	0	0	0	0	0	0	0	0	0	0	0	0	0	0	0	0	0	0	0	0	0	0	0	0	0	0	0	0	0	0	0	0	0	0	0	0	0	0	0	0	0
unclassified_Bradyrhizobiaceae	0	0	0	0	0	0	0	0	0	0	0	0	0	0	0	0	0	0	0	0	0	0	0	0	0	0	0	0	0	0	0	0	0	0	0	0	0	0	0	0	0	0	0	0	0	0	0	0	0
Carnobacterium	0	0	0	0	0	0	0	0	0	0	0	0	0	0	0	0	0	0	0	0	0	0	0	0	0	0	0	0	0	0	0	0	0	0	0	0	0	0	0	0	0	0	0	0	0	0	0	0	0
Flavobacterium	0	0	0	0	0	0	0	0	9.91e-05	0	0	0	0	0	0	0	0	0	0	0	0	0	0	0	0	0	0	0	0	0	0	0	0	0	0	0	0	0	0	0	0	0	0	0	0	0	0	0	0
Coprobacillus	0	0	0	0	0	0.00277365	0.00376424	0	0	0	0.00118871	0.0104012	0.000198118	0.00931154	0.000594354	0.00445765	0.000297177	0.00455671	0.000693413	0.000495295	0.000297177	0.0182268	9.91e-05	9.91e-05	0	0.0190193	0	0	0	0	0.0128777	0.0612184	0.0038633	9.91e-05	0.000990589	0	0.0231798	0.000495295	0.00118871	0.000594354	0.00911342	0.000396236	0	0.000495295	0.000495295	0.0804359	0.0161466	0.0373452	0
Actinobaculum	9.91e-05	0	0	0	0	0	0	0	9.91e-05	0	0	0	0	0	0	0	0	0	0	0	0	0	0	0	0	0	0	0	0	0	0	0	0	0	0	0	0	0	0	0	0	0	0	0	0	0	0	0	0
Novosphingobium	0	0	0	0	0	0	0	0	0	0	0	0	0	0	0	0	0	0	0	0	0	0	0	0	0	0	0	0	0	0	0	0	0	0	0	0	0	0	0	0	0	0	0	0	0	0	0	0	0
Bdellovibrio	0	0	0	0	0	0	0	0	0	0	0	0	0	0	0	0	0	0	0	0	0	0	0	0	0	0	0	0	0	0	0	0	0	0	0	0	0	0	0	0	0	0	0	0	0	0	0	0	0
Capnocytophaga	0	0	0	0	0	0	0	0	0	0	0	0	0	0	0	0	0	0	0	0	0	0	0	0	0	0	0	0	0	0	0	0	0	0	0	0	0	0	0	0	0	0	0	0	0	0	0	0	0
unclassified_Propionibacteriaceae	0	0	0	0	0	0	0	0	0	0	0	0	0	0	0	0	0	0	0	0	0	0	0	0	0	0	0	0	0	0	0	0	0	0	0	0	0	0	0	0	0	0	0	0	0	0	0	0	0
Georgenia	0	0	0	0	0	0	0	0	0	0	0	0	0	0	0	0	0	0	0	0	0	0	0	0	0	0	0	0	0	0	0	0	0	0	0	0	0	0	0	0	0	0	0	0	0	0	0	0	0
Cardiobacterium	0	0	0	0	0	0	0	0	0	0	0	0	0	0	0	0	0	0	0	0	0	0	0	0	0	0	0	0	0	0	0	0	0	0	0	0	0	0	0	0	0	0	0	0	0	0	0	0	0
unclassified_Gp2	0	0	0	0	0	0	0	0	9.91e-05	0	0	0	0	0	0	0	0	0	0	0	0	0	0	0	0	0	0	0	0	0	0	0	0	0	0	0	0	0	0	0	0	0	0	0	0	0	0	0	0
Sphingomonas	0	0	0	0	0	0	0	0	9.91e-05	0	0	0	0	0	0	0	0	0	0	0	0	0	0	0	0	0	0	0	0	0	0	0	0	0	0	0	0	0	0	0	0	0	0	0	0	0	0	0	0
unclassified_Peptococcaceae	0	0	0	0	0	0	0	0	0	0	0	0	0	0	0	0	0	0	0	0	0	0	0	0	0	0	0	0	0	0	0	0	0	0	0	0	0	0	0	0.000297177	0	0	0	0	0	0	0	0	0
Jonquetella	0	0	0	0	0	0	0	0	0	0	0	0	0	0	0	0	0	0	0	0	0.000396236	0	0	0	0	0	0	0	0	0	0	0	0	0	0	0	0	0	0	0	0	0	0	0	0	0	0	0	0
Salmonella	0	0	0	0	0	0	0	0	0	0	0	0	0	0	0	0	0	0	0	0	0	0	0	0	0	0	0	0	0	0.000495295	0	0	0	0	0	0.000198118	0	0	0	0	0	0	0	0	0	0	0	0	0
unclassified_Enterobacteriaceae	0.000297177	9.91e-05	0.000792472	9.91e-05	0	0.000396236	0.00158494	0.000792472	0.0608222	0.000495295	0	0	0	0.000297177	9.91e-05	0.00237741	0	0	0	0.000198118	0	0.156909	0.000297177	9.91e-05	0	0.026845	0.00198118	0.0524022	0.00416048	0.0615156	0.00703318	0.136503	0	0	0.000495295	0.000594354	0.0276374	0	0.000297177	0.000198118	0	0.00128777	9.91e-05	0	0.000693413	0	0	0	0
Tepidimonas	0	0	0	0	0	0	0	0	0	0	0	0	0	0	0	0	0	0	0	0	0	0	0	0	0	0	0	0	0	0	0	0	0	0	0	0	0	0	0	0	0	0	0	0	0	0	0	0	0
unclassified_Planococcaceae	0	0	0	0	0	0	0	0	0	0	0	0	0	0	0	0	0	0	0	0	0	0	0	0	0	0	0	0	0	0	0	0	0	0	0	0	0	0	0	0	0	0	0	0	0	0	0	0	0
unclassified_Bacillariophyta	0	0	0	0	0	0	0	0	0	0	0	0	0	0	0	0	0	0	0	0	0	0	0	0	0	0	0	0	0	0	0	0	0	0	0	0	0	0	0	0	0	0	0	0	0	0	0	0	0
unclassified_Geminicoccus	0	0	0	0	0	0	0	0	0	0	0	0	0	0	0	0	0	0	0	0	0	0	0	0	0	0	0	0	0	0	0	0	0	0	0	0	0	0	0	0	0	0	0	0	0	0	0	0	0
Allobaculum	0	0	0	0	0	0	0	0	0	0	0	0	0	0	0	0	0	0	0	0.00812283	0	0	0.0155523	0	0	0	0	0	0	0	0	0	0	0	0	0	0	0	0	0	0	0	0	0	0	0	0	0	0
unclassified_Erysipelotrichaceae	0.000297177	0	0	0.00227836	0	0	0.000693413	0	0	9.91e-05	0	0.00128777	0	0	0	0	0	0.00277365	0	0.000198118	0.00564636	0	0.000198118	0.00990589	0	0	0	0.000198118	0	0.000396236	0.0543834	0	0.000198118	0	0.000594354	0	0	0	0	0.000297177	0.000693413	0.00108965	0	0.000297177	0.00089153	9.91e-05	0	0	0
Aeriscardovia	0	0	0	0	0	0	0	0	0	0	0	0	0	0	0	0	0	0	0	0	0	0	0	0	0	0	0	0	0	0	0	0	0	0	0	0	0	0	0	0	0	0	0	0	0	0	0	0	0
unclassified_Verrucomicrobia	0	0	0	0	0	0	0	0	0	0	0	0	0	0	0	0	0	0	0	0	0	0	0	0	9.91e-05	0	0	0	0	0	0	0	9.91e-05	9.91e-05	0	0	0	0	0	0	0	0	0	0	0	0	0	0	0
unclassified_Bifidobacteriaceae	0	0	0	0	0	0	0	0	0	0	0	0	0	0	0	0	0	0	0	0	0	0	0	0	0	0	0	0	0	0	0	0	0	0	0	0	0	0	0	0	0	0	0	0	0	0	0	0.00089153	0
Anaerobiospirillum	0	0	0	0	0	0	0	0	0	0	0	0	0	0	0	0	0	0	0	0	0	0	0	0	0	0	0	0	0	0	0	0	0	0	0	0	0	0	0	0	0	0	0	0	0	0	0	0	0
Methylobacterium	0	0	0	0	0	0	0	0	0	0	0	0	0	0	0	0	0	0	0	0	0	0	0	0	0	0	0	0	0	0	0	0	0	0	0	0	0	0	0	0	0	0	0	0	0	0	0	0	0
Gemella	0	0	0	0	0	0	0	0	0.000396236	9.91e-05	0.000693413	9.91e-05	9.91e-05	9.91e-05	0	0	0	9.91e-05	0	0.000198118	0	0	0.000396236	0	0	0	0	0	0	0	0	0	0	0	0	0	0	0	0	0	0.000297177	0	9.91e-05	0	0	0	0.000198118	0	0
unclassified_Clostridiaceae	0	0	0	0	0	0	0	0	0	0	0	0	0	0	0	0	0	0.000495295	0	0	0	0	0	0	0	0	0	0	0	0	0	0	0	0	0	0	0	0	0	0	0	0	0	0	0	0	0.00148588	0	0
unclassified_Clostridiales	0.0641902	0.000990589	0.000198118	0.00752848	0	0	0.0409113	0.000198118	9.91e-05	0.000297177	0.000495295	0.00931154	0	0.000198118	0	9.91e-05	9.91e-05	0.000792472	0.00118871	0.000198118	0.0602278	9.91e-05	0	0.0832095	0.000198118	0.0158494	9.91e-05	0.571966	0	0.456959	0.000495295	0	0.0188212	0.000792472	0.00178306	0.000198118	0	0	0	0.00416048	0.00703318	0.00307083	0.000396236	0.000693413	0.00425953	0.0870728	0.00643883	0.142744	9.91e-05
Actinomyces	0	0.000297177	0.000297177	0	0.00178306	0	0	0	0.00128777	0.00277365	0.000594354	0	0.000297177	0.000396236	9.91e-05	0.000594354	0	0.000297177	9.91e-05	9.91e-05	9.91e-05	0.0190193	0.00118871	9.91e-05	0	9.91e-05	0	0	0	0	0	0	0.00178306	0	0	0.000297177	0	0.000198118	9.91e-05	0	0.000693413	9.91e-05	0.00525012	9.91e-05	0	0.000198118	0.000990589	0	0.000198118
unclassified_Sphingomonadaceae	0	0	0	0	0	0	0	0	0	0	0	0	0	0	0	0	0	0	0	0	0	0	0	0	0	0	0	0	0	0	0	0	0	0	0	0	0	0	0	0	0	0	0	0	0	0	0	0	0
unclassified_Verrucomicrobiaceae	0.018524	0	0	0	0	0	0	0	0	0	0	0	0	0	0	0	0	0	0	0	0	0	0	0	0	0	0	0	0	0	0	0	9.91e-05	0	0	0	0	0	0	0	0	0	0	0	0	0	0	0	0
Kluyvera	0	0	0	0	0	0	0	0	0.0277365	0	0	0	0	0	9.91e-05	0	0	0	0	0	0	0.0502229	0	0	0	0.0216939	9.91e-05	9.91e-05	0	0.000495295	0.000990589	0.0456662	0	0	0.00138682	0	0.0119861	0	0	0.00148588	0	0.00316989	0	0	0.000594354	0	0	0	0
Lawsonia	0	0	9.91e-05	0	0	0	0	9.91e-05	0	0.000198118	0	0	0	0	0	0	0	0	0	0	0	0	0	0	0	0	0	0	0	0	0	0	0	0	0	0	0	0	0	0	0.000198118	0	0	0	0	0	0	0	0
Bergeriella	0	0	0	0	0	0	0	0	0	0	0	0	0	0	0	0	0	0	0	0	0	0	0	0	0	0	0	0	0	0	0	0	0	0	0	0	0	0	0	0	0	0	0	0	0	0	0	0	0
unclassified_Streptococcaceae	0	0	0	0	0	0	0	0	0	0	0	0	0	0	0	0	0	0	0	0	0	0	0	0	0	0	0	0	0	0	0	0	0	0	0	0	0	0	0	0	0	0	0	0	0	0	0	0	0
Cellvibrio	0	0	0	0	0	0	0	0	0	0	0	0	0	0	0	0	0	0	0	0	0	0	0	0	0	0	0	0	0	0	0	0	0	0	0	0	0	0	0	0	0	0	0	0	0	0	0	0	0
unclassified_Flavobacteriaceae	0	0	0	0	0	0	0	0	0	0	0	0	0	0	0	0	0	0	0	0	0	0	0	0	0	0	0	0	0	0	0	0	0	0	0	0	0	0	0	0	0	0	0	0	0	0	0	0	0
Sanguibacter	0	0	0	0	0	0	0	0	0	0	0	0	0	0	0	0	0	0	0	0	0	0	0	0	0	0	0	0	0	0	0	0	0	0	0	0	0	0	0	0	0	0	0	0	0	0	0	0	0
Neisseria	9.91e-05	0	0	0	9.91e-05	0	0	0	0	0	0	0	9.91e-05	0	0	0	0	9.91e-05	0	0	0	0	0	0	0	0	0	0	0	0	0	0	0	0	0	0	0	0	0	0	0	0	0	0	0	0	0	0	0
Jeotgalicoccus	0	0	0	0	0	0	0	0	0	0	0	0	0	0	0	0	0	0	0	0	0	0	0	0	0	0	0	0	0	0	0	0	0	0	0	0	0	0	0	0	0	0	0	0	0	0	0	0	0
Aquabacterium	0	0	0	0	0	0	0	0	0	0	0	0	0	0	0	0	0	0	0	0	0	0	0	0	0	0	0	0	0	0	0	0	0	0	0	0	0	0	0	0	0	0	0	0	0	0	0	0	0
Planomicrobium	0	0	0	0	0	0	0	0	0	0	0	0	0	0	0	0	0	0	0	0	0	0	0	0	0	0	0	0	0	0	0	0	0	0	0	0	0	0	0	0	0	0	0	0	0	0	0	0	0
Granulicatella	0	0.00108965	0	0	0	0	0	0	0	0	0.00138682	0	0	9.91e-05	0	9.91e-05	0.000198118	0.000198118	0.000198118	0	0	0	0.000396236	0	0	0	0	0	9.91e-05	0	0	0	0.000198118	0	0	0.000297177	0	0.000198118	0	0	0.000594354	0	0.000198118	0	0	0	0	0	0
unclassified_Deltaproteobacteria	0	0	0	0	0	0	0	0	0	9.91e-05	0	0	0	0	0	0	0	0	0	9.91e-05	0	0	9.91e-05	0	0	0	0	0	0	0	0	0	0	0	0	0	0	0	0	0	0	0	0	0	0	0	0	0	0
Pelomonas	0	0	0	0	0	0	0	0	0	0	0	0	0	0	0	0	0	0	0	0	0	0	0	0	0	0	0	0	0	0	0	0	0	0	0	0	0	0	0	0	0	0	0	0	0	0	0	0	0
unclassified_Acetobacteraceae	0	0	0	0	0	0	0	0	0	0	0	0	0	0	0	0	0	0	0	0	0	0	0	0	0	0	0	0	0	0	0	0	0	0	0	0	0	0	0	0	0	0	0	0	0	0	0	0	0
Haliscomenobacter	0	0	0	0	0	0	0	0	0	0	0	0	0	0	0	0	0	0	0	0	0	0	0	0	0	0	0	0	0	0	0	0	0	0	0	0	0	0	0	0	0	0	0	0	0	0	0	0	0
unclassified_Lactobacillales	0.000693413	9.91e-05	9.91e-05	0	0.00208024	0.000297177	0.0021793	9.91e-05	0.000990589	0.00089153	0	0.000297177	0	9.91e-05	0	0.000198118	0	9.91e-05	0	0	9.91e-05	9.91e-05	0.000594354	0	0	0	0.000495295	9.91e-05	9.91e-05	9.91e-05	0	0	0.000297177	0	0	0.000396236	0	0.00108965	0.000396236	0	0.000396236	0	0.00138682	9.91e-05	0	0.00475483	0.000297177	0.00108965	0
Catonella	9.91e-05	0	0	0	0	0	0	0	0	0	0	0	0	0	0	0	0	0	0	0	0	0	0	0	0	0	0	0	0	0	0	0	0	0	0	0	0	0	0	0	0	0	0	0	0	0	0	0	0
Robinsoniella	0.000198118	0	0	0	0	0	0	0	0	0	0	0	0	0	0	0	0	0	0	0	0	0	0	0	0	0	0	0	0	0	0	0	0	0	0	0	0	0	0	0	0.00138682	0	0	0	0	0	0	0	0
Sporobacter	0.001684	0.00089153	0.000792472	0.000594354	0	0	0.00118871	0	0	0.000693413	9.91e-05	0.000198118	0.000297177	0.00118871	0.000495295	0.000198118	9.91e-05	0	0.000297177	0	0.00703318	0	0	9.91e-05	0.000297177	9.91e-05	0	0	0	0	0	0	0.00762754	0.000594354	0.00128777	0.000396236	0	0	0.000198118	0.00138682	0.0526003	0.00356612	0.00247647	0.00089153	0.00505201	0	0.00376424	0.000693413	0
Inhella	0	0	0	0	0	0	0	0	0	0	0	0	0	0	0	0	0	0	0	0	0	0	0	0	0	0	0	0	0	0	0	0	0	0	0	0	0	0	0	0	0	0	0	0	0	0	0	0	0
Holdemania	9.91e-05	0	0	0	0	0	0	0	0	0	0	0	0	0	0	0	0	0	0	0	0	0	0	0	0	0	0	0	0	0	0	0	0	0	0	0	0	0	0	0	0	0	0	0	0	0	0	0	0
unclassified_Caulobacterales	0	0	0	0	0	0	0	0	0	0	0	0	0	0	0	0	0	0	0	0	0	0	0	0	0	0	0	0	0	0	0	0	0	0	0	0	0	0	0	0	0	0	0	0	0	0	0	0	0
Thermus	0	0	0	0	0	0	0	0	0	0	0	0	0	0	0	0	0	0	0	0	0	0	0	0	0	0	0	0	0	0	0	0	0	0	0	0	0	0	0	0	0	0	0	0	0	0	0	0	0
Deinococcus	0	0	0	0	0	0	0	0	0	0	0	0	0	0	0	0	0	0	0	0	0	0	0	0	0	0	0	0	0	0	0	0	0	0	0	0	0	0	0	0	0	0	0	0	0	0	0	0	0
Megasphaera	0	0	0	0	0	0	0	0	0	0	0	0	0	0	0	0	0	9.91e-05	0	0.0589401	0	0	0.0223873	9.91e-05	0.000396236	0	9.91e-05	0	9.91e-05	0	0	0	0	0.00178306	0	0	0	9.91e-05	0	0	0	0	0	0	0	0	0	0	0
Peptoniphilus	0	0	0	0	0	0	0	0	0	0	0	0	0	0	0	0	0	0.000297177	0	0	0	0	0	0	0	0	0	0	0	0	0	0	0	0	0	0	0	0	0	0	0	0	0	0	0	0	0	0	0
Peptostreptococcus	0	0	0	0	0	0	0	0	0	0	0	0	0	0	0	0	0	0	0	0	0	0	0	0	0	0	0	0	0	0	0	0	0	0	0	0	0	0	0	0	0	0	0	0	0	0	0	0	0
Campylobacter	0.00178306	0	0	0	0	0	0	0	0	0	0	0	0	0	0	0	0	0.000198118	0	0	9.91e-05	0	0	0	0	0	0	0	0	0	0	0	0	0	0	0	0	0	0	0	0	0	0.000198118	0	0	0	0.000198118	0	0.0021793
unclassified_Desulfovibrionaceae	0	0	0.0440812	0.00663695	0	0	0	0.000297177	0	0.0248638	0	0.00703318	0	0	0	0	0	0.00584448	0	0.00118871	9.91e-05	0	0.00406142	0.00118871	0	0.0349678	0	0	0	0	0	0.0233779	0	0	0	0	0.000396236	0	0	0	0.0307083	0	0	0	0	0	0	0	0
Phyllobacterium	0	0	0	0	0	0	0	0	0	0	0	0	0	0	0	0	0	0	0	0	0	0	0	0	0	0	0	0	0	0	0	0	0	0	0	0	0	0	0	0	0	0	0	0	0	0	0	0	0
Nocardioides	0	0	0	0	0	0	0	0	0	0	0	0	0	0	0	0	0	0	0	0	0	0	0	0	0	0	0	0	0	0	0	0	0	0	0	0	0	0	0	0	0	0	0	0	0	0	0	0	0
unclassified_Flavobacteriales	0	0	0	0	0	0	0	0	0	0	0	0	0	0	0	0	0	0	0	0	0	0	0	0	0	0	0	0	0	0	0	0	0	0	0	0	0	0	0	0	0	0	0	0	0	0	0	0	0
Kocuria	0	0	0	0	0	0	0	0	0	0	0	0	0	0	0	0	0	0	0	0	0	0	0	0	0	0	0	0	0	0	0	0	0	0	0	0	0	0	0	0	0	0	0	0	0	0	0	0	0
Rhizobium	0	0	0	0	0	0	0	0	0	0	0	0	0	0	0	0	0	0	0	0	0	0	0	0	0	0	0	0	0	0	0	0	0	0	0	0	0	0	0	0	0	0	0	0	0	0	0	0	0
Rhodococcus	0	0	0	0	0	0	0	0	0	0	0	0	0	0	0	0	0	0	0	0	0	0	0	0	0	0	0	0	0	0	0	0	0	0	0	0	0	0	0	0	0	0	0	0	0	0	0	0	0
unclassified_Campylobacterales	0	0	0	0	0	0	0	0	0	0	0	0	0	0	0	0	0	0	0	0	0	0	0	0	0	0	0	0	0	0	0	0	0	0	0	0	0	0	0	0	0	0	0	0	0	0	0	0	0
Spirochaeta	0	0	0	0	0	0	0	0	0	0	0	0	0	0	0	0	0	0	0	0	0	0	0	0	0	0	0	0	0	0	0	0	0	0	0	0	0	0	0	0	0	0	0	0	0	0	0	0	0
unclassified_Rhizobiales	0	0	0	0	0.000198118	0	0	0	0	0	0	0	0	0	0	0	0	0	0	0	0	0	0	0	0	0	0	0	0	0	0	0	0	0	0	0	0	0	0	0	0	0	0	0	0	0	0	0	0
unclassified_SR1_genera_incertae_sedis	0.000495295	0	0	0	0	0	0	0	0	0	0	0	0	0	0	0	0	0	0	0	0	0	0	0	0	0	0	0	0	0	0	0	0	0	0	0	0	0	0	0	0	0	0	0	0	0	0	0	0
Parabacteroides	0.000297177	0.0887568	0.0488361	0.162457	0	0	9.91e-05	0.103715	9.91e-05	0.209708	0.0147598	0.228034	0.0349678	0.000396236	0.0614165	0	0.0677563	0.0437841	0.175334	0.0240713	0.0679544	9.91e-05	0.0119861	0.0639921	0.277959	9.91e-05	0.000198118	0	0	0	0.516196	0	0	0.179099	0	0.0710253	0	0.0339772	0.298762	0	0.013472	9.91e-05	0.000297177	0.000297177	9.91e-05	0.000396236	0	0	0
Cellulosimicrobium	0	0	0	0	0	0	0	0	0	0	0	0	0	0	0	0	0	0	0	0	0	0	0	0	0	0	0	0	0	0	0	0	0	0	0	0	0	0	0	0	0	0	0	0	0	0	0	0	0
Dysgonomonas	0	0	0	0	0	0	0	0	0	0	0	0	0	0	0	0	0	0	0	0	0	0	0	0	0	0	0	0	0	0	0	0	0	0	0	0	0	0	0	0	0	0	0	0	0	0	0	0.00188212	0
Ensifer	0	0	0	0	0	0	0	0	0	0	0	0	0	0.000198118	0	0	0	0	0	0	0	0	0	0	0	0	0	0	0	0	0	0	0	0	0	0	0	0	0	0	0	0	0	0	0	0	0	0	0
Paracoccus	0	0	0	0	0	0	0	0	0	0	0	0	0	0	0	0	0	0	0	0	0	0	0	0	0	0	0	0	0	0	0	0	0	0	0	0	0	0	0	0	0	0	0	0	0	0	0	0	0
Gordonia	0	0	0	0	0	0	0	0	0	0	0	0	0	0	0	0	0	0	0	0	0	0	0	0	0	0	0	0	0	0	0	0	0	0	0	0	0	0	0	0	0	0	0	0	0	0	0	0	0
Paraprevotella	0	0.0430906	0.00842001	0	0	0	9.91e-05	0.018425	0	0.0241704	0	0	0	0	0.0802377	0	0.130659	0	0	0	0	0.0263497	0	0	0.0310054	0.00089153	0	0	0	0	0	0	0.000594354	0.0072313	9.91e-05	0	9.91e-05	0.000198118	0	0	0	0	9.91e-05	0.0721149	0	0	0.000198118	9.91e-05	0.000198118
Succinivibrio	0	0	0	0.0359584	0	0	0	0	0	0	0	0	0	0	0	0	0	0	0	0	0	0	0	0	0	0	0	0	0	0	0	0	0	0	0	0	0	0	0	0	0	0	0	0	0	0	0	0	0
Neochlamydia	0	0	0	0	0	0	0	0	0	0	0	0	0	0	0	0	0	0	0	0	0	0	0	0	0	0	0	0	0	0	0	0	0	0	0	0	0	0	0	0	0	0	0	0	0	0	0	0	0
unclassified_Gp6	0	0	0	0	0	0	0	0	0	0	0	0	0	0	0	0	0	0	0	0	0	0	0	0	0	0	0	0	0	0	0	0	0	0	0	0	0	0	0	0	0	0	0	0	0	0	0	0	0
unclassified_Betaproteobacteria	0	0	0	0	0	0	0	0	0	0	0	0	0	0	0	0	0	0	0	0	0	0	0	0	0	0	0	0	0	0	0	0	0	0	0	0	0	0	0	0	0	0	0	0	0	0	0	0	0
unclassified_Bacteroidetes	0.00475483	0.00198118	0	0.000396236	0	0	9.91e-05	0.000297177	0	0.000396236	0.000198118	0	0.000495295	0	0	0	0	0	9.91e-05	0	0.000396236	0	0.000297177	0.000495295	0.000297177	9.91e-05	0	0	0	0	0	9.91e-05	9.91e-05	0.000297177	0	9.91e-05	0	9.91e-05	0	0	0.000396236	0.00653789	0	0.000297177	0.00921248	0	0	0	9.91e-05
unclassified_Firmicutes	0.00356612	0.000297177	0	9.91e-05	9.91e-05	0.00624071	0.00416048	0	0	0.000297177	0.00118871	0.0136701	0.000198118	0.00148588	0.000594354	0.00376424	0.000396236	0.00406142	0.000297177	0.000198118	0.00614165	0	0.000792472	0.00089153	0.00089153	0	9.91e-05	0.00673601	0	0.0395245	0	0.000396236	0.00148588	0.00247647	0	0	0	0.00148588	0	0.00257553	0.000198118	0.00287271	0.113026	0.000198118	0.00128777	0.474096	0.000792472	0.0446756	0
Azotobacter	0	0	0	0	0	0	0	0	0	0	0	0	0	9.91e-05	0	0	0	0	0	0	0	0	0	0	9.91e-05	0	0	0	0	0	0	0	0	0	0	0	0	0	0	0	0	0	0	0	0	0	0	0	0
Mitsuokella	0	0	0	0	0	0	0	0	0	0	0	0	0	0	0	0	0	0	0	0.214165	0	0	0.0945022	0	0	0	9.91e-05	0	0	0	0	0	0	0	0	0	0	9.91e-05	0	0	0	0	0	0	0	0	0	0	0
Laceyella	0	0	0	0	0	0	0	0	0	0	0	0	0	0	0	0	0	0	0	0	0	0	0	0	0	0	0	0	0	0	0	0	0	0	0	0	0	0	0	0	0	0	0	0	0	0	0	0	0
Klebsiella	0	0	0	0	0	0	0	0	0	0	0	0	0	0	0	0	0	0	0	0	0	0.0936107	0	0	0	0.00445765	0	0	0	0	0	0.0524022	0	0	0	0	0.340763	9.91e-05	0	0	0	0	0	0	0	0	0	0	0
Enterobacter	0.00089153	0	0	0	0	0	0	0	0	0	0	0	0	0	9.91e-05	0	0	0	0	0	0	9.91e-05	0	0	0	0	0	0.36424	0	0.404359	0.000297177	0.000396236	0	0	9.91e-05	0	0.00089153	0	0	0	0	0	0	0	0	0	0	0	0
Parasutterella	0.00148588	0	0	0.00118871	0.000198118	0	0	0	9.91e-05	0	0	0	0	0	0.0644874	0	0.0458643	0.0149579	0.101139	0	0	0	0	0	0.0525012	0	0	0	0	0	0	0	0	0.0589401	0	0	0	0	0	0	0.000594354	0	0	0.0344725	0	0	0	0	0
Devosia	0	0	0	0	0	0	0	0	0	0	0	0	0	0	0	0	0	0	0	0	0	0	0	0	0	0	0	0	0	0	0	0	0	0	0	0	0	0	0	0	0	0	0	0	0	0	0	0	0
unclassified_Bacillaceae	0	0	0	0	0	0	0	0	0	0	0	0	0	0	0	0	0	0	0	0	0	0	0	0	0	0	0	0	0	0	0	0	0	0	0	0	0	0	0	0	0	0	0	0	0	0	0	0.000198118	0
unclassified_Veillonellaceae	0	0	0	9.91e-05	0	0	0	0	0	0	0	0	0	0	0	0	0	0	0	0.000792472	0	0	0.000495295	0	0.00257553	0	0	0	0	0	0	0	0	0.001684	9.91e-05	0	0	9.91e-05	0	0	0.000198118	0	0	0	0	0	0	0	0
Cloacibacterium	0	0	0	0	0	0	0	0	0	0	0	0	0	0	0	0	0	0	0	0	0	0	0	0	0	0	0	0	0	0	0	0	0	0	0	0	0	0	0	0	0	0	0	0	0	0	0	0	0
unclassified_Myxococcales	0	0	0	0	0	0	0	0	0	0	0	0	0	0	0	0	0	0	0	0	0	0	0	0	0	0	0	0	0	0	0	0	0	0	0	0	0	0	0	0	0	0	0	0	0	0	0	0	0
Sediminibacterium	0.000198118	0	0	0	9.91e-05	0	0	0	9.91e-05	0	0	0	0	0	0	0	0	0	0	0	0	0	0	0	0	0	0	0	0	0	0	0	0	0	0	0	0	0	0	0	0	0	0	0	0	0	0	0	0
Cohnella	0	0	0	0	0	0	0	0	0	0	0	0	0	0	0	0	0	0	0	0	0	0	0	0	0	0	0	0	0	0	0	0	0	0	0	0	0	0	0	0	0	0	0	0	0	0	0	0	0
Lactobacillus	0.000495295	0.00198118	0.00138682	0	9.91e-05	0.00633977	0.021892	0	0.000297177	0.0204061	0.00832095	0.00643883	0.00178306	0.0330857	9.91e-05	0.0533928	0	0.0500248	0.000297177	0.0193165	0.0164438	0	0.0644874	0.00782566	0	0.0276374	0.000495295	0.000198118	0.0148588	0.000396236	0	0	0	0	0	0.137692	0	0.0757801	0.0677563	0.000198118	0	0	0.000297177	0	9.91e-05	0.0989599	0.015156	0.015057	0.000198118
Syntrophococcus	9.91e-05	0	0	0	0	0	0	0	0	0	0	0	0	0	0	0	0	0	0	0	0	0	0	0	0	0	0	0	0	0	0	0	0	0	0	0	0	0	0	0	0.000198118	0	0	0	0	0	0	0	0
Leptospira	0	0	0	0	0	0	0	0	0	0	0	0	0	0	0	0	0	0	0	0	0	0	0	0	0	0	0	0	0	0	0	0	0	0	0	0	0	0	0	0	0	0	0	0	0	0	0	0	0
Alicyclobacillus	0	0	0	0	0	0	0	0	0	0	0	0	0	0	0	0	0	0	0	0	0	0	0	0	0	0	0	0	0	0	0	0	0	0	0	0	0	0	0	0	0	0	0	0	0	0	0	0	0
Desulfovibrio	9.91e-05	0	0	0	9.91e-05	0	0	0	0	0	0	0	0	0	0.00366518	0	0.0220901	0	0	0.003368	0.00544824	0	0.0122833	0.00663695	0	0	0	0	0	0	0	0	0	0	0	0	0	0	0	0	0.000297177	0	0	0	0	0	0	0	0
Proteiniphilum	0	0	0	0	0	0	0	0	0	0	0	0	0	0	0	0	0	0	0	0	0	0	0	0	0	0	0	0	0	0	0	0	0	0	0	0	0	0	0	0	0	0	0	0	0	0	0	0	0
Paralactobacillus	0	0	0	0	0	0	0	0	0	0	0	9.91e-05	0	9.91e-05	0	0.000198118	0	9.91e-05	0	9.91e-05	0	0	0	0	0	0	0	0	0	0	0	0	0	0	0	0.000198118	0	9.91e-05	0	0	0	0	0	0	0	0	0	0	0
Caldimonas	0	0	0	0	0	0	0	0	0	0	0	0	9.91e-05	0	0	0	0	0	0	0	0	0	0	0	0	0	0	0	0	0	0	0	0	0	0	0	0	0	0	0	0	0	0	0	0	0	0	0	0
[truncated: 163 more columns]
