# Supplementary material for: Challenges in Clinical Metaproteomics Highlighted by the Analysis of Acute Leukemia Patients with Gut Colonization by Multidrug-Resistant Enterobacteriaceae
Source: Proteomes. 2019 Jan 8;7(1):2. doi: 10.3390/proteomes7010002 (PMC6473847; doi:10.3390/proteomes7010002)
Supplement: Supplementary file 1 [file proteomes-07-00002-s001.zip › supplement/Supplementary_TableS4.xlsx]

## Sheet: description
	tab
	peptide_annotation	taxonomic and functional annotation for every peptide with LCA, E.C. number and GO term (derived from the Unipept Metaproteome analyzer tool)
	Rows	identified peptides for all samples
	Columns
	peptide	peptide sequence
	lca	lowest common ancestor
	superkingdom	superkingdom
	kingdom	kingdom
	subkingdom	subkingdom
	superphylum	superphylum
	phylum	phylum
	subphylum	subphylum
	superclass	superclass
	class	class
	subclass	subclass
	infraclass	infraclass
	superorder	superorder
	order	order
	suborder	suborder
	infraorder	infraorder
	parvorder	parvorder
	superfamily	superfamily
	family	family
	subfamily	subfamily
	tribe	tribe
	subtribe	subtribe
	genus	genus
	subgenus	subgenus
	species group	species group
	species subgroup	species subgroup
	species	species
	subspecies	subspecies
	varietas	varietas
	EC	E.C. number
	GO (biological process)	GO term for biological process (Probability)
	GO (cellular component)	GO term for cellular component (Probability)
	GO (molecular function)	GO term for molecular function (Probability)

## Sheet: peptide_annotation
peptide	lca	superkingdom	kingdom	subkingdom	superphylum	phylum	subphylum	superclass	class	subclass	infraclass	superorder	order	suborder	infraorder	parvorder	superfamily	family	subfamily	tribe	subtribe	genus	subgenus	species group	species subgroup	species	subspecies	varietas	EC	GO (biological process)	GO (cellular component)	GO (molecular function)
AAACNLVPNSTGAAK	Bacteria	Bacteria																											1.2.1.- (100%)	GO:0006006 (100%)		GO:0051287 (100%);GO:0016620 (100%);GO:0050661 (100%)
AAAEALGTSLYNYLGGANAK	Clostridiales	Bacteria				Firmicutes			Clostridia				Clostridiales																4.2.1.11 (100%)	GO:0006096 (100%)	GO:0000015 (100%);GO:0005576 (100%);GO:0009986 (100%)	GO:0000287 (100%);GO:0004634 (100%)
AAAELAMLNNATGSDSR	Dorea	Bacteria				Firmicutes			Clostridia				Clostridiales					Lachnospiraceae				Dorea								GO:0006633 (100%)		GO:0004315 (100%)
AAANATGYDVVLGTGSK	Blautia	Bacteria				Firmicutes			Clostridia				Clostridiales					Lachnospiraceae				Blautia
AAANATGYDVVLGTSSK	Clostridiales	Bacteria				Firmicutes			Clostridia				Clostridiales
AADAAAALGEGLQAFCLPGSVADHR	Clostridiales	Bacteria				Firmicutes			Clostridia				Clostridiales
AADDAAGLTLSEK	Bacteria	Bacteria																												GO:0071973 (100%)	GO:0009420 (100%);GO:0005576 (94%);GO:0031514 (2%)	GO:0005198 (100%)
AADVETLGDLVQFNK	Bacteria	Bacteria																											2.7.7.6 (100%)	GO:0006351 (99%);GO:0006354 (1%)	GO:0005737 (1%)	GO:0003677 (100%);GO:0003899 (100%);GO:0046983 (99%)
AADYEK	root																												3.1.-.- (63%);3.6.4.12 (59%);2.1.3.1 (10%)	GO:0000724 (19%);GO:0006428 (17%);GO:0006281 (5%)	GO:0005737 (20%);GO:0016021 (17%);GO:0005739 (4%)	GO:0005524 (47%);GO:0004003 (23%);GO:0008408 (19%)
AAELALADAYYTTNQAR	Bacteroides vulgatus	Bacteria				Bacteroidetes			Bacteroidia				Bacteroidales					Bacteroidaceae				Bacteroides				Bacteroides vulgatus					GO:0016021 (100%);GO:0005886 (100%)	GO:0015562 (100%)
AAGNNGLWEVTVALK	Bacteroides	Bacteria				Bacteroidetes			Bacteroidia				Bacteroidales					Bacteroidaceae				Bacteroides
AAGVNLFSNSSQPGAYGSR	Bacteroidales	Bacteria				Bacteroidetes			Bacteroidia				Bacteroidales																		GO:0009279 (100%);GO:0016021 (93%)
AAGVQLLNSGGPGEAADLR	Prevotella copri	Bacteria				Bacteroidetes			Bacteroidia				Bacteroidales					Prevotellaceae				Prevotella				Prevotella copri					GO:0016021 (100%);GO:0009279 (100%)
AAGVSVQNVSGTFGTAPK	Bacteroidetes	Bacteria				Bacteroidetes																								GO:0006518 (1%);GO:0016485 (1%)	GO:0009279 (99%);GO:0016021 (95%);GO:0005615 (1%)	GO:0004181 (1%);GO:0004185 (1%);GO:0004180 (1%)
AALDVNLVK	Bacteroidales	Bacteria				Bacteroidetes			Bacteroidia				Bacteroidales
AALESFFNTLENTYEETTVTTPENK	Bacteria	Bacteria
AALNANDFAK	Prevotella	Bacteria				Bacteroidetes			Bacteroidia				Bacteroidales					Prevotellaceae				Prevotella								GO:0015031 (83%)	GO:0016021 (100%)
AALPALFNPEDLNALEQALR	Bacteria	Bacteria																												GO:0055114 (0%)	GO:0005829 (0%)	GO:0009055 (100%);GO:0003677 (0%);GO:0016740 (0%)
AALVVTYGDDVYSNAK	Roseburia faecis	Bacteria				Firmicutes			Clostridia				Clostridiales					Lachnospiraceae				Roseburia				Roseburia faecis
AAMATLTNHDDLAAVEAALR	Clostridiales	Bacteria				Firmicutes			Clostridia				Clostridiales																			GO:0009055 (100%)
AANAGGVATSALEMSQNSER	root																													GO:0006520 (100%)		GO:0016639 (100%)
AANAGGVAVSGLEMSQNSER	Bacteria	Bacteria																											1.4.1.4 (100%)	GO:0006520 (100%)		GO:0016639 (98%);GO:0004354 (2%)
AANAGGVSVSGLEMSQNSER	Bacteroidales	Bacteria				Bacteroidetes			Bacteroidia				Bacteroidales																	GO:0006520 (100%)		GO:0016639 (100%)
AANAGGVSVSGLEMTQNSLK	Bacteroidales	Bacteria				Bacteroidetes			Bacteroidia				Bacteroidales																1.4.1.3 (100%)	GO:0006520 (99%);GO:0006537 (1%)	GO:0005829 (1%)	GO:0016639 (99%);GO:0016491 (1%);GO:0004354 (1%)
AANDELSK	Bacteria	Bacteria																													GO:0016021 (100%);GO:0009279 (96%)
AANESGLWNVTVQLK	Bacteroides massiliensis	Bacteria				Bacteroidetes			Bacteroidia				Bacteroidales					Bacteroidaceae				Bacteroides				Bacteroides massiliensis
AANLDALHDTVHEMAR	Bacteria	Bacteria																											1.11.1.1 (100%)			GO:0005506 (98%);GO:0016491 (76%);GO:0016692 (23%)
AASVVQYLQDHFGVNPK	Prevotella	Bacteria				Bacteroidetes			Bacteroidia				Bacteroidales					Prevotellaceae				Prevotella									GO:0016020 (100%)
AATDAGAAAAQR	Bacteria	Bacteria																											3.1.26.3 (100%)	GO:0046336 (50%)	GO:0031471 (17%)	GO:0004525 (50%);GO:0005198 (17%)
AATTGNNMGVADQLGGANDSR	Bacteroidales	Bacteria				Bacteroidetes			Bacteroidia				Bacteroidales
AAVEEGLVAGGGTALVNVLAK	Bacteria	Bacteria																												GO:0042026 (98%);GO:0006457 (2%)	GO:0005737 (100%);GO:0016021 (2%)	GO:0005524 (100%);GO:0051082 (77%)
AAVENGWLAQDYQVGQTGK	Clostridiales	Bacteria				Firmicutes			Clostridia				Clostridiales																			GO:0050660 (100%);GO:0009055 (100%)
AAVKPTADNTLNDDNR	Bacteroides massiliensis	Bacteria				Bacteroidetes			Bacteroidia				Bacteroidales					Bacteroidaceae				Bacteroides				Bacteroides massiliensis
AAWGQTGNDAPLYR	Bacteroidales	Bacteria				Bacteroidetes			Bacteroidia				Bacteroidales																		GO:0009279 (100%);GO:0016021 (94%)
AAYYAGLQLGQQLSNQMVK	Prevotella	Bacteria				Bacteroidetes			Bacteroidia				Bacteroidales					Prevotellaceae				Prevotella							5.2.1.8 (100%)	GO:0006457 (100%)		GO:0003755 (100%)
ADALQEAQDTLQFK	Roseburia faecis	Bacteria				Firmicutes			Clostridia				Clostridiales					Lachnospiraceae				Roseburia				Roseburia faecis
ADANGNQADMFVCGVNTDK	Prevotella copri	Bacteria				Bacteroidetes			Bacteroidia				Bacteroidales					Prevotellaceae				Prevotella				Prevotella copri			1.2.1.- (100%)	GO:0006006 (100%)		GO:0051287 (100%);GO:0016620 (100%);GO:0050661 (100%)
ADGLTGEVLLQNLECR	Prevotella	Bacteria				Bacteroidetes			Bacteroidia				Bacteroidales					Prevotellaceae				Prevotella								GO:0006412 (100%)	GO:0015935 (100%)	GO:0019843 (100%);GO:0003735 (100%)
ADLALPSATQNELNEEAAK	Prevotella	Bacteria				Bacteroidetes			Bacteroidia				Bacteroidales					Prevotellaceae				Prevotella								GO:0006520 (100%)		GO:0016639 (100%)
ADLDYCHAEALTK	Bacteria	Bacteria																												GO:0006412 (99%);GO:0002181 (1%)	GO:0015935 (99%);GO:0022627 (1%)	GO:0003735 (100%);GO:0019843 (98%);GO:0003729 (95%)
ADLDYGFAEADTTYGK	Bacteria	Bacteria																												GO:0006412 (99%);GO:0002181 (0%)	GO:0015935 (99%);GO:0005840 (1%);GO:0022627 (0%)	GO:0003735 (99%);GO:0019843 (97%);GO:0003729 (94%)
ADSDDK	root																												5.2.1.8 (50%);2.7.7.6 (17%);2.7.11.1 (17%)	GO:0007205 (9%);GO:0000271 (4%);GO:0000398 (4%)	GO:0016021 (35%);GO:0005634 (9%);GO:0000329 (4%)	GO:0005524 (26%);GO:0004672 (17%);GO:0003755 (13%)
ADTADNTYEFDVLK	Clostridiales	Bacteria				Firmicutes			Clostridia				Clostridiales
AEEAPVAETEAPATEEAPK	Prevotella copri	Bacteria				Bacteroidetes			Bacteroidia				Bacteroidales					Prevotellaceae				Prevotella				Prevotella copri				GO:0006412 (100%)	GO:0005840 (100%)	GO:0003735 (100%)
AEGAYLYDVDGNK	root																												5.4.3.8 (100%)	GO:0006782 (29%);GO:0015995 (14%)	GO:0005737 (29%)	GO:0008483 (100%);GO:0030170 (100%);GO:0042286 (29%)
AEPQPLEALGGK	Bacteroidales	Bacteria				Bacteroidetes			Bacteroidia				Bacteroidales																			GO:0008168 (100%)
AEQLCNK	Bacteria	Bacteria																												GO:0015031 (64%);GO:0006351 (18%)	GO:0016021 (82%)	GO:0003677 (18%);GO:0003700 (18%)
AEVTDLANALYYR	Bacteria	Bacteria																											2.7.1.40 (100%)	GO:0006096 (0%)	GO:0005829 (0%)	GO:0000287 (100%);GO:0030955 (100%);GO:0004743 (100%)
AFATNFNPELNLR	root																												1.5.1.7 (65%);1.5.1.43 (24%);1.-.-.- (6%)		GO:0016021 (0%)	GO:0016491 (90%);GO:0004754 (10%);GO:0047131 (0%)
AFTAQLLLNHVQAR	Bacteria	Bacteria																											4.99.1.3 (85%);4.99.1.- (15%)	GO:0019251 (100%)		GO:0016852 (100%)
AGASTDVVANLETLLAER	Bacteria	Bacteria
AGATLSENSPLQPTGYK	Bacteroides uniformis	Bacteria				Bacteroidetes			Bacteroidia				Bacteroidales					Bacteroidaceae				Bacteroides				Bacteroides uniformis
AGDAAAALKPGEVLLLENLR	Bacteroides	Bacteria				Bacteroidetes			Bacteroidia				Bacteroidales					Bacteroidaceae				Bacteroides							2.7.2.3 (100%)	GO:0006096 (100%)	GO:0005737 (100%)	GO:0004618 (100%);GO:0005524 (100%)
AGDDAAGLK	Bacteria	Bacteria																												GO:0071973 (78%)	GO:0009420 (78%);GO:0005576 (72%)	GO:0005198 (78%);GO:0016787 (22%)
AGDDAAGLTLSEK	Firmicutes	Bacteria				Firmicutes																								GO:0071973 (100%)	GO:0009420 (100%);GO:0005576 (100%)	GO:0005198 (100%)
AGFTSLMFDGSHYPFEENLAK	Clostridiales	Bacteria				Firmicutes			Clostridia				Clostridiales																4.1.2.13 (100%)	GO:0030388 (97%);GO:0006096 (97%);GO:0005975 (3%)		GO:0008270 (100%);GO:0004332 (97%);GO:0016832 (3%)
AGHYAVGQFNLNNLEWTK	Bacteria	Bacteria																											4.1.2.13 (100%);4.1.2.- (1%)	GO:0030388 (100%);GO:0006096 (100%)		GO:0004332 (100%);GO:0008270 (100%)
AGLDDK	root																												6.3.4.3 (61%);2.7.2.3 (11%);2.1.1.35 (6%)	GO:0035999 (27%);GO:0006096 (4%);GO:0008152 (4%)	GO:0016021 (20%);GO:0009279 (6%);GO:0005737 (5%)	GO:0005524 (31%);GO:0004329 (27%);GO:0016491 (7%)
AGLQPGFLVNK	Prevotella copri	Bacteria				Bacteroidetes			Bacteroidia				Bacteroidales					Prevotellaceae				Prevotella				Prevotella copri
AGSEVSNALVLYNYSDEK	Prevotella copri	Bacteria				Bacteroidetes			Bacteroidia				Bacteroidales					Prevotellaceae				Prevotella				Prevotella copri					GO:0016021 (83%);GO:0005886 (83%)	GO:0015562 (100%)
AGSMQEGQYASVGVANR	Prevotella	Bacteria				Bacteroidetes			Bacteroidia				Bacteroidales					Prevotellaceae				Prevotella
AGVADQSLTALLQQQVLNEVR	Parabacteroides goldsteinii	Bacteria				Bacteroidetes			Bacteroidia				Bacteroidales					Tannerellaceae				Parabacteroides				Parabacteroides goldsteinii
AHALNPNHPCQR	Clostridiales	Bacteria				Firmicutes			Clostridia				Clostridiales																1.2.7.- (100%)	GO:0022900 (100%)		GO:0016903 (100%);GO:0030976 (100%);GO:0005506 (100%)
AHASNVGLSANVEK	Bacteria	Bacteria																											2.7.2.3 (100%)	GO:0006096 (100%);GO:0010756 (0%);GO:0051919 (0%)	GO:0005737 (100%);GO:0009986 (0%);GO:0005618 (0%)	GO:0004618 (100%);GO:0005524 (100%);GO:0016853 (0%)
AHPHDGAGQGLLK	Bacteria	Bacteria																											2.4.1.1 (100%)	GO:0005975 (100%)		GO:0008184 (100%);GO:0030170 (100%);GO:0102499 (38%)
AHSLAAQGGLNAAK	root																												1.3.5.1 (81%);1.3.99.1 (14%);1.3.5.4 (4%)	GO:0009061 (0%);GO:0006633 (0%);GO:0006099 (0%)	GO:0016021 (0%);GO:0009317 (0%)	GO:0016491 (52%);GO:0008177 (39%);GO:0000104 (7%)
ALAEDK	root																												1.4.1.1 (36%);4.2.1.2 (11%);6.3.2.4 (7%)	GO:0006412 (39%);GO:0006807 (8%);GO:0042853 (8%)	GO:0005840 (39%);GO:0016021 (10%);GO:0005737 (5%)	GO:0003735 (39%);GO:0070180 (38%);GO:0000286 (8%)
ALAEVAK	root																												1.1.1.37 (36%);6.1.1.5 (23%);3.4.11.18 (11%)	GO:0005975 (10%);GO:0006108 (9%);GO:0006099 (9%)	GO:0005737 (14%);GO:0016021 (11%);GO:0005783 (3%)	GO:0003677 (34%);GO:0005524 (9%);GO:0030060 (9%)
ALAQVSPLPLVLYNVPGR	Prevotella copri	Bacteria				Bacteroidetes			Bacteroidia				Bacteroidales					Prevotellaceae				Prevotella				Prevotella copri			4.3.3.7 (100%)	GO:0009089 (100%);GO:0019877 (75%)	GO:0005737 (75%)	GO:0008840 (100%)
DAPEGAK	Bacteria	Bacteria																														GO:0008236 (100%)
DDAEDVK	root																												6.1.1.16 (100%)	GO:0006412 (33%);GO:0006423 (33%);GO:0006535 (33%)	GO:0005737 (33%);GO:0005840 (33%)	GO:0005524 (67%);GO:0004817 (33%);GO:0004124 (33%)
DGTLLGSVTQAPVDQGR	Clostridiales	Bacteria				Firmicutes			Clostridia				Clostridiales
DHNFDNASVTK	Bacteroides	Bacteria				Bacteroidetes			Bacteroidia				Bacteroidales					Bacteroidaceae				Bacteroides
ETLPEGYGYEYSGLTR	Prevotella copri	Bacteria				Bacteroidetes			Bacteroidia				Bacteroidales					Prevotellaceae				Prevotella				Prevotella copri				GO:0006855 (100%)	GO:0016021 (100%)	GO:0015562 (100%)
GNYASTGVSR	root																													GO:0006811 (2%);GO:0000746 (2%)	GO:0016021 (98%);GO:0009279 (98%);GO:0046930 (2%)	GO:0005198 (100%);GO:0015288 (2%)
LDDGTPAANYK	Bacteroidales	Bacteria				Bacteroidetes			Bacteroidia				Bacteroidales
LDNVVFR	root																													GO:0006412 (99%);GO:0007165 (0%);GO:0032516 (0%)	GO:0015935 (99%);GO:0009507 (2%);GO:0009536 (0%)	GO:0019843 (99%);GO:0003735 (99%);GO:0016740 (0%)
LEDNVLTVQFK	Bacteroides uniformis	Bacteria				Bacteroidetes			Bacteroidia				Bacteroidales					Bacteroidaceae				Bacteroides				Bacteroides uniformis
LQDSAASAAAR	Roseburia faecis	Bacteria				Firmicutes			Clostridia				Clostridiales					Lachnospiraceae				Roseburia				Roseburia faecis			2.1.3.1 (100%)			GO:0016874 (100%);GO:0047154 (33%);GO:0016740 (33%)
LTFVDWR	Bacteria	Bacteria																											5.4.2.2 (100%)	GO:0005975 (100%)		GO:0000287 (100%);GO:0004614 (100%)
LVDLNCFTVESAMR	Bacteroidales	Bacteria				Bacteroidetes			Bacteroidia				Bacteroidales																	GO:0006412 (100%)	GO:0005840 (100%)	GO:0003735 (100%);GO:0070180 (92%);GO:0019843 (4%)
NYGDGK	root																												1.14.14.1 (50%);3.4.21.- (50%);3.2.1.55 (50%)	GO:0016998 (17%);GO:0009253 (17%);GO:0001822 (11%)	GO:0016021 (33%);GO:0016020 (6%);GO:0009279 (6%)	GO:0016787 (17%);GO:0003796 (17%);GO:0005524 (17%)
RPVSCPECQETVTEVVNNYVDNVVYFR	Bacteroidales	Bacteria				Bacteroidetes			Bacteroidia				Bacteroidales																		GO:0016021 (100%);GO:0009279 (100%)
SAEEVYPAVQGQALK	Bacteroides massiliensis	Bacteria				Bacteroidetes			Bacteroidia				Bacteroidales					Bacteroidaceae				Bacteroides				Bacteroides massiliensis
TDLLK	root																												2.7.7.9 (16%);2.7.7.6 (13%);1.4.1.13 (9%)	GO:0006537 (9%);GO:0006351 (6%);GO:0006265 (6%)	GO:0016021 (19%);GO:0005737 (8%);GO:0005634 (3%)	GO:0003677 (14%);GO:0005524 (13%);GO:0015930 (6%)
VPVTLNATFPAK	Bacteroidales	Bacteria				Bacteroidetes			Bacteroidia				Bacteroidales																			GO:0008168 (100%)
YFDFLQAGGPTVLGSNPK	Clostridiales	Bacteria				Firmicutes			Clostridia				Clostridiales																			GO:0008483 (100%);GO:0030170 (100%)
YLEQYGK	root																												6.3.4.3 (100%)	GO:0035999 (93%)	GO:0005840 (1%)	GO:0005524 (97%);GO:0004329 (96%);GO:0016874 (2%)
YNGQK	root																												1.2.1.38 (32%);2.7.2.1 (14%);3.6.3.27 (8%)	GO:0006526 (8%);GO:0006281 (6%);GO:0009253 (4%)	GO:0016021 (23%);GO:0005737 (19%);GO:0005634 (7%)	GO:0005524 (19%);GO:0051287 (11%);GO:0003942 (8%)
YSVVQR	root																												3.2.1.96 (67%);3.1.4.- (33%)	GO:0060285 (59%);GO:0070286 (59%);GO:0008152 (3%)	GO:0005737 (43%);GO:0005829 (19%);GO:0016021 (17%)	GO:0016740 (7%);GO:0008658 (6%);GO:0016746 (4%)
AEAGGNADELADLTK	Bacteroides massiliensis	Bacteria				Bacteroidetes			Bacteroidia				Bacteroidales					Bacteroidaceae				Bacteroides				Bacteroides massiliensis
ALADAK	root																												4.3.2.1 (6%);3.6.4.- (6%);2.3.3.13 (5%)	GO:0006457 (7%);GO:0007094 (5%);GO:0006355 (4%)	GO:0016021 (19%);GO:0005737 (10%);GO:0005886 (4%)	GO:0005524 (20%);GO:0003677 (8%);GO:0051082 (7%)
ALANEEEK	root																												1.17.7.4 (100%)	GO:0050992 (100%);GO:0019288 (100%);GO:0016114 (91%)	GO:0005840 (45%)	GO:0003676 (100%);GO:0051745 (100%);GO:0046872 (100%)
ALDALEGFK	Bacteria	Bacteria																												GO:0042026 (95%);GO:0006457 (5%)	GO:0005737 (100%)	GO:0005524 (100%);GO:0051082 (95%)
ALDALEGMK	Bacteroidales	Bacteria				Bacteroidetes			Bacteroidia				Bacteroidales																	GO:0042026 (100%)	GO:0005737 (100%)	GO:0005524 (100%);GO:0051082 (93%)
ALEEPLR	root																												3.6.3.- (43%);3.6.-.- (30%);3.6.3.24 (13%)	GO:0042026 (92%);GO:0015833 (5%);GO:0006457 (1%)	GO:0005737 (93%);GO:0016021 (1%);GO:1990220 (0%)	GO:0005524 (98%);GO:0051082 (84%);GO:0016887 (5%)
ALEEPVR	root																													GO:0042026 (97%);GO:0006457 (1%);GO:0006458 (0%)	GO:0005737 (98%);GO:1990220 (0%);GO:0016021 (0%)	GO:0005524 (98%);GO:0051082 (86%);GO:0003676 (1%)
ALESLEEDFSPLYGSLK	Bacteria	Bacteria																												GO:0042254 (100%);GO:0006412 (2%)	GO:0005840 (74%);GO:0005622 (26%);GO:0022625 (2%)	GO:0003735 (2%)
ALESLEGLTGDNADETTGLGLLK	Bacteroides finegoldii	Bacteria				Bacteroidetes			Bacteroidia				Bacteroidales					Bacteroidaceae				Bacteroides				Bacteroides finegoldii				GO:0042026 (100%)	GO:0005737 (100%)	GO:0051082 (100%);GO:0005524 (100%)
ALFPNPDR	root																												2.7.7.7 (100%)	GO:0055085 (99%);GO:0006260 (1%)	GO:0016020 (98%);GO:0016021 (1%)	GO:0005215 (99%);GO:0008408 (1%);GO:0003887 (1%)
ALGEAK	root																												1.16.-.- (51%);2.4.2.14 (12%);6.1.1.11 (11%)	GO:0006879 (27%);GO:0006950 (27%);GO:0030261 (27%)	GO:0005737 (47%);GO:0016021 (9%);GO:0009295 (2%)	GO:0003677 (42%);GO:0008199 (27%);GO:0016722 (27%)
ALGTAVDK	root																													GO:0035023 (50%)	GO:0016021 (50%)	GO:0005089 (50%)
ALGVGTNQQLLDMFGEEPK	Roseburia faecis	Bacteria				Firmicutes			Clostridia				Clostridiales					Lachnospiraceae				Roseburia				Roseburia faecis			2.7.7.6 (100%)	GO:0006351 (100%)		GO:0003677 (100%);GO:0032549 (100%);GO:0003899 (100%)
ALGYAASTVK	Bacteroidales	Bacteria				Bacteroidetes			Bacteroidia				Bacteroidales																		GO:0009279 (100%);GO:0016021 (94%)
ALLDLK	root																												5.99.1.3 (10%);3.6.4.12 (8%);2.5.1.72 (6%)	GO:0007034 (14%);GO:0006351 (3%);GO:0033567 (3%)	GO:0016021 (16%);GO:0005737 (11%);GO:0005622 (3%)	GO:0005524 (21%);GO:0003677 (14%);GO:0046872 (6%)
ALLFAVQVNNTLSTAETR	Bacteroides	Bacteria				Bacteroidetes			Bacteroidia				Bacteroidales					Bacteroidaceae				Bacteroides
ALLLTAQELNSPVLLGVSEGAGK	Clostridiales	Bacteria				Firmicutes			Clostridia				Clostridiales																4.1.2.13 (96%);4.1.2.29 (9%)	GO:0030388 (100%);GO:0006096 (100%)		GO:0008270 (100%);GO:0004332 (100%);GO:0047441 (3%)
ALLNSLVEK	Bacteria	Bacteria																											1.1.1.1 (100%)	GO:0008033 (9%)		GO:0046872 (100%);GO:0016491 (82%);GO:0004022 (9%)
ALSDAGLTAAELGQVLLVGGSTR	Clostridiales	Bacteria				Firmicutes			Clostridia				Clostridiales																	GO:0006457 (100%)		GO:0051082 (100%);GO:0005524 (100%)
ALSDAGLTASELGQVLLVGGSSR	Clostridiales	Bacteria				Firmicutes			Clostridia				Clostridiales																	GO:0006457 (100%)		GO:0051082 (100%);GO:0005524 (100%)
ALSLSTEK	root																												3.1.4.11 (100%)	GO:0016042 (100%);GO:0035556 (100%)	GO:0005622 (100%)	GO:0004435 (100%);GO:0005509 (100%)
ALTQGDNDK	Clostridiales	Bacteria				Firmicutes			Clostridia				Clostridiales																3.2.1.96 (100%)	GO:0008152 (50%)		GO:0016829 (50%);GO:0033925 (50%)
ALVFVDNHDNQR	root																												3.2.1.1 (100%)	GO:0005975 (98%);GO:0016052 (3%);GO:0071391 (1%)	GO:0005615 (5%);GO:0070062 (1%);GO:0005576 (0%)	GO:0043169 (96%);GO:0103025 (94%);GO:0004556 (94%)
ALYWVETGAQPTDTVR	Prevotella	Bacteria				Bacteroidetes			Bacteroidia				Bacteroidales					Prevotellaceae				Prevotella								GO:0006412 (98%)	GO:0005840 (100%)	GO:0003735 (98%)
ANAEK	root																												3.4.21.53 (13%);5.2.1.8 (8%);1.18.6.1 (5%)	GO:0008152 (4%);GO:0007018 (4%);GO:0006950 (2%)	GO:0016021 (14%);GO:0005737 (8%);GO:0016459 (3%)	GO:0005524 (37%);GO:0016887 (27%);GO:0046872 (5%)
ANFVACHNPSYVR	Clostridiales	Bacteria				Firmicutes			Clostridia				Clostridiales																1.2.7.- (96%);1.2.7.1 (4%)	GO:0022900 (100%)		GO:0005506 (100%);GO:0016903 (96%);GO:0030976 (96%)
ANLGDK	root																												5.4.99.- (23%);4.1.1.23 (18%);2.5.1.6 (14%)	GO:0006071 (18%);GO:0071709 (9%);GO:0006306 (6%)	GO:0016021 (23%);GO:0009279 (12%);GO:0019867 (9%)	GO:0004371 (18%);GO:0003677 (10%);GO:0008170 (6%)
ANTLLEALAGLEMDPEVR	Bacteria	Bacteria
ANYSLLDR	Bacteroidetes	Bacteria				Bacteroidetes																									GO:0016021 (100%);GO:0009279 (100%)
APFALMSDYLGR	Clostridiales	Bacteria				Firmicutes			Clostridia				Clostridiales
APGATLTGNSGLMGAK	Bacteroidales	Bacteria				Bacteroidetes			Bacteroidia				Bacteroidales																		GO:0016021 (100%);GO:0009279 (100%)
APGLLVQASGGGLNSTPSLSLR	Bacteroides	Bacteria				Bacteroidetes			Bacteroidia				Bacteroidales					Bacteroidaceae				Bacteroides									GO:0016021 (100%);GO:0009279 (100%)
APTDNDCGNLMPAR	Roseburia faecis	Bacteria				Firmicutes			Clostridia				Clostridiales					Lachnospiraceae				Roseburia				Roseburia faecis			3.2.1.23 (100%)	GO:0005975 (100%)	GO:0009341 (100%)	GO:0030246 (100%);GO:0004565 (100%)
APTDNDMGAGLQHR	Bacteroides massiliensis	Bacteria				Bacteroidetes			Bacteroidia				Bacteroidales					Bacteroidaceae				Bacteroides				Bacteroides massiliensis			3.2.1.23 (100%)	GO:0005975 (100%)	GO:0009341 (100%)	GO:0030246 (100%);GO:0004565 (100%)
APTDNDMGAGLQNR	Bacteroidales	Bacteria				Bacteroidetes			Bacteroidia				Bacteroidales																3.2.1.23 (100%)	GO:0005975 (100%)	GO:0009341 (100%)	GO:0030246 (100%);GO:0004565 (100%)
APVTESNYTETEK	Bacteroides	Bacteria				Bacteroidetes			Bacteroidia				Bacteroidales					Bacteroidaceae				Bacteroides
AQLAQANAQLVNAK	Bacteria	Bacteria																												GO:0055085 (100%)	GO:0016020 (100%)	GO:0005215 (100%)
AQLEHYLGVTLTNAALER	Clostridiales	Bacteria				Firmicutes			Clostridia				Clostridiales
AQNFEAVAQYQFDFGLRPSVAYLQSK	root																													GO:0006811 (99%)	GO:0046930 (99%);GO:0009279 (88%);GO:0016020 (1%)	GO:0015288 (100%)
AQNFEVVAQYQFDFGLRPSVAYLQSK	root																													GO:0006811 (75%)	GO:0046930 (75%);GO:0009279 (75%);GO:0016020 (25%)	GO:0015288 (100%);GO:0046872 (0%)
ASADVK	root																												6.3.2.9 (38%);3.6.4.- (16%);1.16.3.1 (5%)	GO:0045893 (87%);GO:0006355 (2%);GO:0051301 (1%)	GO:0016021 (2%);GO:0005737 (2%);GO:0005634 (0%)	GO:0003677 (89%);GO:0005507 (87%);GO:0003700 (87%)
ASDNAQDGVSLLQVAEGALNETHSLLQR	Roseburia intestinalis	Bacteria				Firmicutes			Clostridia				Clostridiales					Lachnospiraceae				Roseburia				Roseburia intestinalis				GO:0071973 (100%)	GO:0009420 (100%);GO:0005576 (100%)	GO:0005198 (100%)
ASDNASDGVSLLQTAEGALNETHSLLQR	Roseburia faecis	Bacteria				Firmicutes			Clostridia				Clostridiales					Lachnospiraceae				Roseburia				Roseburia faecis				GO:0071973 (100%)	GO:0009420 (100%);GO:0005576 (100%)	GO:0005198 (100%)
ASELDTK	root																												3.1.21.3 (57%);3.2.1.96 (29%);1.7.1.4 (14%)	GO:0006304 (57%);GO:0008152 (29%)		GO:0003677 (57%);GO:0005524 (57%);GO:0009035 (57%)
ASELNTK	root																													GO:0005975 (25%);GO:0000270 (25%)	GO:0016020 (25%);GO:0042597 (25%)	GO:0016829 (50%);GO:0016773 (25%);GO:0004553 (25%)
ASESLEGLK	Bacteroides massiliensis	Bacteria				Bacteroidetes			Bacteroidia				Bacteroidales					Bacteroidaceae				Bacteroides				Bacteroides massiliensis				GO:0042026 (100%)	GO:0005737 (100%)	GO:0005524 (100%);GO:0051082 (50%)
ASFTSEQLNDNFQSLMGALNK	Roseburia faecis	Bacteria				Firmicutes			Clostridia				Clostridiales					Lachnospiraceae				Roseburia				Roseburia faecis				GO:0006412 (100%);GO:0006417 (100%)	GO:0015934 (100%)	GO:0019843 (100%);GO:0000049 (100%);GO:0003735 (100%)
ASGNDLVAPYAEK	Bacteroidales	Bacteria				Bacteroidetes			Bacteroidia				Bacteroidales																	GO:0006520 (98%);GO:0006537 (2%)	GO:0005829 (2%)	GO:0016639 (97%);GO:0016491 (2%);GO:0004354 (2%)
ASMLSPDFVGHTVAVHNGNK	Bacteria	Bacteria																												GO:0006412 (100%);GO:0000028 (0%)	GO:0015935 (99%);GO:0022627 (0%);GO:0005840 (0%)	GO:0003735 (100%);GO:0019843 (97%);GO:0003723 (2%)
ASMQGSNEVLPVK	Bacteroides	Bacteria				Bacteroidetes			Bacteroidia				Bacteroidales					Bacteroidaceae				Bacteroides							3.2.1.23 (100%)	GO:0005975 (100%)	GO:0009341 (95%)	GO:0030246 (95%);GO:0004565 (95%);GO:0004553 (5%)
ASNLDEDALNAELNR	Bacteroides uniformis	Bacteria				Bacteroidetes			Bacteroidia				Bacteroidales					Bacteroidaceae				Bacteroides				Bacteroides uniformis					GO:0016020 (100%)
ASNLGEVCQFAAAGK	Bacteria	Bacteria																											1.2.7.- (100%)	GO:0022900 (98%)		GO:0030976 (100%);GO:0016903 (98%);GO:0005506 (98%)
ASQDFLWGYVR	Bacteroidales	Bacteria				Bacteroidetes			Bacteroidia				Bacteroidales																1.16.3.2 (100%)	GO:0006826 (100%);GO:0006879 (100%)	GO:0005737 (100%)	GO:0008199 (100%);GO:0016491 (23%)
ASQTLNAVAKPDATTSYLK	Parabacteroides	Bacteria				Bacteroidetes			Bacteroidia				Bacteroidales					Tannerellaceae				Parabacteroides
ASQTLNGVANPDAVTSYLK	Bacteroidales	Bacteria				Bacteroidetes			Bacteroidia				Bacteroidales																			GO:0008168 (100%)
ASSNAQDGLSLLQTAEGALGEAHSLLQR	Roseburia inulinivorans	Bacteria				Firmicutes			Clostridia				Clostridiales					Lachnospiraceae				Roseburia				Roseburia inulinivorans				GO:0071973 (100%)	GO:0009420 (100%);GO:0005576 (100%)	GO:0005198 (100%)
ASYGLVGNDQLLDSSGGLLR	Bacteroides massiliensis	Bacteria				Bacteroidetes			Bacteroidia				Bacteroidales					Bacteroidaceae				Bacteroides				Bacteroides massiliensis					GO:0016021 (100%);GO:0009279 (100%)
ATAEEALK	root																												4.2.2.- (67%);2.7.11.1 (33%)	GO:0006468 (6%);GO:0010468 (6%)	GO:0016021 (44%);GO:0042597 (17%);GO:0005737 (6%)	GO:0005524 (61%);GO:0004674 (44%);GO:0016301 (22%)
ATEANGVVDK	Bacteroides	Bacteria				Bacteroidetes			Bacteroidia				Bacteroidales					Bacteroidaceae				Bacteroides
ATEEYLTLGGPENNSNK	Bacteroides uniformis	Bacteria				Bacteroidetes			Bacteroidia				Bacteroidales					Bacteroidaceae				Bacteroides				Bacteroides uniformis
ATGANAAGEALGNLYLK	Bacteroides	Bacteria				Bacteroidetes			Bacteroidia				Bacteroidales					Bacteroidaceae				Bacteroides
ATGANAANEALGNLYLK	Bacteroides massiliensis	Bacteria				Bacteroidetes			Bacteroidia				Bacteroidales					Bacteroidaceae				Bacteroides				Bacteroides massiliensis
ATGFFPVHSDWGDVYTGDADAETR	Clostridiales	Bacteria				Firmicutes			Clostridia				Clostridiales
ATGQLPAEVTQVGVTTSK	Bacteria	Bacteria																												GO:0006855 (98%)	GO:0016021 (100%)	GO:0015562 (98%);GO:0022857 (2%)
ATGSASFNQTLSEK	Bacteroides	Bacteria				Bacteroidetes			Bacteroidia				Bacteroidales					Bacteroidaceae				Bacteroides									GO:0016021 (65%);GO:0009279 (65%);GO:0016020 (35%)
DDDTADLLTAASR	Proteobacteria	Bacteria				Proteobacteria																							1.16.-.- (100%)	GO:0006879 (100%);GO:0030261 (100%);GO:0006950 (100%)	GO:0005737 (100%);GO:0009295 (12%);GO:0016020 (0%)	GO:0008199 (100%);GO:0016722 (100%);GO:0003677 (100%)
DYFLVNTSGK	Clostridiales	Bacteria				Firmicutes			Clostridia				Clostridiales																3.2.1.96 (100%)	GO:0008152 (50%)		GO:0016829 (50%);GO:0033925 (50%)
EGAVVVQK	Bacteria	Bacteria																												GO:0042026 (100%);GO:0006457 (0%);GO:0006458 (0%)	GO:0005737 (100%);GO:1990220 (0%)	GO:0005524 (100%);GO:0051082 (93%);GO:0044183 (0%)
ELLSGSLGNVLLQNPK	Bacteroidales	Bacteria				Bacteroidetes			Bacteroidia				Bacteroidales																	GO:0055085 (100%)	GO:0016020 (100%)	GO:0005215 (100%)
ENGTQVYVNSEYVR	Bacteroides uniformis	Bacteria				Bacteroidetes			Bacteroidia				Bacteroidales					Bacteroidaceae				Bacteroides				Bacteroides uniformis
EVLDYSNDK	Malassezia vespertilionis	Eukaryota	Fungi	Dikarya		Basidiomycota	Ustilaginomycotina		Malasseziomycetes				Malasseziales					Malasseziaceae				Malassezia				Malassezia vespertilionis				GO:0006412 (100%)	GO:0015934 (100%)	GO:0003723 (100%);GO:0003735 (100%)
FDELTHDLVEK	root																													GO:0006457 (96%);GO:0009408 (1%)		GO:0005524 (100%);GO:0051082 (96%);GO:0046872 (1%)
FPVLYGTTFLR	Bacteroidales	Bacteria				Bacteroidetes			Bacteroidia				Bacteroidales																		GO:0016021 (100%);GO:0009279 (100%)
GDNEDETTGLELLK	Bacteroidia	Bacteria				Bacteroidetes			Bacteroidia																					GO:0042026 (100%)	GO:0005737 (100%)	GO:0005524 (100%);GO:0051082 (85%)
GDNEDETTGLELVK	Bacteroidia	Bacteria				Bacteroidetes			Bacteroidia																					GO:0042026 (100%)	GO:0005737 (100%)	GO:0005524 (100%);GO:0051082 (95%)
GDNVDETTGLDLLK	Bacteria	Bacteria																												GO:0042026 (100%)	GO:0005737 (100%)	GO:0051082 (100%);GO:0005524 (100%)
GHGAGGASLLTFWDAR	Sarcopterygii	Eukaryota	Metazoa			Chordata	Craniata	Sarcopterygii																					3.2.1.1 (100%)	GO:0005975 (97%);GO:0016052 (4%);GO:0044245 (1%)	GO:0005615 (5%);GO:0070062 (2%);GO:0005576 (1%)	GO:0043169 (94%);GO:0103025 (93%);GO:0004556 (93%)
LDDFNVK	root																												2.7.1.33 (50%);1.1.1.1 (50%)	GO:0030036 (26%);GO:1903827 (13%);GO:0007118 (13%)	GO:0032153 (13%);GO:0043332 (13%);GO:0005934 (13%)	GO:0017048 (39%);GO:0046872 (39%);GO:0003779 (39%)
LNLPK	root																												6.3.4.19 (15%);6.1.1.20 (10%);3.6.4.12 (5%)	GO:0006886 (9%);GO:0048268 (8%);GO:0016192 (7%)	GO:0016021 (20%);GO:0005737 (12%);GO:0071439 (8%)	GO:0005524 (21%);GO:0005198 (9%);GO:0032051 (8%)
LTYTSSDDTLAK	Roseburia faecis	Bacteria				Firmicutes			Clostridia				Clostridiales					Lachnospiraceae				Roseburia				Roseburia faecis
NEVSYK	root																												3.-.-.- (33%);2.7.13.3 (33%);3.2.1.26 (33%)	GO:0008152 (30%);GO:0006886 (15%);GO:0016192 (15%)	GO:0030117 (15%);GO:0016021 (5%);GO:0005737 (5%)	GO:0016787 (40%);GO:0016757 (10%);GO:0051213 (5%)
NGEADSAPAGTNTDGK	Roseburia faecis	Bacteria				Firmicutes			Clostridia				Clostridiales					Lachnospiraceae				Roseburia				Roseburia faecis
NSALELLSR	Quercus suber	Eukaryota	Viridiplantae			Streptophyta	Streptophytina			rosids			Fagales					Fagaceae				Quercus				Quercus suber
QLAYNAGYEGSVLLDK	Bacteria	Bacteria																												GO:0042026 (99%);GO:0006457 (1%)	GO:0005737 (100%)	GO:0005524 (100%);GO:0051082 (89%)
QLVANAGK	Bacteria	Bacteria																												GO:0042026 (100%);GO:0006457 (0%)	GO:0005737 (100%)	GO:0005524 (100%);GO:0051082 (93%)
QYELDPDYTNLFK	Bacteroidales	Bacteria				Bacteroidetes			Bacteroidia				Bacteroidales
SEDLNAAK	Bacteroidales	Bacteria				Bacteroidetes			Bacteroidia				Bacteroidales																		GO:0009279 (100%);GO:0016021 (94%)
TAEPVTR	root																												3.5.1.88 (100%)	GO:0006457 (68%);GO:0009311 (8%);GO:0006412 (4%)	GO:0016021 (12%)	GO:0051082 (68%);GO:0005524 (68%);GO:0004573 (8%)
VDATTGVVTGVK	Roseburia faecis	Bacteria				Firmicutes			Clostridia				Clostridiales					Lachnospiraceae				Roseburia				Roseburia faecis
YLLTFTAR	Bacteria	Bacteria																												GO:0050696 (5%)	GO:0016021 (95%);GO:0009279 (95%);GO:0030288 (5%)	GO:0050697 (5%)
YNSVEPTTDTVEAALK	Roseburia faecis	Bacteria				Firmicutes			Clostridia				Clostridiales					Lachnospiraceae				Roseburia				Roseburia faecis
YPNSTFVAGR	Bacteroides	Bacteria				Bacteroidetes			Bacteroidia				Bacteroidales					Bacteroidaceae				Bacteroides								GO:0006520 (100%)		GO:0016639 (100%)
AESYFK	root																												1.1.3.10 (80%);1.3.3.4 (20%)	GO:0006605 (78%);GO:0017038 (78%);GO:0065002 (73%)	GO:0005886 (78%);GO:0005737 (77%);GO:0016021 (9%)	GO:0005524 (81%);GO:0046872 (77%);GO:0004386 (6%)
ATLGAVGNSDHALEK	Bacteroidales	Bacteria				Bacteroidetes			Bacteroidia				Bacteroidales																	GO:0006412 (100%)	GO:0015934 (100%)	GO:0016740 (100%);GO:0019843 (100%);GO:0003735 (100%)
ATLGELSDACETLVGR	Bacteroides	Bacteria				Bacteroidetes			Bacteroidia				Bacteroidales					Bacteroidaceae				Bacteroides							5.4.99.2 (75%);5.4.99.- (25%)	GO:0008152 (100%)		GO:0031419 (100%);GO:0004494 (100%);GO:0046872 (100%)
ATLGSVGNSDHGLESSGK	Bacteria	Bacteria																												GO:0006412 (100%)	GO:0015934 (100%)	GO:0016740 (100%);GO:0003735 (100%);GO:0019843 (97%)
ATLSALK	root																												6.3.2.8 (38%);5.4.99.25 (17%);2.6.1.- (13%)	GO:0006412 (14%);GO:0030001 (14%);GO:0008360 (9%)	GO:0016021 (25%);GO:0005886 (15%);GO:0015935 (13%)	GO:0005524 (22%);GO:0046872 (16%);GO:0003735 (14%)
ATLTFGDYSVVLPDYK	Roseburia faecis	Bacteria				Firmicutes			Clostridia				Clostridiales					Lachnospiraceae				Roseburia				Roseburia faecis			3.6.3.20 (100%)		GO:0043190 (100%)	GO:0005524 (100%);GO:0016887 (50%);GO:0015430 (50%)
ATLYQYTATEPNDADLDTQLR	Prevotella	Bacteria				Bacteroidetes			Bacteroidia				Bacteroidales					Prevotellaceae				Prevotella
ATPAVVTPLFQNAGK	Bacteroides uniformis	Bacteria				Bacteroidetes			Bacteroidia				Bacteroidales					Bacteroidaceae				Bacteroides				Bacteroides uniformis
ATQDFLWGFVR	Bacteria	Bacteria																											1.16.3.2 (100%)	GO:0006826 (100%);GO:0006879 (99%);GO:0006880 (1%)	GO:0005737 (98%);GO:0005623 (2%)	GO:0008199 (100%);GO:0016491 (41%);GO:0005506 (1%)
ATQNGVQENAGAASNPFEVAR	Bacteria	Bacteria																													GO:0016021 (100%);GO:0009279 (100%)
ATSSGFSEYNANLGSMR	Bacteroides	Bacteria				Bacteroidetes			Bacteroidia				Bacteroidales					Bacteroidaceae				Bacteroides									GO:0009279 (100%);GO:0016021 (89%)
ATSVLALLYAVR	Lachnospiraceae	Bacteria				Firmicutes			Clostridia				Clostridiales					Lachnospiraceae											1.21.4.2 (100%);1.21.4.3 (50%);1.21.4.4 (50%)	GO:0006633 (100%)		GO:0004315 (100%);GO:0030699 (22%);GO:0033795 (11%)
ATVGSVGNSDHALEQSGK	Bacteroidales	Bacteria				Bacteroidetes			Bacteroidia				Bacteroidales																	GO:0006412 (100%)	GO:0015934 (99%);GO:0005840 (1%)	GO:0003735 (100%);GO:0016740 (99%);GO:0019843 (99%)
ATVTGAYVNEDQR	Bacteroidales	Bacteria				Bacteroidetes			Bacteroidia				Bacteroidales																		GO:0016021 (100%);GO:0009279 (100%)
ATWNK	root																												2.8.1.7 (19%);1.2.1.3 (19%);2.7.11.1 (13%)	GO:0019062 (16%);GO:0019082 (11%);GO:0019064 (11%)	GO:0016021 (29%);GO:0019031 (16%);GO:0055036 (16%)	GO:0016620 (17%);GO:0005198 (11%);GO:0003824 (6%)
AVALSGSTVGASDQVMTR	Bacteroidales	Bacteria				Bacteroidetes			Bacteroidia				Bacteroidales																3.1.1.- (100%)			GO:0016787 (100%)
AVDNVNNLLAEALLGYDVR	Bacteria	Bacteria																											4.2.1.11 (100%)	GO:0006096 (100%);GO:0009405 (1%);GO:0051260 (0%)	GO:0000015 (100%);GO:0005576 (93%);GO:0009986 (93%)	GO:0000287 (100%);GO:0004634 (100%);GO:0042802 (0%)
AVDNVNNVLAEHLLGFDVR	root																												4.2.1.11 (100%)	GO:0006096 (100%)	GO:0000015 (98%);GO:0005576 (76%);GO:0009986 (76%)	GO:0000287 (100%);GO:0004634 (100%)
AVEALAR	root																												3.1.1.96 (16%);2.7.7.18 (13%);2.6.1.9 (11%)	GO:0015991 (22%);GO:0015986 (22%);GO:0033014 (7%)	GO:0016021 (33%);GO:0045263 (22%);GO:0005886 (22%)	GO:0008289 (21%);GO:0046933 (21%);GO:0005524 (20%)
AVMAAMGSPLTNK	Bacteria	Bacteria																											2.1.2.1 (100%)	GO:0035999 (99%);GO:0019264 (99%)	GO:0005737 (99%)	GO:0030170 (99%);GO:0004372 (99%);GO:0008168 (98%)
AVNAGGVAVSALEMAQNSMR	Firmicutes	Bacteria				Firmicutes																								GO:0006520 (100%)		GO:0016639 (100%)
AVNAGGVSVSELEMAQNAER	Clostridiales	Bacteria				Firmicutes			Clostridia				Clostridiales																	GO:0006520 (100%)		GO:0016639 (100%)
AVQLGGVALGTTQVLNSK	root																												1.16.-.- (100%)	GO:0006879 (100%);GO:0006950 (100%);GO:0030261 (99%)	GO:0005737 (99%);GO:0009295 (5%);GO:0005623 (2%)	GO:0008199 (100%);GO:0016722 (100%);GO:0003677 (99%)
AVTTGGSLMRPEATGFGAVYYLVEALAHDGESLEGK	Flavonifractor	Bacteria				Firmicutes			Clostridia				Clostridiales									Flavonifractor								GO:0006520 (100%)		GO:0016639 (100%)
AVVGTYNTGLK	Bacteroides vulgatus	Bacteria				Bacteroidetes			Bacteroidia				Bacteroidales					Bacteroidaceae				Bacteroides				Bacteroides vulgatus
AVWGFNATERPGAVYLASVLATHAQK	Clostridiales	Bacteria				Firmicutes			Clostridia				Clostridiales																5.3.1.25 (100%)	GO:0042355 (100%)	GO:0005737 (100%)	GO:0030145 (100%);GO:0008736 (100%)
AYAGNAADFEETQK	Prevotella copri	Bacteria				Bacteroidetes			Bacteroidia				Bacteroidales					Prevotellaceae				Prevotella				Prevotella copri			1.1.1.100 (100%)	GO:0006633 (100%)		GO:0051287 (100%);GO:0004316 (100%);GO:0102132 (50%)
AYDHELVDSSAK	Clostridiales	Bacteria				Firmicutes			Clostridia				Clostridiales																	GO:0006412 (100%)	GO:0005840 (100%)	GO:0003735 (100%);GO:0000049 (97%);GO:0003723 (3%)
AYLMTQQTAENGGPK	Paraprevotella clara	Bacteria				Bacteroidetes			Bacteroidia				Bacteroidales					Prevotellaceae				Paraprevotella				Paraprevotella clara
AYLYLDK	root																												6.3.5.7 (100%)	GO:0006412 (33%)	GO:0016021 (33%);GO:0030956 (33%)	GO:0004040 (33%);GO:0050567 (33%);GO:0016740 (33%)
AYNNLGELAFAAGDAAK	Bacteroides	Bacteria				Bacteroidetes			Bacteroidia				Bacteroidales					Bacteroidaceae				Bacteroides
AYSMANYPDEGDLLTLTVR	Bacteroidales	Bacteria				Bacteroidetes			Bacteroidia				Bacteroidales																1.6.5.8 (100%)	GO:0006814 (100%)	GO:0016021 (100%);GO:0005886 (100%)	GO:0016655 (100%);GO:0046872 (100%);GO:0009055 (100%)
AYSNYTSPLGAAMLMNR	Bacteria	Bacteria																											3.5.2.6 (100%)	GO:0046677 (97%)	GO:0016021 (76%)	GO:0008800 (97%);GO:0016787 (2%)
CDNLTLGYNFNNLLK	Prevotella copri	Bacteria				Bacteroidetes			Bacteroidia				Bacteroidales					Prevotellaceae				Prevotella				Prevotella copri					GO:0016021 (100%);GO:0009279 (100%)
CEAALAAGK	Clostridiales	Bacteria				Firmicutes			Clostridia				Clostridiales																2.3.1.9 (100%)	GO:0008152 (100%)		GO:0016747 (56%);GO:0003985 (44%)
CFAFLAGHESFAAAEGALK	Bacteria	Bacteria
CLLNGLGK	Bacteria	Bacteria
CTLQGDK	Bacteria	Bacteria																											3.6.3.20 (100%)		GO:0043190 (100%)	GO:0005524 (100%);GO:0016887 (50%);GO:0015430 (50%)
CVATHALNLFGDHSDVYACR	Clostridiales	Bacteria				Firmicutes			Clostridia				Clostridiales																1.2.7.- (100%)	GO:0022900 (100%)		GO:0016903 (100%);GO:0005506 (100%);GO:0030976 (94%)
DAAQLLSR	root																												1.2.4.1 (100%)	GO:0000281 (13%);GO:0051764 (13%)	GO:0016021 (13%);GO:0030479 (13%)	GO:0016887 (63%);GO:0005524 (63%);GO:0051015 (13%)
DAFSLDSK	Bacteria	Bacteria																											1.2.7.- (100%)	GO:0022900 (67%);GO:0006270 (33%)	GO:0005727 (33%)	GO:0016903 (67%);GO:0030976 (67%);GO:0005506 (67%)
DALNEELSALTSELDR	Roseburia inulinivorans	Bacteria				Firmicutes			Clostridia				Clostridiales					Lachnospiraceae				Roseburia				Roseburia inulinivorans				GO:0071973 (100%)	GO:0009420 (100%);GO:0005576 (100%)	GO:0005198 (100%)
DANDK	root																												3.1.21.3 (16%);2.3.1.157 (8%);2.7.7.23 (8%)	GO:0006415 (39%);GO:0007010 (8%);GO:0006412 (4%)	GO:0005737 (45%);GO:0016021 (17%);GO:0005622 (5%)	GO:0008017 (9%);GO:0005524 (5%);GO:0003677 (5%)
DAQLVAENLALQLENR	Clostridiales	Bacteria				Firmicutes			Clostridia				Clostridiales																	GO:0006412 (99%)	GO:0015935 (99%);GO:0005840 (1%)	GO:0019843 (99%);GO:0003735 (99%);GO:0003729 (98%)
DAQTANLMFLLQQANLR	Bacteroides	Bacteria				Bacteroidetes			Bacteroidia				Bacteroidales					Bacteroidaceae				Bacteroides
DASGEPLMGATLTVNGK	Prevotella copri	Bacteria				Bacteroidetes			Bacteroidia				Bacteroidales					Prevotellaceae				Prevotella				Prevotella copri					GO:0016021 (100%);GO:0009279 (100%)
DATGTEVSK	Roseburia faecis	Bacteria				Firmicutes			Clostridia				Clostridiales					Lachnospiraceae				Roseburia				Roseburia faecis
DAVAATSTQLLQGLTR	Bacteroidales	Bacteria				Bacteroidetes			Bacteroidia				Bacteroidales																2.7.7.6 (100%)	GO:0006351 (100%)	GO:0000428 (1%)	GO:0003677 (100%);GO:0003899 (100%)
DAVSATSTQLLQGLTR	Prevotella copri	Bacteria				Bacteroidetes			Bacteroidia				Bacteroidales					Prevotellaceae				Prevotella				Prevotella copri			2.7.7.6 (100%)	GO:0006351 (100%)		GO:0003677 (100%);GO:0003899 (100%)
DENGLPVATHFSVPTEGLR	Bacteroides	Bacteria				Bacteroidetes			Bacteroidia				Bacteroidales					Bacteroidaceae				Bacteroides								GO:0006412 (100%)	GO:0005840 (100%)	GO:0008097 (100%);GO:0003735 (100%)
DFAETEVKPLAQETDETEQFPAETVAK	Roseburia faecis	Bacteria				Firmicutes			Clostridia				Clostridiales					Lachnospiraceae				Roseburia				Roseburia faecis			1.3.8.1 (100%)			GO:0050660 (100%);GO:0003995 (100%);GO:0004085 (50%)
DGLSLVQTAEGALTEVHDMLNR	Clostridiales	Bacteria				Firmicutes			Clostridia				Clostridiales																	GO:0071973 (100%)	GO:0009420 (100%);GO:0005576 (85%)	GO:0005198 (100%);GO:0016301 (35%)
DGVTVAK	root																												3.1.13.4 (58%);3.6.4.9 (37%);3.6.1.3 (5%)	GO:0042026 (96%);GO:0006458 (5%);GO:0045041 (5%)	GO:0005737 (90%);GO:0005758 (4%);GO:0071014 (4%)	GO:0005524 (100%);GO:0051082 (69%);GO:0051087 (4%)
DLAGFHFTGSTSTFNTLWR	Bacteroidales	Bacteria				Bacteroidetes			Bacteroidia				Bacteroidales																1.2.1.88 (71%);1.5.1.12 (29%)	GO:0010133 (100%)		GO:0016620 (100%);GO:0003842 (100%)
DLLNAADHAQFVANNEGK	Bacteroides	Bacteria				Bacteroidetes			Bacteroidia				Bacteroidales					Bacteroidaceae				Bacteroides
DLMVDR	root																												1.3.5.1 (50%);1.3.99.1 (41%);6.1.1.20 (5%)	GO:0006099 (21%);GO:0006432 (1%);GO:0009058 (1%)	GO:0016021 (13%);GO:0005737 (1%);GO:0009331 (0%)	GO:0009055 (83%);GO:0051537 (72%);GO:0051536 (12%)
DLQNALNECQK	Prevotella copri	Bacteria				Bacteroidetes			Bacteroidia				Bacteroidales					Prevotellaceae				Prevotella				Prevotella copri					GO:0016021 (100%);GO:0009279 (100%)
DLQNCQNENK	Prevotella copri	Bacteria				Bacteroidetes			Bacteroidia				Bacteroidales					Prevotellaceae				Prevotella				Prevotella copri					GO:0016020 (100%)
DLSGLTHGVGWCAPQQGTCK	Bacteria	Bacteria																												GO:0016226 (100%)		GO:0005506 (100%);GO:0051536 (100%)
DLVHFFNEDGLGALVNSSR	Clostridiales	Bacteria				Firmicutes			Clostridia				Clostridiales																4.1.1.23 (100%)	GO:0006207 (100%);GO:0044205 (100%)		GO:0004590 (100%)
DLVNVQALAQYAK	Prevotella copri	Bacteria				Bacteroidetes			Bacteroidia				Bacteroidales					Prevotellaceae				Prevotella				Prevotella copri					GO:0016020 (100%)	GO:0008233 (50%)
DMSNGDMFLSQSTCK	Prevotella	Bacteria				Bacteroidetes			Bacteroidia				Bacteroidales					Prevotellaceae				Prevotella								GO:0006412 (100%)	GO:0005840 (100%)	GO:0003735 (100%)
DNGFNVLVGQR	root																												1.1.1.86 (100%)	GO:0009097 (97%);GO:0009099 (97%);GO:0009082 (1%)		GO:0004455 (98%);GO:0016853 (98%);GO:0046872 (97%)
DNGFNVLVGQRPGK	Bacteria	Bacteria																											1.1.1.86 (100%)	GO:0009097 (99%);GO:0009099 (99%);GO:0009082 (1%)		GO:0004455 (100%);GO:0046872 (99%);GO:0016853 (98%)
DNTTLVNGAGAK	Bacteroidetes	Bacteria				Bacteroidetes																								GO:0042026 (100%)	GO:0005737 (100%)	GO:0005524 (100%);GO:0051082 (91%)
DPSHNNDYYGTSK	Prevotella	Bacteria				Bacteroidetes			Bacteroidia				Bacteroidales					Prevotellaceae				Prevotella									GO:0016021 (100%);GO:0009279 (100%)
DQGGMLGHVGENPR	Bacteroidales	Bacteria				Bacteroidetes			Bacteroidia				Bacteroidales
DQMVGQQAEQMK	Bacteria	Bacteria																													GO:0016021 (100%);GO:0005886 (97%)	GO:0032977 (100%)
DQQALDR	root																												4.2.1.11 (99%);4.2.1.17 (1%);5.1.2.3 (0%)	GO:0006096 (95%);GO:0006635 (1%);GO:0009405 (1%)	GO:0000015 (95%);GO:0005576 (83%);GO:0009986 (83%)	GO:0000287 (95%);GO:0004634 (95%);GO:0003860 (2%)
DQQGLDR	root																												4.2.1.11 (100%)	GO:0006096 (98%)	GO:0000015 (96%);GO:0005576 (76%);GO:0009986 (76%)	GO:0000287 (98%);GO:0004634 (98%);GO:0043565 (2%)
DYDMATDPGEFYR	Bacteria	Bacteria																													GO:0016021 (100%);GO:0009279 (100%)
ELSSNYQATK	Prevotella copri	Bacteria				Bacteroidetes			Bacteroidia				Bacteroidales					Prevotellaceae				Prevotella				Prevotella copri					GO:0016020 (100%)
ENLQER	root																												6.3.4.2 (45%);2.7.13.3 (10%);6.-.-.- (7%)	GO:0042026 (36%);GO:0006541 (11%);GO:0044210 (10%)	GO:0005737 (34%);GO:0016021 (20%);GO:0005622 (5%)	GO:0005524 (52%);GO:0051082 (33%);GO:0046872 (15%)
EPTGDYQAFLK	Roseburia faecis	Bacteria				Firmicutes			Clostridia				Clostridiales					Lachnospiraceae				Roseburia				Roseburia faecis			1.2.7.- (100%)	GO:0022900 (100%)		GO:0016903 (100%);GO:0030976 (100%);GO:0005506 (100%)
ETLVASSK	Prevotella copri	Bacteria				Bacteroidetes			Bacteroidia				Bacteroidales					Prevotellaceae				Prevotella				Prevotella copri
EVELADAFQNTGAQLVK	Bacteroides	Bacteria				Bacteroidetes			Bacteroidia				Bacteroidales					Bacteroidaceae				Bacteroides								GO:0042026 (95%)	GO:0005737 (95%)	GO:0005524 (100%);GO:0051082 (90%)
EVSDYSK	Firmicutes	Bacteria				Firmicutes																								GO:0006779 (100%)		GO:0004853 (100%)
FDDELVPVPVK	Bacteria	Bacteria																											2.3.1.9 (100%)	GO:0008152 (100%)		GO:0016747 (63%);GO:0003985 (37%)
LDFADK	root																												4.1.1.49 (85%);5.4.2.10 (9%);5.4.2.2 (3%)	GO:0006094 (56%);GO:0005975 (21%);GO:0007018 (7%)	GO:0005737 (54%);GO:0016459 (7%);GO:0016021 (5%)	GO:0005524 (69%);GO:0016301 (57%);GO:0004612 (56%)
LLQAGGFTSVNTGGVPDANALPLPK	Bacteroidales	Bacteria				Bacteroidetes			Bacteroidia				Bacteroidales																1.3.99.1 (100%)			GO:0009055 (100%);GO:0051537 (100%);GO:0000104 (24%)
LQSLGDFPLVLNALPDDK	Prevotella copri	Bacteria				Bacteroidetes			Bacteroidia				Bacteroidales					Prevotellaceae				Prevotella				Prevotella copri
NDTDVDLK	root																													GO:0015031 (94%)	GO:0016021 (100%);GO:0005886 (94%);GO:0030054 (6%)	GO:0022857 (94%);GO:0004970 (6%);GO:0005234 (6%)
NPDAMTDYLMALVGAR	Bacteroides	Bacteria				Bacteroidetes			Bacteroidia				Bacteroidales					Bacteroidaceae				Bacteroides
QPEAESK	root																													GO:0015991 (99%);GO:0015986 (99%);GO:2001032 (1%)	GO:0016021 (99%);GO:0045263 (99%);GO:0005886 (97%)	GO:0008289 (98%);GO:0046933 (98%);GO:0015078 (1%)
QTDTPTTR	Prevotella copri	Bacteria				Bacteroidetes			Bacteroidia				Bacteroidales					Prevotellaceae				Prevotella				Prevotella copri					GO:0016021 (100%);GO:0009279 (100%)
SNQPLGAGPYK	Clostridiales	Bacteria				Firmicutes			Clostridia				Clostridiales
STVSVLSPEVYAEK	Prevotella	Bacteria				Bacteroidetes			Bacteroidia				Bacteroidales					Prevotellaceae				Prevotella								GO:0006412 (100%)	GO:0005840 (100%)	GO:0003735 (100%)
TEMQK	root																												2.7.13.3 (32%);2.7.3.- (14%);6.1.1.23 (8%)	GO:0071555 (2%);GO:0006422 (1%);GO:0006457 (1%)	GO:0016021 (57%);GO:0005622 (43%);GO:0005737 (5%)	GO:0005524 (51%);GO:0000155 (42%);GO:0003723 (5%)
TVLMLASNTLSNK	Roseburia faecis	Bacteria				Firmicutes			Clostridia				Clostridiales					Lachnospiraceae				Roseburia				Roseburia faecis
TVTENTR	root																												4.1.1.49 (100%)	GO:0006094 (90%);GO:0005975 (3%);GO:0008152 (3%)	GO:0005737 (90%);GO:0005615 (3%)	GO:0004612 (93%);GO:0016301 (93%);GO:0005524 (90%)
VPDVDALNALHQSELDALNAK	Prevotella copri	Bacteria				Bacteroidetes			Bacteroidia				Bacteroidales					Prevotellaceae				Prevotella				Prevotella copri					GO:0016020 (100%)	GO:0008233 (50%)
YAYDK	root																												6.3.5.3 (57%);3.6.4.- (12%);2.7.7.7 (6%)	GO:0006541 (23%);GO:0006189 (22%);GO:0097264 (8%)	GO:0005737 (25%);GO:0016021 (19%);GO:0043564 (7%)	GO:0005524 (33%);GO:0046872 (24%);GO:0004642 (22%)
YDYTVESSDK	Roseburia faecis	Bacteria				Firmicutes			Clostridia				Clostridiales					Lachnospiraceae				Roseburia				Roseburia faecis
DEGPRPGTTAESLSK	Clostridiales	Bacteria				Firmicutes			Clostridia				Clostridiales																2.3.1.9 (100%)	GO:0008152 (100%)		GO:0016747 (67%);GO:0003985 (33%)
DLDEALAGLAEAPEAR	Bacteroidales	Bacteria				Bacteroidetes			Bacteroidia				Bacteroidales
DLGNTGAK	Bacteroidales	Bacteria				Bacteroidetes			Bacteroidia				Bacteroidales
DNFDEVTVTAK	Clostridiales	Bacteria				Firmicutes			Clostridia				Clostridiales																	GO:0006412 (100%)	GO:0005840 (100%)	GO:0003735 (100%)
DPEYK	root																												3.2.1.10 (18%);1.3.1.33 (8%);2.4.1.187 (8%)	GO:0006355 (8%);GO:0000184 (6%);GO:0015074 (6%)	GO:0016021 (19%);GO:0005622 (7%);GO:0005737 (2%)	GO:0005524 (15%);GO:0003677 (12%);GO:0003676 (8%)
DQNELDGLNGQLNNLR	Prevotella copri	Bacteria				Bacteroidetes			Bacteroidia				Bacteroidales					Prevotellaceae				Prevotella				Prevotella copri					GO:0016021 (100%);GO:0009279 (100%)
DSAETTK	Bacteria	Bacteria
DSLLAAPLLLDLTLLSDLAAR	Prevotella	Bacteria				Bacteroidetes			Bacteroidia				Bacteroidales					Prevotellaceae				Prevotella							5.5.1.4 (100%)	GO:0008654 (100%);GO:0006021 (100%)	GO:0016021 (95%)	GO:0004512 (100%)
DTQSGADAQVVNDGVSTVQK	Roseburia faecis	Bacteria				Firmicutes			Clostridia				Clostridiales					Lachnospiraceae				Roseburia				Roseburia faecis
DTTPGQLLAVYNNTEKPR	Roseburia faecis	Bacteria				Firmicutes			Clostridia				Clostridiales					Lachnospiraceae				Roseburia				Roseburia faecis			1.2.7.- (100%)	GO:0022900 (100%)		GO:0016903 (100%);GO:0030976 (100%);GO:0005506 (100%)
DVEVK	root																												2.7.2.3 (10%);6.1.1.2 (9%);1.11.1.15 (5%)	GO:0008152 (5%);GO:0000001 (4%);GO:0008299 (3%)	GO:0016021 (29%);GO:0005737 (10%);GO:0048786 (9%)	GO:0005524 (12%);GO:0003677 (6%);GO:0046872 (4%)
DVNHDYVQQR	Prevotella copri	Bacteria				Bacteroidetes			Bacteroidia				Bacteroidales					Prevotellaceae				Prevotella				Prevotella copri			2.4.-.- (100%)			GO:0016740 (83%);GO:0016757 (17%)
DVYHCNEGHAALCNVQR	Bacteroidales	Bacteria				Bacteroidetes			Bacteroidia				Bacteroidales																2.4.1.1 (100%)	GO:0005975 (100%)		GO:0008184 (100%);GO:0030170 (100%);GO:0102499 (32%)
DYASANATLDAVQK	Roseburia inulinivorans	Bacteria				Firmicutes			Clostridia				Clostridiales					Lachnospiraceae				Roseburia				Roseburia inulinivorans				GO:0071973 (100%)	GO:0009420 (100%);GO:0005576 (100%)	GO:0005198 (100%)
DYASLDAAPEER	Bacteria	Bacteria																													GO:0005737 (99%);GO:0005622 (1%)	GO:0003924 (100%);GO:0005525 (100%);GO:0003746 (100%)
DYLAK	root																												1.3.99.- (19%);3.4.21.89 (8%);1.2.7.- (6%)	GO:0006782 (6%);GO:0006351 (5%);GO:0008152 (3%)	GO:0016021 (20%);GO:0005737 (12%);GO:0005622 (3%)	GO:0005524 (14%);GO:0046872 (12%);GO:0003677 (10%)
DYLNNNDK	Bacteroides massiliensis	Bacteria				Bacteroidetes			Bacteroidia				Bacteroidales					Bacteroidaceae				Bacteroides				Bacteroides massiliensis
EAASLTLDNAAFTLSNTTNLDDDK	Roseburia faecis	Bacteria				Firmicutes			Clostridia				Clostridiales					Lachnospiraceae				Roseburia				Roseburia faecis
EAATLELDK	Roseburia faecis	Bacteria				Firmicutes			Clostridia				Clostridiales					Lachnospiraceae				Roseburia				Roseburia faecis
EAELK	root																												2.7.7.6 (20%);2.7.13.3 (13%);3.1.26.3 (4%)	GO:0006351 (5%);GO:0006886 (4%);GO:0072583 (3%)	GO:0016021 (23%);GO:0005737 (11%);GO:0005622 (8%)	GO:0005524 (18%);GO:0003677 (10%);GO:0005525 (7%)
EAGYTLDDLTDLTWSEFAK	Roseburia faecis	Bacteria				Firmicutes			Clostridia				Clostridiales					Lachnospiraceae				Roseburia				Roseburia faecis
EAHDANLMFLLQQANLR	Bacteroidales	Bacteria				Bacteroidetes			Bacteroidia				Bacteroidales																			GO:0008168 (100%)
EALENVYTVPAQYNGGSLELADLLCLHHVENFGEK	Bacteria	Bacteria
EAMDTHGYGMSSVR	Bacteroidales	Bacteria				Bacteroidetes			Bacteroidia				Bacteroidales																2.3.1.29 (100%)	GO:0019518 (100%);GO:0009058 (100%)		GO:0030170 (100%);GO:0008890 (100%);GO:0016874 (45%)
EAQLMFLLQQANLR	Bacteroides	Bacteria				Bacteroidetes			Bacteroidia				Bacteroidales					Bacteroidaceae				Bacteroides										GO:0016740 (100%)
EAQQK	root																												5.99.1.3 (14%);1.1.1.3 (12%);3.1.26.3 (11%)	GO:0006265 (3%);GO:0007155 (3%);GO:0044781 (3%)	GO:0005737 (23%);GO:0016021 (21%);GO:0005622 (4%)	GO:0005524 (18%);GO:0003743 (14%);GO:0005525 (14%)
EAYGLDHVQNK	Bacteroides	Bacteria				Bacteroidetes			Bacteroidia				Bacteroidales					Bacteroidaceae				Bacteroides
ECLNTAVVNLVNGTAK	Roseburia faecis	Bacteria				Firmicutes			Clostridia				Clostridiales					Lachnospiraceae				Roseburia				Roseburia faecis
EDNANYSGQEQR	Roseburia faecis	Bacteria				Firmicutes			Clostridia				Clostridiales					Lachnospiraceae				Roseburia				Roseburia faecis
EELDEFSANSQQK	Firmicutes	Bacteria				Firmicutes																							2.3.1.9 (100%);2.3.1.- (6%)	GO:0008152 (100%)		GO:0016747 (66%);GO:0003985 (34%)
EFNGYDPESTSQLDNSSER	Parabacteroides	Bacteria				Bacteroidetes			Bacteroidia				Bacteroidales					Tannerellaceae				Parabacteroides									GO:0016021 (100%);GO:0009279 (100%)
EGFLGFQDHGDDVWFR	Bacteroidales	Bacteria				Bacteroidetes			Bacteroidia				Bacteroidales																			GO:0016787 (100%)
EGSGLATSLLDLGNR	Roseburia hominis	Bacteria				Firmicutes			Clostridia				Clostridiales					Lachnospiraceae				Roseburia				Roseburia hominis			5.3.1.4 (100%)	GO:0019569 (100%)	GO:0005737 (100%)	GO:0030145 (100%);GO:0008733 (100%)
EGVDVSLTGNSTNPTR	Bacteria	Bacteria
EGVLSDTQLEAGMTEK	Bacteroides	Bacteria				Bacteroidetes			Bacteroidia				Bacteroidales					Bacteroidaceae				Bacteroides
EKPANLAQFLQYLR	Bacteroides uniformis	Bacteria				Bacteroidetes			Bacteroidia				Bacteroidales					Bacteroidaceae				Bacteroides				Bacteroides uniformis
ELADQNSSNSPYELK	Paraprevotella	Bacteria				Bacteroidetes			Bacteroidia				Bacteroidales					Prevotellaceae				Paraprevotella
ELAFLGNAVENPVRPFVALLGGAK	Clostridiales	Bacteria				Firmicutes			Clostridia				Clostridiales																2.7.2.3 (100%)	GO:0006096 (100%)	GO:0005737 (100%)	GO:0004618 (100%);GO:0005524 (100%)
ELASLCDVFVNDAFGTAHR	Clostridiales	Bacteria				Firmicutes			Clostridia				Clostridiales																2.7.2.3 (100%)	GO:0006096 (99%)	GO:0005737 (99%)	GO:0004618 (99%);GO:0005524 (96%);GO:0016301 (1%)
ELCHTLYCAK	Clostridiales	Bacteria				Firmicutes			Clostridia				Clostridiales																1.2.7.4 (100%)	GO:0006091 (100%)		GO:0016151 (100%);GO:0018492 (100%);GO:0051539 (100%)
ELDFLGNAVENPERPFVALLGGSK	Clostridiales	Bacteria				Firmicutes			Clostridia				Clostridiales																2.7.2.3 (100%)	GO:0006096 (100%)	GO:0005737 (100%)	GO:0004618 (100%);GO:0005524 (100%)
ELDFLGNAVNNPERPFVALLGGAK	Clostridiales	Bacteria				Firmicutes			Clostridia				Clostridiales																2.7.2.3 (100%)	GO:0006096 (99%)	GO:0005737 (99%)	GO:0004618 (99%);GO:0005524 (98%);GO:0016301 (1%)
ELELADAFENAGAQLVK	Paraprevotella	Bacteria				Bacteroidetes			Bacteroidia				Bacteroidales					Prevotellaceae				Paraprevotella								GO:0042026 (100%)	GO:0005737 (100%)	GO:0051082 (100%);GO:0005524 (100%)
ELGLNSETATVFNLK	Bacteria	Bacteria																											4.1.1.49 (100%)	GO:0006094 (100%)	GO:0005737 (97%)	GO:0004612 (100%);GO:0005524 (100%);GO:0046872 (97%)
ELLDASQLELVDQVVDLK	Clostridiales	Bacteria				Firmicutes			Clostridia				Clostridiales																	GO:0006412 (100%)	GO:0015935 (100%)	GO:0019843 (100%);GO:0003735 (100%)
ELLDK	root																												2.7.7.7 (6%);3.1.-.- (3%);1.6.5.3 (3%)	GO:0006351 (4%);GO:0005975 (2%);GO:0006260 (2%)	GO:0016021 (22%);GO:0005737 (10%);GO:0005622 (4%)	GO:0005524 (19%);GO:0003677 (9%);GO:0046872 (9%)
ELLEQYGYEEDTPLVR	Prevotella	Bacteria				Bacteroidetes			Bacteroidia				Bacteroidales					Prevotellaceae				Prevotella									GO:0005737 (100%)	GO:0003924 (100%);GO:0005525 (100%);GO:0003746 (100%)
ELLGEGNVDGSNSHER	Prevotella copri	Bacteria				Bacteroidetes			Bacteroidia				Bacteroidales					Prevotellaceae				Prevotella				Prevotella copri			1.1.1.271 (100%)	GO:0042351 (67%)		GO:0016853 (67%);GO:0070401 (67%);GO:0050577 (67%)
ELLSFYDFDGDNTPLLR	Bacteroidales	Bacteria				Bacteroidetes			Bacteroidia				Bacteroidales																		GO:0005737 (93%);GO:0005622 (4%)	GO:0005525 (100%);GO:0003746 (100%);GO:0003924 (99%)
ELLSFYQFDGDNTPLLR	Bacteroidales	Bacteria				Bacteroidetes			Bacteroidia				Bacteroidales																		GO:0005737 (93%);GO:0005622 (7%)	GO:0003924 (100%);GO:0005525 (100%);GO:0003746 (100%)
ELQFHPTTDAPLHVDFYEVNDQKPLTLGLPVK	Prevotella	Bacteria				Bacteroidetes			Bacteroidia				Bacteroidales					Prevotellaceae				Prevotella								GO:0006412 (100%)	GO:0005840 (100%)	GO:0008097 (100%);GO:0003735 (100%)
ELSSATTTNLNLPFLTATAEGPK	root																													GO:0006457 (98%);GO:0009408 (1%)		GO:0005524 (100%);GO:0051082 (98%);GO:0046872 (1%)
ELTSRPLSNVSSGLQGMMPGVTVTSGQGRPGQDGSTLR	Bacteroidales	Bacteria				Bacteroidetes			Bacteroidia				Bacteroidales																		GO:0016021 (100%);GO:0009279 (100%)
ELVNVLHELSL	Bacteroides	Bacteria				Bacteroidetes			Bacteroidia				Bacteroidales					Bacteroidaceae				Bacteroides							2.7.1.11 (97%);2.7.1.90 (3%)	GO:0006002 (100%)	GO:0005737 (97%)	GO:0005524 (100%);GO:0003872 (100%);GO:0046872 (97%)
ELVVGDYLTDLGEYQGGYAK	Roseburia hominis	Bacteria				Firmicutes			Clostridia				Clostridiales					Lachnospiraceae				Roseburia				Roseburia hominis
EMVDFVK	root																												2.3.1.9 (67%);1.1.1.- (33%)	GO:0008152 (14%);GO:0051301 (5%);GO:0071973 (5%)	GO:0016021 (29%);GO:0009420 (5%);GO:0055040 (5%)	GO:0016491 (71%);GO:0003985 (10%);GO:0016829 (5%)
ENNELDYK	Clostridiales	Bacteria				Firmicutes			Clostridia				Clostridiales																	GO:0006412 (100%)	GO:0005840 (100%)	GO:0019843 (100%);GO:0003735 (100%)
ENTVLVDGAGDK	Bacteria	Bacteria																												GO:0042026 (100%)	GO:0005737 (100%)	GO:0005524 (100%);GO:0051082 (92%)
EQVEDEANVLNLVSHLR	Bacteroidales	Bacteria				Bacteroidetes			Bacteroidia				Bacteroidales																1.16.3.2 (100%)	GO:0006826 (100%);GO:0006879 (95%);GO:0006880 (5%)	GO:0005737 (100%)	GO:0008199 (100%);GO:0016491 (29%);GO:0005506 (5%)
EQVEEEANVLNLVSR	Bacteroidales	Bacteria				Bacteroidetes			Bacteroidia				Bacteroidales																1.16.3.2 (100%)	GO:0006826 (100%);GO:0006879 (100%)	GO:0005737 (100%)	GO:0008199 (100%);GO:0016491 (50%)
EQVEEEATVQGLLDK	Bacteroides	Bacteria				Bacteroidetes			Bacteroidia				Bacteroidales					Bacteroidaceae				Bacteroides							1.16.3.2 (100%)	GO:0006826 (100%);GO:0006879 (100%)	GO:0005737 (100%)	GO:0008199 (100%);GO:0016491 (32%)
ESFSATHNGWK	Bacteria	Bacteria																											2.7.1.92 (75%);2.7.1.45 (38%)			GO:0016301 (89%);GO:0047590 (9%);GO:0008673 (4%)
ESTLHLVLR	root																												6.3.2.21 (43%);2.3.2.27 (14%);2.4.2.30 (14%)	GO:0006412 (70%);GO:0016567 (2%);GO:0006511 (1%)	GO:0005840 (73%);GO:0005634 (9%);GO:0005737 (7%)	GO:0003735 (70%);GO:0004531 (3%);GO:0008270 (3%)
ETAENAENLLNHNLK	Bacteroidales	Bacteria				Bacteroidetes			Bacteroidia				Bacteroidales
EVFGGTGMNLFNPALLTR	Bacteroidales	Bacteria				Bacteroidetes			Bacteroidia				Bacteroidales																1.6.5.8 (100%)	GO:0022904 (100%);GO:0055085 (100%);GO:0006814 (93%)	GO:0016021 (100%);GO:0005886 (93%)	GO:0016655 (100%);GO:0010181 (100%)
EVGNGK	root																												5.4.2.12 (17%);1.6.5.8 (17%);4.2.1.47 (17%)	GO:0005975 (7%);GO:0008152 (7%);GO:0006633 (3%)	GO:0016021 (23%);GO:0016020 (3%);GO:0005737 (3%)	GO:0003676 (13%);GO:0000166 (7%);GO:0003887 (7%)
EVHGTPEEEAALEK	Bacteroidales	Bacteria				Bacteroidetes			Bacteroidia				Bacteroidales																1.1.1.37 (100%)	GO:0005975 (100%);GO:0006108 (100%)		GO:0016615 (81%);GO:0016616 (81%);GO:0030060 (19%)
EVLSEYDFPGDDTPLLQGSALK	Clostridiales	Bacteria				Firmicutes			Clostridia				Clostridiales																		GO:0005737 (100%)	GO:0003924 (100%);GO:0005525 (100%);GO:0003746 (100%)
EVNSYLPGEGHNLQEHSLVLVR	Bacteria	Bacteria																												GO:0006412 (100%)	GO:0015935 (100%);GO:0005840 (0%)	GO:0003735 (100%);GO:0019843 (99%);GO:0000049 (99%)
EVPSAAEVALFFK	Bacteroides	Bacteria				Bacteroidetes			Bacteroidia				Bacteroidales					Bacteroidaceae				Bacteroides									GO:0016021 (65%);GO:0009279 (65%);GO:0016020 (35%)
EVQVVALNDLCPVDYMAYMLK	Prevotella copri	Bacteria				Bacteroidetes			Bacteroidia				Bacteroidales					Prevotellaceae				Prevotella				Prevotella copri			1.2.1.- (100%)	GO:0006006 (100%)		GO:0051287 (100%);GO:0016620 (100%);GO:0050661 (100%)
EYCHEENDEDLR	Bacteroidales	Bacteria				Bacteroidetes			Bacteroidia				Bacteroidales																2.7.7.8 (100%)	GO:0006402 (100%);GO:0006396 (100%)	GO:0005737 (93%)	GO:0004654 (100%);GO:0003723 (100%);GO:0000287 (91%)
EYGLSANR	Paraprevotella	Bacteria				Bacteroidetes			Bacteroidia				Bacteroidales					Prevotellaceae				Paraprevotella									GO:0016021 (100%);GO:0009279 (100%)
EYLMDENNTNLQHSTVDYAGLWNK	Bacteroidales	Bacteria				Bacteroidetes			Bacteroidia				Bacteroidales
EYPSFLNYLNGDNHK	Bacteroidales	Bacteria				Bacteroidetes			Bacteroidia				Bacteroidales
FAAQHHFFGYEGR	Bacteria	Bacteria																											2.7.1.90 (100%)	GO:0006002 (98%)	GO:0005737 (96%)	GO:0003872 (100%);GO:0005524 (98%);GO:0047334 (98%)
FAELLGEVLGDTK	Prevotella	Bacteria				Bacteroidetes			Bacteroidia				Bacteroidales					Prevotellaceae				Prevotella							1.11.1.1 (100%)			GO:0016491 (89%);GO:0005506 (89%);GO:0016692 (11%)
FCQAFLTELYR	Bacteria	Bacteria																												GO:0006520 (100%)		GO:0016639 (100%)
FCVLGAGTGASLRPLYAELVR	Bacteroides	Bacteria				Bacteroidetes			Bacteroidia				Bacteroidales					Bacteroidaceae				Bacteroides							3.5.99.6 (100%)	GO:0005975 (100%);GO:0006044 (100%)		GO:0004342 (100%)
FDSTQNQETQTR	Bacteria	Bacteria																													GO:0016021 (100%);GO:0009279 (100%)
HVTTVVYNYGK	Bacteroides massiliensis	Bacteria				Bacteroidetes			Bacteroidia				Bacteroidales					Bacteroidaceae				Bacteroides				Bacteroides massiliensis
LDNNK	root																												1.1.1.42 (21%);5.4.99.12 (7%);6.1.1.20 (3%)	GO:0006102 (5%);GO:0006099 (4%);GO:0008152 (2%)	GO:0016021 (29%);GO:0005737 (6%);GO:0005615 (5%)	GO:0005524 (16%);GO:0000287 (7%);GO:0008270 (6%)
LETQGK	root																												5.99.1.3 (19%);2.7.7.7 (15%);6.1.1.20 (15%)	GO:0006351 (14%);GO:0006355 (13%);GO:0030001 (6%)	GO:0016021 (28%);GO:0005737 (13%);GO:0005886 (10%)	GO:0003677 (24%);GO:0005524 (21%);GO:0000166 (10%)
NEGLESMLATYK	Bacteroidales	Bacteria				Bacteroidetes			Bacteroidia				Bacteroidales
NLSSVYK	root																												2.4.1.- (100%)		GO:0005737 (73%);GO:0005886 (73%);GO:0016021 (7%)	GO:0016757 (73%);GO:0016740 (20%)
QFADWK	Bacteria	Bacteria																											3.2.1.22 (94%);6.3.5.5 (6%)	GO:0005975 (94%);GO:0006526 (6%);GO:0044205 (6%)		GO:0052692 (94%);GO:0004088 (6%);GO:0005524 (6%)
QQANQFAK	Prevotella copri	Bacteria				Bacteroidetes			Bacteroidia				Bacteroidales					Prevotellaceae				Prevotella				Prevotella copri			6.1.1.11 (100%)	GO:0006434 (100%)	GO:0005737 (100%)	GO:0004828 (100%);GO:0005524 (100%)
SNLEAR	root																												3.5.3.6 (19%);3.6.4.12 (12%);2.3.1.30 (12%)	GO:0019752 (15%);GO:0006351 (6%);GO:0009435 (3%)	GO:0016021 (13%);GO:0005737 (12%);GO:0005622 (4%)	GO:0046872 (17%);GO:0004451 (16%);GO:0016491 (13%)
VLELTYHLTDVFGMTK	Bacteroides	Bacteria				Bacteroidetes			Bacteroidia				Bacteroidales					Bacteroidaceae				Bacteroides
VVTAK	root																												2.7.7.6 (5%);5.99.1.3 (4%);2.7.7.12 (4%)	GO:0006351 (4%);GO:0055085 (4%);GO:0005975 (3%)	GO:0016021 (24%);GO:0005737 (8%);GO:0005622 (3%)	GO:0003677 (10%);GO:0005524 (9%);GO:0016491 (5%)
WDLDAAGSQGRPDYAGQFK	Bacteroides	Bacteria				Bacteroidetes			Bacteroidia				Bacteroidales					Bacteroidaceae				Bacteroides
YGLSSSQLTLEWR	Bacteroidales	Bacteria				Bacteroidetes			Bacteroidia				Bacteroidales																		GO:0016021 (100%);GO:0009279 (100%)
YSVDASTSNTVAAK	Roseburia faecis	Bacteria				Firmicutes			Clostridia				Clostridiales					Lachnospiraceae				Roseburia				Roseburia faecis
ANDWR	root																												6.3.4.2 (30%);2.1.1.33 (10%);3.1.26.4 (10%)	GO:0006541 (4%);GO:0044210 (4%);GO:0009448 (4%)	GO:0016021 (29%);GO:0016020 (4%);GO:0005737 (4%)	GO:0005524 (15%);GO:0046872 (8%);GO:0016740 (8%)
DAMTGLPLGGAK	Clostridiales	Bacteria				Firmicutes			Clostridia				Clostridiales																	GO:0006520 (100%)		GO:0016639 (100%)
DTDEQEFAK	Bacteroides	Bacteria				Bacteroidetes			Bacteroidia				Bacteroidales					Bacteroidaceae				Bacteroides
FGDQMNNVAVTDGDK	Bacteria	Bacteria																											5.3.1.4 (100%)	GO:0019569 (98%);GO:0005996 (2%)	GO:0005737 (100%)	GO:0008733 (100%);GO:0030145 (86%);GO:0046872 (12%)
FHASVNLSLLK	Bacteria	Bacteria																											1.4.1.2 (75%);1.4.1.3 (25%)	GO:0006520 (99%);GO:0006537 (1%)	GO:0005829 (1%)	GO:0016639 (98%);GO:0016491 (1%);GO:0004352 (1%)
FHNYLNCLEGVYHTGQR	Clostridiales	Bacteria				Firmicutes			Clostridia				Clostridiales																2.3.1.169 (100%);1.2.99.2 (5%)	GO:0006084 (100%)		GO:0018492 (100%);GO:0043884 (57%)
FHTQTGGSTLTAQQPDNNLVR	Bacteria	Bacteria																											5.4.99.2 (100%)	GO:0008152 (100%)		GO:0031419 (100%);GO:0004494 (99%);GO:0016866 (1%)
FLDAEANGSSVLLGNLFK	Bacteria	Bacteria
FLELVHPEPVFVDGQVTNYK	Bacteroides vulgatus	Bacteria				Bacteroidetes			Bacteroidia				Bacteroidales					Bacteroidaceae				Bacteroides				Bacteroides vulgatus
FLGFEQTFK	root																												1.4.1.4 (88%);1.4.1.2 (9%);1.4.1.- (3%)	GO:0006520 (99%);GO:0036267 (1%);GO:0019676 (1%)	GO:0005829 (0%);GO:0005737 (0%);GO:0016021 (0%)	GO:0016639 (95%);GO:0004354 (2%);GO:0016491 (2%)
FLGFEQVFK	root																												1.4.1.4 (67%);1.4.1.2 (33%)	GO:0006520 (99%);GO:0036267 (1%);GO:0006537 (1%)	GO:0005829 (1%)	GO:0016639 (97%);GO:0004354 (2%);GO:0016491 (1%)
FLGTLNATNLFLGYK	Prevotella copri	Bacteria				Bacteroidetes			Bacteroidia				Bacteroidales					Prevotellaceae				Prevotella				Prevotella copri					GO:0016021 (100%);GO:0009279 (100%)
FLLNASFFNLR	Bacteroides	Bacteria				Bacteroidetes			Bacteroidia				Bacteroidales					Bacteroidaceae				Bacteroides									GO:0009279 (100%);GO:0016021 (86%)
FLRPLTLSDPHETNFVDATTGGAK	Bacteroides	Bacteria				Bacteroidetes			Bacteroidia				Bacteroidales					Bacteroidaceae				Bacteroides
FLTQAEMPATMLR	Clostridiales	Bacteria				Firmicutes			Clostridia				Clostridiales																5.3.1.25 (100%)	GO:0042355 (100%)	GO:0005737 (100%)	GO:0030145 (100%);GO:0008736 (100%)
FNNYRPQFYFR	Micavibrio	Bacteria				Proteobacteria			Alphaproteobacteria													Micavibrio							3.6.5.3 (100%)			GO:0016787 (100%);GO:0003746 (100%)
FNPDANADVNPFSTTAFVAK	Bacteroidales	Bacteria				Bacteroidetes			Bacteroidia				Bacteroidales
FQGGANAGHTLVNDYGK	Clostridiales	Bacteria				Firmicutes			Clostridia				Clostridiales																6.3.4.4 (100%)	GO:0044208 (98%);GO:0006164 (1%)	GO:0005737 (98%)	GO:0004019 (100%);GO:0005525 (99%);GO:0000287 (98%)
FQMNDQYSGAMSTR	Bacteria	Bacteria																													GO:0009279 (100%);GO:0016021 (88%)
FQNATNQLDNTSR	Firmicutes	Bacteria				Firmicutes																								GO:0006412 (100%)	GO:0005840 (100%)	GO:0003735 (100%)
FSGNLGTTGSLSFLFDHK	Prevotella	Bacteria				Bacteroidetes			Bacteroidia				Bacteroidales					Prevotellaceae				Prevotella								GO:0006351 (100%);GO:0006355 (100%)	GO:0005737 (100%)	GO:0003677 (100%)
FSLATEK	root																													GO:0032465 (33%);GO:0006351 (33%);GO:0006915 (33%)	GO:0016021 (33%);GO:0019028 (22%)	GO:0004842 (33%);GO:0004197 (22%);GO:0005198 (22%)
FSNSYYVENASFLR	Bacteroidales	Bacteria				Bacteroidetes			Bacteroidia				Bacteroidales																3.2.1.23 (100%)	GO:0005975 (9%)	GO:0016021 (91%);GO:0009279 (91%)	GO:0004565 (9%)
FTAGGAATHSDHGR	Clostridiales	Bacteria				Firmicutes			Clostridia				Clostridiales																1.2.7.4 (100%)	GO:0006091 (100%)		GO:0016151 (100%);GO:0018492 (100%);GO:0051539 (100%)
FTALVVVGDGNGHVGAGLGK	Clostridiales	Bacteria				Firmicutes			Clostridia				Clostridiales																	GO:0006412 (99%)	GO:0015935 (99%);GO:0005840 (1%)	GO:0003735 (99%);GO:0019843 (99%);GO:0003723 (1%)
FTLAASFGNVHGVYKPGNVVLTPTLLR	Bacteria	Bacteria																											4.1.2.13 (100%);4.1.2.- (3%)	GO:0006096 (100%);GO:0006094 (0%)	GO:0005886 (0%);GO:0005829 (0%);GO:0005618 (0%)	GO:0004332 (100%);GO:0008270 (100%);GO:0042802 (0%)
FVNTATQVDPTMTQDR	Bacteroidales	Bacteria				Bacteroidetes			Bacteroidia				Bacteroidales																		GO:0005737 (100%)	GO:0033925 (100%)
FYGLGADGTVGANK	Bacteria	Bacteria																											1.2.7.- (100%);1.2.7.1 (0%)	GO:0022900 (100%);GO:0006979 (0%)	GO:0016021 (1%)	GO:0016903 (100%);GO:0005506 (100%);GO:0030976 (98%)
FYQSGK	root																												2.7.13.3 (45%);3.2.1.96 (45%);3.6.4.12 (9%)	GO:0006351 (42%);GO:0008152 (19%);GO:0009432 (4%)	GO:0016021 (54%);GO:0005622 (42%)	GO:0043565 (42%);GO:0000155 (42%);GO:0003700 (42%)
GADFANPSYVQLHPTCLPVHGTNQSK	Prevotella copri	Bacteria				Bacteroidetes			Bacteroidia				Bacteroidales					Prevotellaceae				Prevotella				Prevotella copri			1.3.99.1 (50%);1.3.5.1 (50%)			GO:0016491 (50%);GO:0008177 (25%);GO:0000104 (25%)
GADLVHFFNEDGLGALVNSSR	Clostridiales	Bacteria				Firmicutes			Clostridia				Clostridiales																4.1.1.23 (100%)	GO:0006207 (100%);GO:0044205 (100%)		GO:0004590 (100%)
GAEETK	root																												2.7.2.3 (85%);3.5.1.98 (10%);1.1.1.100 (3%)	GO:0006096 (38%);GO:0015986 (20%);GO:0006351 (5%)	GO:0005737 (37%);GO:0016021 (17%);GO:0000276 (11%)	GO:0005524 (39%);GO:0004618 (38%);GO:0015078 (11%)
GAGELKPQYLLSAFQDVLAGEK	Bacteroidales	Bacteria				Bacteroidetes			Bacteroidia				Bacteroidales
GAGLTGEK	Bacteria	Bacteria																											3.2.1.96 (100%)	GO:0008152 (50%);GO:0006412 (17%)	GO:0015935 (17%)	GO:0033925 (50%);GO:0016829 (33%);GO:0019843 (17%)
GCSFLEDYTLNFAADR	Prevotella copri	Bacteria				Bacteroidetes			Bacteroidia				Bacteroidales					Prevotellaceae				Prevotella				Prevotella copri			5.3.1.4 (100%)	GO:0019569 (67%);GO:0005996 (33%)	GO:0005737 (100%)	GO:0008733 (100%);GO:0030145 (67%)
GDQGEPGDAAAAGHDAK	Bacteroides	Bacteria				Bacteroidetes			Bacteroidia				Bacteroidales					Bacteroidaceae				Bacteroides
GDVEGAK	root																												2.7.13.3 (100%)	GO:0015031 (74%);GO:0006886 (5%);GO:0016192 (5%)	GO:0016021 (78%);GO:0030131 (5%);GO:0016020 (2%)	GO:0036459 (2%);GO:0020037 (2%);GO:0016705 (2%)
GEVLAAPLHLNDNVAGEANNDVQWVK	Bacteroidales	Bacteria				Bacteroidetes			Bacteroidia				Bacteroidales
GEYNPVTTNDTEVGK	Prevotella copri	Bacteria				Bacteroidetes			Bacteroidia				Bacteroidales					Prevotellaceae				Prevotella				Prevotella copri					GO:0016020 (100%)
GFADCLSNGVLGGFPMTGLK	Prevotella	Bacteria				Bacteroidetes			Bacteroidia				Bacteroidales					Prevotellaceae				Prevotella									GO:0005737 (75%)	GO:0005525 (100%);GO:0003746 (100%);GO:0003924 (75%)
GGAANPSPPVGPALGSK	Bacteria	Bacteria																												GO:0006412 (100%);GO:0000027 (0%)	GO:0005840 (100%);GO:0022625 (0%)	GO:0003735 (100%);GO:0070180 (97%);GO:0019843 (2%)
GGMTSHAAVVAR	root																												2.7.9.1 (100%);2.7.-.- (0%);2.7.9.2 (0%)	GO:0006090 (99%);GO:0016310 (0%);GO:0015979 (0%)	GO:0009507 (0%);GO:0016021 (0%);GO:0020015 (0%)	GO:0016301 (100%);GO:0050242 (99%);GO:0005524 (98%)
GGPSTGLPTK	root																												1.2.7.3 (57%);1.2.-.- (32%);1.2.7.1 (7%)	GO:0006979 (0%);GO:0007165 (0%);GO:0006099 (0%)	GO:0016021 (0%);GO:0005886 (0%);GO:0005618 (0%)	GO:0016903 (93%);GO:0047553 (4%);GO:0016491 (2%)
GGSGGSYGGGGSGGGYGGGSGSR	Hominoidea	Eukaryota	Metazoa			Chordata	Craniata	Sarcopterygii	Mammalia			Euarchontoglires	Primates	Haplorrhini	Simiiformes	Catarrhini	Hominoidea													GO:0043588 (40%);GO:0045109 (40%);GO:0008544 (20%)	GO:0005882 (100%);GO:0016020 (20%);GO:0070062 (20%)	GO:0005198 (80%);GO:0005200 (20%)
GHDTGGLYESYGR	Bacteroidales	Bacteria				Bacteroidetes			Bacteroidia				Bacteroidales																			GO:0016787 (100%)
GHLSDLMLSVYVPFVLK	Bacteroidales	Bacteria				Bacteroidetes			Bacteroidia				Bacteroidales
GLASMHCSANTDK	Bacteria	Bacteria																											4.1.1.49 (100%)	GO:0006094 (99%)	GO:0005737 (96%)	GO:0004612 (100%);GO:0005524 (99%);GO:0016301 (98%)
GLATLCLGGGMGCSTLVEK	Clostridiales	Bacteria				Firmicutes			Clostridia				Clostridiales																2.3.1.9 (100%)	GO:0008152 (100%)		GO:0016747 (56%);GO:0003985 (44%)
GLCGCDVHGLVGR	Clostridiales	Bacteria				Firmicutes			Clostridia				Clostridiales																1.2.7.4 (100%)	GO:0006091 (100%)		GO:0016151 (100%);GO:0018492 (100%);GO:0043885 (100%)
GLDPEASQGNNNMGGGFER	Bacteroidales	Bacteria				Bacteroidetes			Bacteroidia				Bacteroidales																		GO:0016021 (100%);GO:0009279 (100%)
GLDSSSLANLTAALLGAK	Roseburia faecis	Bacteria				Firmicutes			Clostridia				Clostridiales					Lachnospiraceae				Roseburia				Roseburia faecis
GLEDALDK	root																													GO:0015031 (100%)	GO:0016021 (100%)
GLEFGGSLLRPEATGFGGLYFVNQMLK	Bacteroides	Bacteria				Bacteroidetes			Bacteroidia				Bacteroidales					Bacteroidaceae				Bacteroides								GO:0006520 (100%)		GO:0016639 (100%)
GLEFGGSLLRPEATGFGGLYFVNQMLQTK	Bacteroidaceae	Bacteria				Bacteroidetes			Bacteroidia				Bacteroidales					Bacteroidaceae											1.4.1.2 (100%)	GO:0006520 (100%)		GO:0016639 (97%);GO:0016491 (2%);GO:0004352 (2%)
GLETAVGDEGGFAPR	root																												4.2.1.11 (100%)	GO:0006096 (100%);GO:0009405 (1%)	GO:0000015 (100%);GO:0005576 (82%);GO:0009986 (82%)	GO:0000287 (100%);GO:0004634 (100%)
GLEYGGSLFRPEATGYGATYYVNEVLK	Clostridiales	Bacteria				Firmicutes			Clostridia				Clostridiales																	GO:0006520 (100%)		GO:0016639 (100%)
GLFGEFLTNAQGEDVVAGVR	Bacteria	Bacteria																											2.7.9.1 (100%)	GO:0006090 (99%)		GO:0016301 (100%);GO:0005524 (99%);GO:0050242 (99%)
GLFSNEAGMGSTPHAHAR	Clostridiales	Bacteria				Firmicutes			Clostridia				Clostridiales																		GO:0016021 (100%);GO:0005886 (100%)	GO:0015655 (100%);GO:0005328 (13%)
GLLDALLDGSLNEAPTK	Bacteroidales	Bacteria				Bacteroidetes			Bacteroidia				Bacteroidales																4.1.1.49 (100%)	GO:0006094 (100%)	GO:0005737 (100%)	GO:0004612 (100%);GO:0005524 (100%);GO:0046872 (100%)
GLLDALLDHSLDAAPTK	Prevotella copri	Bacteria				Bacteroidetes			Bacteroidia				Bacteroidales					Prevotellaceae				Prevotella				Prevotella copri			4.1.1.49 (100%)	GO:0006094 (100%)	GO:0005737 (100%)	GO:0004612 (100%);GO:0005524 (100%);GO:0046872 (100%)
GLLDALLNGDLVNAPTK	Clostridiales	Bacteria				Firmicutes			Clostridia				Clostridiales																4.1.1.49 (100%)	GO:0006094 (100%)	GO:0005737 (100%)	GO:0004612 (100%);GO:0005524 (100%);GO:0046872 (100%)
GLLLDELEEFK	Bacteroidales	Bacteria				Bacteroidetes			Bacteroidia				Bacteroidales																2.7.1.11 (100%)	GO:0006002 (100%)	GO:0005737 (100%)	GO:0005524 (100%);GO:0046872 (100%);GO:0003872 (100%)
GLLTEAELDDLFSVQNLMHPAYK	root																												4.3.1.1 (100%)	GO:0006099 (100%);GO:0006531 (98%);GO:0008652 (0%)	GO:0016020 (0%);GO:0005829 (0%)	GO:0008797 (98%);GO:0016829 (2%)
GLMTTVHAATATQK	Bacteria	Bacteria																											1.2.1.- (97%);1.2.1.12 (3%)	GO:0006006 (85%);GO:0006096 (4%)	GO:0005737 (4%)	GO:0016620 (98%);GO:0051287 (85%);GO:0050661 (85%)
GLNCSYAVYQDASGK	Prevotella	Bacteria				Bacteroidetes			Bacteroidia				Bacteroidales					Prevotellaceae				Prevotella							1.1.1.86 (100%)	GO:0009097 (93%);GO:0009099 (93%);GO:0009082 (7%)		GO:0016853 (96%);GO:0004455 (96%);GO:0046872 (93%)
GLNNNVNLLNAALNVK	Prevotella copri	Bacteria				Bacteroidetes			Bacteroidia				Bacteroidales					Prevotellaceae				Prevotella				Prevotella copri					GO:0016021 (100%);GO:0005886 (100%)	GO:0015562 (100%)
GLNSDTDHNFVYVTDK	Bacteroidales	Bacteria				Bacteroidetes			Bacteroidia				Bacteroidales
GLSTHNLNAAAGR	Bacteria	Bacteria
GLSVAFDLPTHR	Bacteria	Bacteria																											5.4.99.2 (99%);5.4.99.- (1%)	GO:0008152 (100%);GO:0044237 (0%)		GO:0031419 (100%);GO:0004494 (100%);GO:0046872 (98%)
GLSWQGCPGVLFYNR	Clostridiales	Bacteria				Firmicutes			Clostridia				Clostridiales
GLTEPTPTFSACFGAAFLSLHPTK	Bacteria	Bacteria																											4.1.1.49 (100%)	GO:0006094 (100%);GO:0051301 (0%)	GO:0005737 (94%);GO:0005829 (0%)	GO:0004612 (100%);GO:0005524 (100%);GO:0016301 (96%)
GLTEPTPTFSACFGQAFLELHPTK	Bacteria	Bacteria																											4.1.1.49 (100%)	GO:0006094 (100%)	GO:0005737 (98%)	GO:0004612 (100%);GO:0005524 (100%);GO:0016301 (99%)
GLTLNTSHVEYDTPTR	Bacteria	Bacteria																											3.6.5.3 (100%)	GO:0046677 (0%)	GO:0005737 (60%);GO:0005622 (20%);GO:0005886 (0%)	GO:0003924 (98%);GO:0005525 (98%);GO:0003746 (97%)
GLTLNTSHVEYETANR	Bacteria	Bacteria																											3.6.5.3 (100%)		GO:0005737 (89%);GO:0005622 (7%)	GO:0003746 (99%);GO:0003924 (99%);GO:0005525 (99%)
GLTLNTSHVEYQTANR	Bacteria	Bacteria																													GO:0005737 (95%);GO:0005622 (3%)	GO:0003746 (100%);GO:0003924 (99%);GO:0005525 (99%)
GLTLSTAHVEYETANR	root																												3.6.5.3 (100%)	GO:0070125 (3%)	GO:0005737 (69%);GO:0005622 (18%);GO:0005739 (3%)	GO:0003924 (99%);GO:0005525 (99%);GO:0003746 (98%)
GLTLSTAHVEYETEK	root																												3.6.5.3 (100%)	GO:0070125 (2%)	GO:0005737 (86%);GO:0005622 (6%);GO:0005739 (2%)	GO:0003746 (99%);GO:0003924 (99%);GO:0005525 (99%)
GLTLSTAHVEYQTEK	root																												3.6.5.3 (100%)	GO:0070125 (2%)	GO:0005737 (91%);GO:0005622 (6%);GO:0005739 (2%)	GO:0003924 (100%);GO:0005525 (100%);GO:0003746 (100%)
GLTLSTAHVEYQTER	Clostridiales	Bacteria				Firmicutes			Clostridia				Clostridiales																		GO:0005737 (80%);GO:0005622 (20%)	GO:0003924 (100%);GO:0005525 (100%);GO:0003746 (100%)
HEGDTFEGK	Clostridiales	Bacteria				Firmicutes			Clostridia				Clostridiales																	GO:0006520 (100%)		GO:0016639 (100%)
LDAQDPK	root																															GO:0020037 (100%);GO:0016853 (100%);GO:0046872 (100%)
LNVDMK	root																												3.6.1.15 (100%)	GO:0006355 (17%);GO:0051301 (3%);GO:0045454 (3%)	GO:0016021 (40%);GO:0016459 (6%);GO:0009279 (6%)	GO:0005524 (20%);GO:0003676 (17%);GO:0003677 (17%)
NGEQFSK	Bacteria	Bacteria																											2.7.2.3 (79%);2.3.1.18 (21%)	GO:0006096 (73%)	GO:0005737 (73%);GO:0016021 (7%)	GO:0004618 (73%);GO:0005524 (67%);GO:0008870 (20%)
NPVTK	root																												6.3.5.5 (47%);2.7.7.50 (7%);3.1.3.33 (7%)	GO:0006260 (9%);GO:0044205 (7%);GO:0006526 (7%)	GO:0016021 (21%);GO:0005737 (4%);GO:0005634 (3%)	GO:0005509 (21%);GO:0005524 (19%);GO:0003677 (14%)
SEQTDLLQALFGR	Bacteria	Bacteria																											1.2.-.- (50%);1.2.7.3 (50%)			GO:0016903 (97%);GO:0047553 (2%);GO:0016491 (1%)
TDQQK	root																												1.11.1.21 (19%);2.2.1.6 (9%);5.3.2.- (9%)	GO:0006351 (6%);GO:0005975 (6%);GO:0015920 (5%)	GO:0016021 (20%);GO:0005622 (8%);GO:0042597 (6%)	GO:0005524 (11%);GO:0046872 (8%);GO:0003677 (7%)
TQNVSNLLQR	Bacteroidales	Bacteria				Bacteroidetes			Bacteroidia				Bacteroidales																2.7.1.11 (100%)	GO:0006002 (100%)	GO:0005737 (100%)	GO:0005524 (100%);GO:0046872 (100%);GO:0003872 (100%)
VEAEQR	root																												5.3.1.4 (71%);3.6.4.- (7%);3.5.1.10 (3%)	GO:0019569 (27%);GO:0006355 (4%);GO:0008152 (3%)	GO:0005737 (31%);GO:0016021 (14%);GO:0005622 (8%)	GO:0008733 (27%);GO:0030145 (27%);GO:0005524 (18%)
YAEELVK	root																												4.1.1.49 (97%);6.1.1.17 (3%);6.3.5.7 (0%)	GO:0006094 (95%);GO:0006424 (3%);GO:0006351 (0%)	GO:0005737 (95%);GO:0009331 (0%);GO:0016021 (0%)	GO:0005524 (98%);GO:0004612 (95%);GO:0016301 (93%)
YFLSQALGCNANEVEGMVLGGHGDTTMLPLAR	Bacteria	Bacteria																											1.1.1.37 (100%)	GO:0005975 (100%);GO:0006099 (94%);GO:0019752 (5%)		GO:0030060 (94%);GO:0016616 (6%)
YLQGDR	root																												6.3.2.9 (75%);2.7.7.6 (8%);2.7.1.71 (4%)	GO:0051301 (19%);GO:0008360 (18%);GO:0007049 (18%)	GO:0016021 (37%);GO:0005737 (19%);GO:0070069 (3%)	GO:0005524 (21%);GO:0008764 (18%);GO:0003677 (14%)
YPLLK	root																												5.99.1.3 (11%);3.1.-.- (9%);3.6.4.12 (7%)	GO:0006351 (9%);GO:0005975 (3%);GO:0006281 (2%)	GO:0016021 (31%);GO:0005737 (6%);GO:0005622 (3%)	GO:0003677 (15%);GO:0005524 (14%);GO:0003700 (9%)
DALLGQEGR	Roseburia faecis	Bacteria				Firmicutes			Clostridia				Clostridiales					Lachnospiraceae				Roseburia				Roseburia faecis			1.3.8.1 (100%)			GO:0050660 (100%);GO:0003995 (100%);GO:0004085 (50%)
DETYVADGK	Bacteria	Bacteria
ELNQK	root																												5.3.3.2 (26%);3.6.3.- (13%);5.99.1.2 (8%)	GO:0008299 (5%);GO:0006351 (3%);GO:0008152 (3%)	GO:0016021 (33%);GO:0005737 (9%);GO:0005622 (6%)	GO:0005524 (21%);GO:0003677 (11%);GO:0016491 (6%)
EYAAR	root																												2.5.1.54 (32%);4.1.99.17 (7%);2.7.7.- (7%)	GO:0008152 (12%);GO:0009073 (10%);GO:0009423 (10%)	GO:0016021 (10%);GO:0005737 (5%);GO:0005622 (3%)	GO:0005524 (12%);GO:0003677 (11%);GO:0003849 (10%)
FDPAATVTGNEAAK	Clostridiales	Bacteria				Firmicutes			Clostridia				Clostridiales
GGFLQVTAANK	Bacteria	Bacteria
GLTAALEAADQMCK	Clostridiales	Bacteria				Firmicutes			Clostridia				Clostridiales
GLYALGEANFSDHGANR	Bacteroidetes	Bacteria				Bacteroidetes																							1.3.5.1 (83%);1.3.5.4 (17%)		GO:0016021 (21%)	GO:0016491 (71%);GO:0008177 (25%);GO:0102040 (4%)
GLYDLNTFTTDEAVLPTR	Bacteria	Bacteria
GMFSLMNYMNPLR	Bacteroidales	Bacteria				Bacteroidetes			Bacteroidia				Bacteroidales																4.1.1.49 (100%)	GO:0006094 (100%)	GO:0005737 (98%)	GO:0004612 (100%);GO:0005524 (100%);GO:0046872 (98%)
GMGESNPVTGNTCDNVK	root																													GO:0006811 (2%);GO:0000746 (2%);GO:0046718 (0%)	GO:0009279 (100%);GO:0016021 (99%);GO:0046930 (2%)	GO:0005198 (100%);GO:0015288 (2%);GO:0042802 (0%)
GMMSDNTQQFR	Bacteria	Bacteria																													GO:0016021 (100%);GO:0009279 (100%)
GMVVVHPGALTPHDHFK	Prevotella	Bacteria				Bacteroidetes			Bacteroidia				Bacteroidales					Prevotellaceae				Prevotella							3.6.5.3 (100%)		GO:0005737 (93%);GO:0005622 (1%)	GO:0003746 (100%);GO:0005525 (99%);GO:0003924 (96%)
GPAGSADLSGDEGESGFLR	Prevotella copri	Bacteria				Bacteroidetes			Bacteroidia				Bacteroidales					Prevotellaceae				Prevotella				Prevotella copri
GPLASLAYQGLMR	Bacteroidales	Bacteria				Bacteroidetes			Bacteroidia				Bacteroidales																	GO:0015031 (98%)	GO:0016021 (100%)
GPLASLYYQGLLR	Bacteroides	Bacteria				Bacteroidetes			Bacteroidia				Bacteroidales					Bacteroidaceae				Bacteroides								GO:0015031 (100%)	GO:0016021 (100%)
GPVASLCYQGLMR	Bacteroidales	Bacteria				Bacteroidetes			Bacteroidia				Bacteroidales																	GO:0015031 (95%)	GO:0016021 (100%)
GPVASLYYQGLMR	Bacteroidaceae	Bacteria				Bacteroidetes			Bacteroidia				Bacteroidales					Bacteroidaceae												GO:0015031 (99%);GO:0017038 (1%)	GO:0016021 (99%);GO:0005887 (1%)
GPVENYSDR	Bacteroidetes	Bacteria				Bacteroidetes																							3.2.1.23 (100%)	GO:0005975 (100%)	GO:0009341 (100%)	GO:0030246 (100%);GO:0004565 (100%)
GQLEETTSEFDK	Clostridiales	Bacteria				Firmicutes			Clostridia				Clostridiales																	GO:0042026 (100%)	GO:0005737 (100%)	GO:0005524 (100%);GO:0051082 (94%)
GQMSATVLQDGDAMGK	Clostridiales	Bacteria				Firmicutes			Clostridia				Clostridiales
GQNLLGYRPYADDVVEYFVQK	Clostridiales	Bacteria				Firmicutes			Clostridia				Clostridiales																2.1.3.1 (77%);4.1.1.3 (23%)			GO:0003824 (57%);GO:0047154 (31%);GO:0008948 (9%)
GQPATFQGEK	Bacteroides	Bacteria				Bacteroidetes			Bacteroidia				Bacteroidales					Bacteroidaceae				Bacteroides
GQPAVFQGEK	Bacteroides	Bacteria				Bacteroidetes			Bacteroidia				Bacteroidales					Bacteroidaceae				Bacteroides
GQQLQAAAANFQQK	Prevotella copri	Bacteria				Bacteroidetes			Bacteroidia				Bacteroidales					Prevotellaceae				Prevotella				Prevotella copri						GO:0051082 (100%)
GQSAMLALNVPDGMK	Bacteroidales	Bacteria				Bacteroidetes			Bacteroidia				Bacteroidales
GQSATFQGEK	Bacteroidales	Bacteria				Bacteroidetes			Bacteroidia				Bacteroidales
GQSAVFQGEK	Bacteria	Bacteria																														GO:0016740 (100%)
GQTGQQLLLGAYSALSR	root																												1.3.5.1 (64%);1.3.99.1 (32%);1.3.5.4 (5%)	GO:0009061 (0%)	GO:0016021 (1%)	GO:0016491 (54%);GO:0008177 (30%);GO:0000104 (14%)
GQTGQQLLLGAYSSLSR	Bacteria	Bacteria																											1.3.5.1 (75%);1.3.99.1 (21%);1.3.5.4 (4%)			GO:0016491 (45%);GO:0008177 (41%);GO:0000104 (12%)
GSAQNPDLFFQAR	Clostridiales	Bacteria				Firmicutes			Clostridia				Clostridiales																1.2.7.- (100%);1.2.7.1 (0%)	GO:0022900 (100%)		GO:0005506 (100%);GO:0016903 (99%);GO:0030976 (99%)
GSDEQPYGENSWNR	Bacteroidales	Bacteria				Bacteroidetes			Bacteroidia				Bacteroidales																		GO:0016021 (100%);GO:0009279 (100%)
GSEDALTSGELANQHK	Bacteroidales	Bacteria				Bacteroidetes			Bacteroidia				Bacteroidales
GSQFK	root																												2.7.7.7 (48%);1.2.7.- (39%);2.7.13.3 (4%)	GO:0019985 (33%);GO:0006260 (33%);GO:0022900 (29%)	GO:0016035 (35%);GO:0005634 (30%);GO:0016021 (11%)	GO:0051539 (57%);GO:0003677 (37%);GO:0003887 (36%)
GSSSGGGYSSGSSSYGSGGR	Simiiformes	Eukaryota	Metazoa			Chordata	Craniata	Sarcopterygii	Mammalia			Euarchontoglires	Primates	Haplorrhini	Simiiformes															GO:0032980 (31%);GO:0043616 (31%);GO:0031424 (31%)	GO:0045095 (85%);GO:0001533 (31%);GO:0005882 (23%)	GO:0005198 (69%);GO:0030280 (31%);GO:0008092 (23%)
GSSTYELLFEDCR	Clostridiales	Bacteria				Firmicutes			Clostridia				Clostridiales																1.3.8.1 (82%);1.3.99.2 (18%)			GO:0050660 (100%);GO:0003995 (100%);GO:0004085 (21%)
GSTAAYGYK	Bacteroidales	Bacteria				Bacteroidetes			Bacteroidia				Bacteroidales
GTDNQLEVNANDR	Bacteria	Bacteria
GTLDTAGVANR	Bacteria	Bacteria																												GO:0006412 (99%)	GO:0015935 (99%);GO:0005840 (1%)	GO:0003735 (99%);GO:0019843 (99%);GO:0000049 (99%)
GTLQNDLLK	root																												5.4.99.2 (87%);5.4.99.- (12%);5.4.99.13 (1%)	GO:0008152 (100%)	GO:0016021 (0%)	GO:0031419 (100%);GO:0004494 (100%);GO:0046872 (12%)
GTTNLAESLQGSVPGVNLTQSGSR	Prevotella copri	Bacteria				Bacteroidetes			Bacteroidia				Bacteroidales					Prevotellaceae				Prevotella				Prevotella copri					GO:0016021 (100%);GO:0009279 (100%)
GTVANVVMASLNAYK	Prevotella copri	Bacteria				Bacteroidetes			Bacteroidia				Bacteroidales					Prevotellaceae				Prevotella				Prevotella copri				GO:0015031 (60%)	GO:0016021 (100%)
GTVATGR	root																												3.6.5.3 (61%);3.6.5.1 (34%);2.3.1.157 (1%)	GO:0070125 (0%);GO:0019464 (0%);GO:0046686 (0%)	GO:0005737 (57%);GO:0009507 (20%);GO:0005622 (7%)	GO:0005525 (99%);GO:0003746 (99%);GO:0003924 (94%)
GTVPHEVETSFGGAK	Prevotella copri	Bacteria				Bacteroidetes			Bacteroidia				Bacteroidales					Prevotellaceae				Prevotella				Prevotella copri				GO:0006412 (100%)	GO:0015935 (60%);GO:0005840 (40%)	GO:0003735 (100%);GO:0019843 (60%);GO:0003723 (40%)
GTVQEVLYQLLGGLR	Prevotella	Bacteria				Bacteroidetes			Bacteroidia				Bacteroidales					Prevotellaceae				Prevotella							1.1.1.205 (100%)	GO:0006177 (100%)		GO:0003938 (100%);GO:0000166 (100%);GO:0046872 (100%)
GTVSAGQFGQNMTFFSYPR	Parabacteroides	Bacteria				Bacteroidetes			Bacteroidia				Bacteroidales					Tannerellaceae				Parabacteroides									GO:0016021 (100%);GO:0009279 (100%)
GTVVHGQNDENVLEYHLWTK	Bacteria	Bacteria																														GO:0016787 (100%)
GTVVHYLNSDEPVVEYHLWTPQWK	Bacteroidales	Bacteria				Bacteroidetes			Bacteroidia				Bacteroidales																			GO:0016787 (100%)
GTWVVGMHAFNR	Clostridiales	Bacteria				Firmicutes			Clostridia				Clostridiales
GVGDANVMGQDYSMR	Bacteroides	Bacteria				Bacteroidetes			Bacteroidia				Bacteroidales					Bacteroidaceae				Bacteroides								GO:0006855 (86%)	GO:0016021 (100%)	GO:0015562 (86%);GO:0022857 (14%)
GVGPQDLALALLGEVFANGFVK	Roseburia faecis	Bacteria				Firmicutes			Clostridia				Clostridiales					Lachnospiraceae				Roseburia				Roseburia faecis			4.2.1.85 (100%)	GO:0008152 (100%)		GO:0047868 (25%)
GVLEEQQLPTEFSVGLPLQLLSNRPDVK	Bacteria	Bacteria																													GO:0016021 (93%);GO:0005886 (93%)	GO:0015562 (100%);GO:0016787 (7%);GO:0005524 (7%)
GVLHVSDEVELVGLHEDVK	Clostridiales	Bacteria				Firmicutes			Clostridia				Clostridiales																		GO:0005737 (89%)	GO:0003924 (100%);GO:0005525 (100%);GO:0003746 (100%)
GVLTNLGAVAVDTGLFTGR	Proteobacteria	Bacteria				Proteobacteria																							4.1.1.49 (100%)	GO:0006094 (100%)	GO:0005737 (93%);GO:0005829 (1%)	GO:0004612 (100%);GO:0005524 (100%);GO:0046872 (93%)
GVSADQLSLVSYGK	Bacteria	Bacteria																												GO:0051301 (99%);GO:0007049 (99%);GO:0017038 (0%)	GO:0016021 (99%);GO:0009279 (99%);GO:0016020 (1%)
GVWGLNATERPGAVYLASVLATHAQK	Clostridiales	Bacteria				Firmicutes			Clostridia				Clostridiales																5.3.1.25 (100%)	GO:0042355 (100%)	GO:0005737 (100%)	GO:0030145 (100%);GO:0008736 (100%)
GVYYLADTLLNR	Prevotella	Bacteria				Bacteroidetes			Bacteroidia				Bacteroidales					Prevotellaceae				Prevotella							1.1.1.40 (100%)	GO:0006108 (100%)		GO:0051287 (100%);GO:0016746 (100%);GO:0004471 (100%)
GYASPEGSK	Prevotella	Bacteria				Bacteroidetes			Bacteroidia				Bacteroidales					Prevotellaceae				Prevotella									GO:0016021 (100%);GO:0009279 (100%)
GYLSAYFVTNTEK	Bacteria	Bacteria																												GO:0042026 (71%);GO:0006458 (0%);GO:0061077 (0%)	GO:0005737 (70%);GO:1990220 (0%)	GO:0005524 (100%);GO:0051082 (66%);GO:0044183 (0%)
GYTFVK	root																												1.1.1.37 (50%);3.5.1.104 (50%)	GO:0005975 (64%);GO:0007155 (4%);GO:0055085 (4%)	GO:0016021 (24%);GO:0005886 (4%);GO:0016020 (2%)	GO:0016810 (62%);GO:0005524 (9%);GO:0004144 (2%)
HALNPNHPCQR	Clostridiales	Bacteria				Firmicutes			Clostridia				Clostridiales																1.2.7.- (98%);1.2.7.1 (2%)	GO:0022900 (100%)		GO:0005506 (100%);GO:0016903 (98%);GO:0030976 (98%)
HDANLMFLLQQANVR	Bacteria	Bacteria																														GO:0016740 (100%)
HFVQNTDNPTK	Bacteroides	Bacteria				Bacteroidetes			Bacteroidia				Bacteroidales					Bacteroidaceae				Bacteroides
HGFGGVGQSTHGQDDR	Bacteroidales	Bacteria				Bacteroidetes			Bacteroidia				Bacteroidales																	GO:0006412 (100%)	GO:0005840 (100%)	GO:0003735 (100%);GO:0019843 (98%)
HGFGGVGQTTHGQHNR	Bacteria	Bacteria																												GO:0006412 (100%)	GO:0005840 (100%)	GO:0003735 (100%);GO:0019843 (98%)
HLGPETDVPAGDLGVGGR	Bacteria	Bacteria																											1.4.1.3 (33%);1.4.1.2 (33%);1.4.1.4 (33%)	GO:0006520 (100%);GO:0006537 (0%)	GO:0005829 (0%)	GO:0016639 (96%);GO:0016491 (2%);GO:0004354 (1%)
HLGQDLDCPAGDLGCGGR	Clostridiales	Bacteria				Firmicutes			Clostridia				Clostridiales																	GO:0006520 (100%)		GO:0016639 (100%)
HLLVEVNENMPR	Bacteria	Bacteria																											2.8.3.- (100%)	GO:0006084 (100%)		GO:0016740 (96%);GO:0016787 (4%);GO:0003824 (1%)
HLSHLNEAVASGLK	Bacteroides	Bacteria				Bacteroidetes			Bacteroidia				Bacteroidales					Bacteroidaceae				Bacteroides
HLTVDGSVVNLPSYSVKPGQVLGVR	Bacteroidales	Bacteria				Bacteroidetes			Bacteroidia				Bacteroidales																	GO:0006412 (100%)	GO:0015935 (100%)	GO:0019843 (100%);GO:0003735 (100%)
HMGPDEDVPAGDLGVGGR	Prevotella copri	Bacteria				Bacteroidetes			Bacteroidia				Bacteroidales					Prevotellaceae				Prevotella				Prevotella copri				GO:0006520 (100%)		GO:0016639 (100%)
HNVSLTGGAENVK	Bacteroidales	Bacteria				Bacteroidetes			Bacteroidia				Bacteroidales																		GO:0016021 (100%);GO:0009279 (100%)
HPDEDVLTDLAK	Prevotella copri	Bacteria				Bacteroidetes			Bacteroidia				Bacteroidales					Prevotellaceae				Prevotella				Prevotella copri			1.1.1.40 (100%)	GO:0006108 (100%)		GO:0051287 (100%);GO:0016746 (100%);GO:0004471 (100%)
HSNTTYLEVLTAK	Bacteroidales	Bacteria				Bacteroidetes			Bacteroidia				Bacteroidales																		GO:0016021 (100%);GO:0005886 (100%)	GO:0015562 (100%)
HSVGTGSAPQNVLGSLVADPLDR	Clostridiales	Bacteria				Firmicutes			Clostridia				Clostridiales																1.21.4.2 (100%);1.21.4.3 (25%);1.21.4.4 (25%)	GO:0006633 (100%)		GO:0004315 (100%);GO:0030699 (67%);GO:0033795 (17%)
HTDGPQTDEDSEGTFTAHSK	Bacteroides uniformis	Bacteria				Bacteroidetes			Bacteroidia				Bacteroidales					Bacteroidaceae				Bacteroides				Bacteroides uniformis
HTPFFNNYRPQFYFR	Bacteria	Bacteria																											3.6.5.3 (100%)	GO:0001666 (0%);GO:0010039 (0%);GO:0040007 (0%)	GO:0005737 (86%);GO:0005622 (6%);GO:0005886 (0%)	GO:0003746 (100%);GO:0005525 (98%);GO:0003924 (96%)
HTTTVVYNYGK	Bacteroides	Bacteria				Bacteroidetes			Bacteroidia				Bacteroidales					Bacteroidaceae				Bacteroides
HTVGTGSAPQNVLGSLVADPLER	Lachnospiraceae	Bacteria				Firmicutes			Clostridia				Clostridiales					Lachnospiraceae											1.21.4.2 (100%)	GO:0006633 (100%)		GO:0004315 (100%);GO:0030699 (27%)
HVFDVNAVFTPNPK	Bacteroides vulgatus	Bacteria				Bacteroidetes			Bacteroidia				Bacteroidales					Bacteroidaceae				Bacteroides				Bacteroides vulgatus			3.2.1.52 (100%)	GO:0005975 (100%)		GO:0004563 (100%);GO:0102148 (18%)
HVGPDMDVPAGDLGVGGR	Bacteria	Bacteria																												GO:0006520 (100%)		GO:0016639 (100%)
HVLLSAPAGNDLK	Clostridiales	Bacteria				Firmicutes			Clostridia				Clostridiales																1.2.1.- (100%)	GO:0006006 (86%)		GO:0016620 (100%);GO:0051287 (86%);GO:0050661 (86%)
HVSVCFESQK	Prevotella	Bacteria				Bacteroidetes			Bacteroidia				Bacteroidales					Prevotellaceae				Prevotella							5.1.3.3 (100%)	GO:0019318 (100%)		GO:0004034 (100%);GO:0030246 (100%)
HVVLSAPAGNDLK	Clostridiales	Bacteria				Firmicutes			Clostridia				Clostridiales																1.2.1.- (100%)	GO:0006006 (100%)		GO:0051287 (100%);GO:0016620 (100%);GO:0050661 (100%)
NHSTDLGLYR	Bacteroides	Bacteria				Bacteroidetes			Bacteroidia				Bacteroidales					Bacteroidaceae				Bacteroides							3.2.1.23 (100%)	GO:0005975 (100%)	GO:0009341 (100%)	GO:0030246 (100%);GO:0004565 (100%)
QPLLEFSGACAGCGETPYAK	Bacteria	Bacteria																											1.2.7.- (99%);1.2.7.1 (1%)	GO:0022900 (98%);GO:0007165 (0%)		GO:0030976 (99%);GO:0016903 (98%);GO:0005506 (98%)
VEAGVLHVSDEVELVGLK	Clostridiales	Bacteria				Firmicutes			Clostridia				Clostridiales																		GO:0005737 (100%)	GO:0003924 (100%);GO:0005525 (100%);GO:0003746 (100%)
VEGNDQTLSYK	Bacteria	Bacteria																														GO:0016740 (100%)
VEGNGQTLSYK	Bacteroides massiliensis	Bacteria				Bacteroidetes			Bacteroidia				Bacteroidales					Bacteroidaceae				Bacteroides				Bacteroides massiliensis
VEGNNQTLAYK	Bacteroides	Bacteria				Bacteroidetes			Bacteroidia				Bacteroidales					Bacteroidaceae				Bacteroides
VQGNDQTLAYK	Bacteroidales	Bacteria				Bacteroidetes			Bacteroidia				Bacteroidales
VQGNDQTLSYK	Bacteroidaceae	Bacteria				Bacteroidetes			Bacteroidia				Bacteroidales					Bacteroidaceae
VTDEAK	root																												2.7.1.71 (18%);4.2.1.10 (18%);4.2.3.4 (18%)	GO:0009401 (17%);GO:0043335 (7%);GO:0006323 (6%)	GO:0016021 (19%);GO:0009376 (8%);GO:0005737 (6%)	GO:0005524 (29%);GO:0008982 (17%);GO:0016887 (8%)
YPDSPTK	Prevotella	Bacteria				Bacteroidetes			Bacteroidia				Bacteroidales					Prevotellaceae				Prevotella							5.1.3.3 (100%)	GO:0019318 (100%)		GO:0004034 (100%);GO:0030246 (100%)
CLEYTK	root																												1.3.1.- (60%);3.6.3.44 (20%);1.3.8.1 (20%)	GO:0006313 (8%);GO:0015074 (8%);GO:0006260 (6%)	GO:0016021 (41%);GO:0005887 (6%)	GO:0005524 (39%);GO:0042626 (33%);GO:0050660 (31%)
DAEVQTPGQFLVR	Bacteroides massiliensis	Bacteria				Bacteroidetes			Bacteroidia				Bacteroidales					Bacteroidaceae				Bacteroides				Bacteroides massiliensis
DCTAVESTK	Bacteroidales	Bacteria				Bacteroidetes			Bacteroidia				Bacteroidales
DEDSLEQVK	Bacteroides dorei	Bacteria				Bacteroidetes			Bacteroidia				Bacteroidales					Bacteroidaceae				Bacteroides				Bacteroides dorei
DGVLMQVDSPQK	Clostridiales	Bacteria				Firmicutes			Clostridia				Clostridiales																3.6.3.20 (100%)		GO:0043190 (68%);GO:0005886 (19%)	GO:0005524 (100%);GO:0016887 (65%);GO:0022857 (45%)
DNVDWLSNLK	Bacteroides massiliensis	Bacteria				Bacteroidetes			Bacteroidia				Bacteroidales					Bacteroidaceae				Bacteroides				Bacteroides massiliensis				GO:0006629 (100%);GO:0035556 (100%)	GO:0016021 (100%);GO:0009279 (100%);GO:0005622 (100%)	GO:0004435 (100%)
DQNTHLSLGYK	Bacteroidales	Bacteria				Bacteroidetes			Bacteroidia				Bacteroidales
DVLHSDNK	Bacteria	Bacteria																											4.1.2.13 (100%)	GO:0005975 (75%);GO:0030388 (13%);GO:0030001 (13%)	GO:0016021 (13%);GO:0005886 (13%)	GO:0008270 (88%);GO:0016832 (50%);GO:0004332 (38%)
DYDVLLEGNTDNVPVSTTSAK	Prevotella copri	Bacteria				Bacteroidetes			Bacteroidia				Bacteroidales					Prevotellaceae				Prevotella				Prevotella copri					GO:0016020 (100%)
DYDVLVEGNTDNVPVSTTSAK	Prevotella copri	Bacteria				Bacteroidetes			Bacteroidia				Bacteroidales					Prevotellaceae				Prevotella				Prevotella copri					GO:0016020 (100%)
EFLLDMSPAGR	Clostridiales	Bacteria				Firmicutes			Clostridia				Clostridiales																1.1.1.86 (100%)	GO:0009097 (98%);GO:0009099 (98%);GO:0009082 (1%)		GO:0016853 (100%);GO:0004455 (99%);GO:0050661 (92%)
EGVVLAHK	Bacteria	Bacteria																											3.5.2.6 (100%)	GO:0046677 (98%)	GO:0016021 (77%)	GO:0008800 (98%)
HEVLLQK	root																												6.1.1.10 (76%);3.2.1.99 (14%);1.4.1.1 (5%)	GO:0006431 (47%);GO:0031222 (29%);GO:0005975 (3%)	GO:0005737 (44%);GO:0016021 (9%)	GO:0005524 (53%);GO:0004825 (47%);GO:0046872 (47%)
HVYSSAENAAGMK	Parabacteroides distasonis	Bacteria				Bacteroidetes			Bacteroidia				Bacteroidales					Tannerellaceae				Parabacteroides				Parabacteroides distasonis
HYAHVDCPGHADYVK	root																												3.6.5.3 (97%);3.6.5.1 (1%);1.97.1.4 (1%)	GO:0046677 (0%);GO:0046686 (0%);GO:0070125 (0%)	GO:0005737 (74%);GO:0005622 (13%);GO:0009507 (3%)	GO:0003924 (99%);GO:0005525 (99%);GO:0003746 (99%)
HYFSSNDADDGDTTYAR	root																													GO:0006811 (97%)	GO:0046930 (97%);GO:0009279 (92%);GO:0016020 (3%)	GO:0015288 (100%)
HYNHGNAYGQGGWNGSSATK	Bacteria	Bacteria
LAAPLLDK	Bacteria	Bacteria																											3.5.2.6 (99%);5.4.99.16 (1%)	GO:0046677 (98%);GO:0005975 (1%)	GO:0016021 (76%)	GO:0008800 (98%);GO:0016740 (1%);GO:0047471 (1%)
LADGVLATSELPTAASSNASYANDAFQR	Bacteroides	Bacteria				Bacteroidetes			Bacteroidia				Bacteroidales					Bacteroidaceae				Bacteroides
LAETALTTGNLGYAVNSFTQK	Prevotella copri	Bacteria				Bacteroidetes			Bacteroidia				Bacteroidales					Prevotellaceae				Prevotella				Prevotella copri
LAGVDVQTGGGQPGSGAQLR	Prevotella copri	Bacteria				Bacteroidetes			Bacteroidia				Bacteroidales					Prevotellaceae				Prevotella				Prevotella copri					GO:0016021 (100%);GO:0009279 (100%)
LAGVNLTTDGGAPGSGASLR	Bacteroidales	Bacteria				Bacteroidetes			Bacteroidia				Bacteroidales																		GO:0016021 (100%);GO:0009279 (100%)
LAMSGYGNVGWGLMK	Clostridiales	Bacteria				Firmicutes			Clostridia				Clostridiales																	GO:0006520 (100%)		GO:0016639 (100%)
LANLD	root																												4.1.2.13 (55%);2.7.1.71 (18%);2.7.1.40 (9%)	GO:0030388 (49%);GO:0006096 (49%);GO:0005975 (13%)	GO:0005737 (7%);GO:0016021 (5%)	GO:0008270 (62%);GO:0004332 (52%);GO:0005524 (11%)
LANQGVELAVNGLPVR	Bacteroidales	Bacteria				Bacteroidetes			Bacteroidia				Bacteroidales																		GO:0009279 (100%);GO:0016021 (94%)
LASAAQNVSTSK	Bacteroides dorei	Bacteria				Bacteroidetes			Bacteroidia				Bacteroidales					Bacteroidaceae				Bacteroides				Bacteroides dorei
LATNSATQSAYLLVEK	Prevotella	Bacteria				Bacteroidetes			Bacteroidia				Bacteroidales					Prevotellaceae				Prevotella
LATVGDALSYLEENAK	Prevotella	Bacteria				Bacteroidetes			Bacteroidia				Bacteroidales					Prevotellaceae				Prevotella									GO:0005737 (100%)	GO:0000036 (100%);GO:0031177 (62%)
LAVELGK	root																												6.1.1.11 (38%);2.3.1.39 (15%);4.1.1.20 (8%)	GO:0006434 (6%);GO:0097056 (6%);GO:0016260 (5%)	GO:0016021 (16%);GO:0005622 (8%);GO:0005737 (7%)	GO:0005524 (42%);GO:0016887 (30%);GO:0008270 (7%)
LDAGSVLTGVDK	Bacteria	Bacteria
LDAMQNMFNNK	Bacteria	Bacteria																													GO:0016021 (100%);GO:0009279 (100%)
LDQLSSDVQTLNAK	root																													GO:0030258 (0%);GO:0009405 (0%)	GO:0019867 (98%);GO:0009279 (2%);GO:0016020 (0%)	GO:0008289 (0%);GO:0042834 (0%);GO:0042802 (0%)
LESFTANQLLTYSK	Bacteroides	Bacteria				Bacteroidetes			Bacteroidia				Bacteroidales					Bacteroidaceae				Bacteroides									GO:0009279 (100%);GO:0016021 (83%)
LETGLVK	root																												2.8.1.7 (100%)	GO:0006355 (12%);GO:1901137 (3%);GO:0007018 (2%)	GO:0005737 (86%);GO:0005622 (3%);GO:0030286 (2%)	GO:0005525 (76%);GO:0003924 (74%);GO:0003746 (74%)
LFDDNDVSFQTSELGK	Roseburia faecis	Bacteria				Firmicutes			Clostridia				Clostridiales					Lachnospiraceae				Roseburia				Roseburia faecis			3.4.11.- (100%)			GO:0004177 (100%);GO:0008237 (100%);GO:0008270 (100%)
LGASCEDNYMPNGLR	Dorea formicigenerans	Bacteria				Firmicutes			Clostridia				Clostridiales					Lachnospiraceae				Dorea				Dorea formicigenerans			1.21.4.2 (100%)			GO:0050485 (75%);GO:0030699 (25%)
LGEGVLATSELADAATATAALAADK	Bacteroidales	Bacteria				Bacteroidetes			Bacteroidia				Bacteroidales																			GO:0008168 (100%)
LGEVNQDATALNLQER	Roseburia inulinivorans	Bacteria				Firmicutes			Clostridia				Clostridiales					Lachnospiraceae				Roseburia				Roseburia inulinivorans				GO:0008643 (100%)
LGGLQADLDPNFVQNVK	Prevotella copri	Bacteria				Bacteroidetes			Bacteroidia				Bacteroidales					Prevotellaceae				Prevotella				Prevotella copri						GO:0051287 (100%);GO:0008137 (100%);GO:0048038 (100%)
LGLAAQALGLAEGALDR	Clostridiales	Bacteria				Firmicutes			Clostridia				Clostridiales																1.3.8.1 (80%);1.3.99.2 (20%)			GO:0050660 (100%);GO:0003995 (100%);GO:0004085 (23%)
LGLGAQSVGLAQGALDETLK	Clostridiales	Bacteria				Firmicutes			Clostridia				Clostridiales																			GO:0050660 (100%);GO:0003995 (100%)
LGLNELMEAGFLSSSQVVK	Bacteroidales	Bacteria				Bacteroidetes			Bacteroidia				Bacteroidales																	GO:0006412 (100%)	GO:0015934 (100%)	GO:0019843 (100%);GO:0003735 (100%)
LGMGGLFNVLEVAR	Bacteroidales	Bacteria				Bacteroidetes			Bacteroidia				Bacteroidales																5.1.3.- (86%);1.1.1.103 (14%)			GO:0050662 (100%);GO:0003824 (88%);GO:0016853 (11%)
LGSDAYNQGLSER	Proteobacteria	Bacteria				Proteobacteria																								GO:0006811 (2%);GO:0000746 (2%);GO:0046718 (0%)	GO:0009279 (100%);GO:0016021 (98%);GO:0046930 (2%)	GO:0005198 (100%);GO:0015288 (2%);GO:0042802 (0%)
LGSVAEGK	root																													GO:0043044 (100%)	GO:0016589 (100%)	GO:0016887 (100%);GO:0005524 (100%);GO:0004386 (100%)
LGSYNPNTNPATVDLNFER	Bacteroidales	Bacteria				Bacteroidetes			Bacteroidia				Bacteroidales																	GO:0006412 (100%)	GO:0005840 (100%)	GO:0003735 (100%)
LGTFNPNTNPATVDLNFER	Prevotellaceae	Bacteria				Bacteroidetes			Bacteroidia				Bacteroidales					Prevotellaceae												GO:0006412 (100%)	GO:0005840 (100%)	GO:0003735 (100%)
LGTVAMNEVLYNGAK	Bacteroides uniformis	Bacteria				Bacteroidetes			Bacteroidia				Bacteroidales					Bacteroidaceae				Bacteroides				Bacteroides uniformis
LGTYNPNTDPATVDLNFER	Bacteroides massiliensis	Bacteria				Bacteroidetes			Bacteroidia				Bacteroidales					Bacteroidaceae				Bacteroides				Bacteroides massiliensis				GO:0006412 (100%)	GO:0005840 (100%)	GO:0003735 (100%)
LLAEGEAGDNVGLLLR	Prevotella copri	Bacteria				Bacteroidetes			Bacteroidia				Bacteroidales					Prevotellaceae				Prevotella				Prevotella copri					GO:0005737 (80%)	GO:0003746 (100%);GO:0003924 (80%);GO:0005525 (80%)
LLATSNDPAEAYEAAR	Prevotella	Bacteria				Bacteroidetes			Bacteroidia				Bacteroidales					Prevotellaceae				Prevotella								GO:0006412 (100%)	GO:0005840 (100%)	GO:0019843 (100%);GO:0003735 (100%)
LLFAAQVNNTLSTSETR	Bacteroides massiliensis	Bacteria				Bacteroidetes			Bacteroidia				Bacteroidales					Bacteroidaceae				Bacteroides				Bacteroides massiliensis
LLHLTDDSFDTDVLK	root																												1.-.-.- (100%)	GO:0006662 (100%);GO:0045454 (100%);GO:0034599 (0%)	GO:0005623 (100%);GO:0005829 (0%)	GO:0015035 (100%);GO:0047134 (0%);GO:0016829 (0%)
LLQDYK	root																												3.6.3.14 (92%);2.3.1.48 (2%);3.1.21.3 (1%)	GO:0015986 (62%);GO:0042776 (5%);GO:0001525 (2%)	GO:0045261 (62%);GO:0005754 (5%);GO:0016021 (5%)	GO:0005524 (75%);GO:0046933 (67%);GO:0046961 (7%)
LLSDLQDGTFAK	Bacteria	Bacteria																											1.1.1.86 (100%)	GO:0009097 (99%);GO:0009099 (99%);GO:0009082 (1%)		GO:0004455 (100%);GO:0016853 (98%);GO:0050661 (98%)
LLTDYK	root																												1.1.1.22 (47%);2.6.1.- (5%);3.5.1.88 (5%)	GO:0000271 (11%);GO:0006355 (3%);GO:0006310 (3%)	GO:0016020 (14%);GO:0016021 (11%);GO:0005622 (3%)	GO:0005524 (15%);GO:0003677 (13%);GO:0051287 (11%)
LLTHPNFNGNTLDNDLMLLK	Sus scrofa	Eukaryota	Metazoa			Chordata	Craniata	Sarcopterygii	Mammalia			Laurasiatheria			Suina			Suidae				Sus				Sus scrofa			3.4.21.4 (100%)	GO:0007586 (33%)	GO:0005615 (33%)	GO:0004252 (100%);GO:0046872 (33%)
LLTVDSK	root																												6.2.1.5 (46%);6.2.1.- (23%);2.2.1.6 (15%)	GO:0006099 (19%);GO:0007154 (6%);GO:0009082 (6%)	GO:0016021 (44%);GO:0005739 (10%);GO:0032153 (2%)	GO:0005524 (23%);GO:0004775 (13%);GO:0000287 (10%)
LLVVGVGGGGNNAVNR	Clostridiales	Bacteria				Firmicutes			Clostridia				Clostridiales																	GO:0051258 (98%);GO:0090529 (98%);GO:0043093 (98%)	GO:0005737 (100%);GO:0032153 (98%)	GO:0003924 (100%);GO:0005525 (100%)
LNANQGMGAFNAAR	Bacteria	Bacteria																											3.4.-.- (96%);3.4.14.12 (4%)			GO:0008236 (100%);GO:0004177 (2%)
LNNQVFDGYHFTPAHYLSPLAQSVFR	Prevotella copri	Bacteria				Bacteroidetes			Bacteroidia				Bacteroidales					Prevotellaceae				Prevotella				Prevotella copri
LNQDWDYLQASNNFR	Bacteria	Bacteria																											3.2.1.1 (100%)	GO:0005975 (99%)		GO:0003824 (62%);GO:0016787 (32%);GO:0103025 (6%)
LNVNTECQLSFADATR	Clostridiales	Bacteria				Firmicutes			Clostridia				Clostridiales																4.1.2.13 (98%);4.1.2.29 (7%)	GO:0030388 (97%);GO:0006096 (97%);GO:0005975 (3%)		GO:0008270 (100%);GO:0004332 (97%);GO:0016832 (3%)
LPSTLNWDLFTGPAK	Bacteroidales	Bacteria				Bacteroidetes			Bacteroidia				Bacteroidales																1.1.1.18 (100%)			GO:0016491 (93%);GO:0050112 (7%)
LQEGVNALAGYAELFQR	Bacteroidales	Bacteria				Bacteroidetes			Bacteroidia				Bacteroidales																6.4.1.3 (83%);4.1.1.41 (17%)	GO:0006633 (2%)	GO:0009317 (2%)	GO:0016874 (90%);GO:0016740 (53%);GO:0004658 (9%)
LQHNNVLGPYK	Bacteria	Bacteria																												GO:0006520 (100%)		GO:0016639 (100%)
LQLNDSYAEVAELQDYLLGER	Bacteria	Bacteria																												GO:0015031 (96%)	GO:0016021 (100%);GO:0005886 (96%)	GO:0022857 (100%)
LQQAGDLSPTVVAGGMK	Bacteroides	Bacteria				Bacteroidetes			Bacteroidia				Bacteroidales					Bacteroidaceae				Bacteroides								GO:0015031 (100%)	GO:0016021 (100%)
LQQVGDLSPTVVAGGMK	Bacteria	Bacteria																												GO:0015031 (96%);GO:0017038 (1%)	GO:0016021 (99%);GO:0005887 (1%)
LSEEAFLK	root																												2.1.1.14 (100%)	GO:0009086 (6%);GO:0006629 (3%);GO:0035556 (3%)	GO:0009279 (86%);GO:0016021 (85%);GO:0005622 (3%)	GO:0016787 (7%);GO:0008270 (6%);GO:0003871 (6%)
LSENEVLCTPTGVSK	Clostridiales	Bacteria				Firmicutes			Clostridia				Clostridiales																4.1.2.17 (100%)			GO:0008738 (100%)
LSESDDASLWGAGTR	Bacteroidales	Bacteria				Bacteroidetes			Bacteroidia				Bacteroidales																3.2.1.23 (100%)	GO:0005975 (9%)	GO:0016021 (91%);GO:0009279 (91%)	GO:0004565 (9%)
LSQVVEVEDTPSNR	Prevotella	Bacteria				Bacteroidetes			Bacteroidia				Bacteroidales					Prevotellaceae				Prevotella								GO:0006412 (100%)	GO:0015934 (100%)	GO:0003735 (100%)
LSSPATLNSR	Mammalia	Eukaryota	Metazoa			Chordata	Craniata	Sarcopterygii	Mammalia																				3.4.21.4 (100%)	GO:0006508 (17%);GO:0007586 (17%)	GO:0005615 (33%)	GO:0004252 (100%);GO:0046872 (17%)
LSVELGK	root																												1.1.1.157 (61%);2.7.7.8 (28%);2.1.1.10 (6%)	GO:0006631 (38%);GO:0055085 (25%);GO:0006072 (19%)	GO:0016020 (25%);GO:0009331 (19%);GO:0005737 (8%)	GO:0070403 (38%);GO:0003857 (38%);GO:0005215 (25%)
LTAER	root																												1.2.1.- (21%);2.4.2.29 (5%);2.1.1.228 (5%)	GO:0008152 (5%);GO:0006006 (5%);GO:0006351 (4%)	GO:0016021 (17%);GO:0005737 (12%);GO:0005622 (4%)	GO:0005524 (15%);GO:0003677 (11%);GO:0046872 (8%)
LTALSPDAVTTTK	Bacteroides massiliensis	Bacteria				Bacteroidetes			Bacteroidia				Bacteroidales					Bacteroidaceae				Bacteroides				Bacteroides massiliensis
LTFTK	root																												1.1.1.133 (27%);5.1.1.7 (7%);1.1.1.22 (3%)	GO:0006260 (4%);GO:0006310 (4%);GO:0015074 (3%)	GO:0016021 (31%);GO:0005737 (8%);GO:0005623 (3%)	GO:0005524 (15%);GO:0003677 (9%);GO:0008270 (8%)
LTSNMFCVGFLEGGK	Catarrhini	Eukaryota	Metazoa			Chordata	Craniata	Sarcopterygii	Mammalia			Euarchontoglires	Primates	Haplorrhini	Simiiformes	Catarrhini													3.4.21.4 (100%)	GO:0007586 (4%);GO:0006508 (3%);GO:0022617 (1%)	GO:0005615 (3%);GO:0072562 (1%);GO:0005576 (1%)	GO:0004252 (100%);GO:0046872 (2%);GO:0008236 (1%)
LTYTSSEYNADGTPK	Roseburia faecis	Bacteria				Firmicutes			Clostridia				Clostridiales					Lachnospiraceae				Roseburia				Roseburia faecis
LVSFLNTTEDPSVER	Bacteroidales	Bacteria				Bacteroidetes			Bacteroidia				Bacteroidales																3.6.3.14 (100%)	GO:0046034 (100%);GO:1902600 (100%)		GO:0005524 (100%);GO:0016787 (22%)
LVVLK	root																												5.99.1.2 (11%);2.7.1.92 (11%);2.7.7.9 (11%)	GO:0009450 (6%);GO:0006011 (3%);GO:0006265 (3%)	GO:0016021 (23%);GO:0005737 (7%);GO:0043190 (6%)	GO:0005524 (35%);GO:0016887 (12%);GO:0003677 (8%)
LWGGQSLLAGNLLVR	Prevotella	Bacteria				Bacteroidetes			Bacteroidia				Bacteroidales					Prevotellaceae				Prevotella								GO:0006412 (100%)	GO:0005840 (100%)	GO:0003735 (100%)
LYAYLSDGAVEEELSQGVGR	Prevotella copri	Bacteria				Bacteroidetes			Bacteroidia				Bacteroidales					Prevotellaceae				Prevotella				Prevotella copri			1.2.4.4 (50%);2.2.1.1 (50%)	GO:0008152 (75%)		GO:0016740 (75%);GO:0046872 (75%);GO:0004802 (13%)
NAPGTTAGR	Bacteroides	Bacteria				Bacteroidetes			Bacteroidia				Bacteroidales					Bacteroidaceae				Bacteroides									GO:0016021 (100%);GO:0009279 (100%)
NNDQLVHSDFVPAK	Bacteroides	Bacteria				Bacteroidetes			Bacteroidia				Bacteroidales					Bacteroidaceae				Bacteroides
NPADLK	root																												1.2.1.- (91%);1.2.1.12 (4%);2.4.2.8 (1%)	GO:0006006 (66%);GO:0008152 (3%);GO:0006096 (2%)	GO:0016021 (3%);GO:0005737 (2%);GO:0005840 (1%)	GO:0016620 (68%);GO:0051287 (67%);GO:0050661 (67%)
NQQLNLYNTAEFMK	Bacteroidales	Bacteria				Bacteroidetes			Bacteroidia				Bacteroidales																		GO:0016021 (100%);GO:0009279 (100%)
NQQLSLYNTAEFMK	Parabacteroides goldsteinii	Bacteria				Bacteroidetes			Bacteroidia				Bacteroidales					Tannerellaceae				Parabacteroides				Parabacteroides goldsteinii					GO:0016021 (100%);GO:0009279 (100%)
QDWDYLQASNNFR	Bacteria	Bacteria																											3.2.1.1 (100%)	GO:0005975 (100%)		GO:0003824 (54%);GO:0016787 (41%);GO:0103025 (5%)
SEELTVSLTK	Bacteroides massiliensis	Bacteria				Bacteroidetes			Bacteroidia				Bacteroidales					Bacteroidaceae				Bacteroides				Bacteroides massiliensis
TADYESR	Bacteria	Bacteria																												GO:0007059 (40%);GO:0007049 (40%);GO:0051301 (40%)	GO:0005737 (40%)	GO:0003677 (70%);GO:0009037 (40%);GO:0000287 (20%)
TEDGLVLK	root																															GO:0016491 (50%);GO:0005524 (50%)
TELYSYLETLVNSR	Bacteroides dorei	Bacteria				Bacteroidetes			Bacteroidia				Bacteroidales					Bacteroidaceae				Bacteroides				Bacteroides dorei
TPVQVNEAAGFVVNR	Bacteria	Bacteria																											1.1.1.157 (100%);1.1.1.35 (15%)	GO:0006631 (100%)		GO:0003857 (100%);GO:0070403 (99%);GO:0008691 (27%)
VGEEVQLLGLGAAGK	Bacteroidales	Bacteria				Bacteroidetes			Bacteroidia				Bacteroidales																		GO:0005737 (93%);GO:0005622 (7%)	GO:0003924 (100%);GO:0005525 (100%);GO:0003746 (100%)
WNEVEAEYVVESTGLFLSK	Bacteria	Bacteria																											1.2.1.- (100%)	GO:0006006 (95%)		GO:0016620 (100%);GO:0051287 (95%);GO:0050661 (95%)
ADLLMLLLNDELQADMYK	Clostridiales	Bacteria				Firmicutes			Clostridia				Clostridiales																1.1.1.86 (100%)	GO:0009097 (95%);GO:0009099 (95%);GO:0009082 (2%)		GO:0016853 (100%);GO:0050661 (95%);GO:0004455 (95%)
AEVLEFNPTLEK	Roseburia faecis	Bacteria				Firmicutes			Clostridia				Clostridiales					Lachnospiraceae				Roseburia				Roseburia faecis						GO:0050660 (100%);GO:0009055 (100%)
AQEAGLTTVVFDR	Bacteria	Bacteria																												GO:0006412 (100%)	GO:0005840 (99%);GO:0022625 (1%)	GO:0003735 (100%);GO:0019843 (94%);GO:0008097 (1%)
DYYLER	root																												1.3.5.1 (81%);1.3.99.1 (13%);1.3.5.4 (5%)	GO:0009061 (0%);GO:0006351 (0%);GO:0007049 (0%)	GO:0016021 (1%);GO:0005622 (0%);GO:0005737 (0%)	GO:0016491 (53%);GO:0008177 (38%);GO:0000104 (6%)
EETQCFAFLAGHESFAAAEGALK	Bacteria	Bacteria
ETNAFLNANAR	Bacteria	Bacteria																													GO:0016021 (100%);GO:0009279 (100%)
FEGEGAAVR	root																												4.2.1.11 (100%)	GO:0006096 (100%);GO:0009405 (1%);GO:0052509 (0%)	GO:0000015 (99%);GO:0005576 (83%);GO:0009986 (83%)	GO:0000287 (100%);GO:0004634 (100%);GO:0070051 (0%)
GAFDDAEAQK	Prevotella copri	Bacteria				Bacteroidetes			Bacteroidia				Bacteroidales					Prevotellaceae				Prevotella				Prevotella copri				GO:0006412 (75%)	GO:0005840 (100%)	GO:0003735 (75%)
GDVEAAK	root																													GO:0015031 (67%);GO:0006412 (12%);GO:0006935 (7%)	GO:0016021 (80%);GO:0005840 (12%);GO:0005737 (1%)	GO:0019843 (12%);GO:0003735 (12%);GO:0004888 (7%)
GHGPAWSNSLFEDAAEFGYGMLLAQR	Roseburia faecis	Bacteria				Firmicutes			Clostridia				Clostridiales					Lachnospiraceae				Roseburia				Roseburia faecis			1.2.7.- (100%)	GO:0022900 (100%)		GO:0016903 (100%);GO:0030976 (100%);GO:0005506 (100%)
GPNHGPAPLPEEGK	Bacteria	Bacteria																												GO:0016226 (100%);GO:0097428 (0%);GO:0006879 (0%)	GO:0005737 (0%)	GO:0005506 (100%);GO:0051536 (100%);GO:0036455 (0%)
GSDLPEEDR	Bacteria	Bacteria																											1.3.5.1 (56%);1.3.99.1 (42%);1.3.5.4 (6%)	GO:0009061 (1%)		GO:0016491 (64%);GO:0008177 (20%);GO:0000104 (14%)
LAAAQAALAEK	Bacteria	Bacteria																											2.7.9.1 (100%)	GO:0006090 (95%)		GO:0016301 (100%);GO:0050242 (95%);GO:0005524 (93%)
LAAAQAQLNFPR	Clostridiales	Bacteria				Firmicutes			Clostridia				Clostridiales																2.7.9.1 (100%)	GO:0006090 (100%)		GO:0016301 (100%);GO:0050242 (100%);GO:0005524 (67%)
LAATEASLAAAQEQLATAK	Prevotella copri	Bacteria				Bacteroidetes			Bacteroidia				Bacteroidales					Prevotellaceae				Prevotella				Prevotella copri					GO:0016020 (100%)
LADEFSNELNNLGVR	Veillonellaceae	Bacteria				Firmicutes			Negativicutes				Veillonellales					Veillonellaceae
LADELGTK	root																												6.1.1.3 (100%)	GO:0006435 (10%);GO:0006351 (10%);GO:0045892 (10%)	GO:0030288 (10%);GO:0005737 (10%)	GO:0004004 (40%);GO:0050660 (30%);GO:0005524 (30%)
LAEVSNDLLDQCVAQGVPFAR	Prevotella	Bacteria				Bacteroidetes			Bacteroidia				Bacteroidales					Prevotellaceae				Prevotella							1.3.5.1 (65%);1.3.99.1 (35%)			GO:0016491 (47%);GO:0008177 (35%);GO:0000104 (18%)
LAEVSNNLLDQCVAQGVPFAR	Bacteria	Bacteria																											1.3.5.1 (71%);1.3.99.1 (16%);1.3.5.4 (13%)			GO:0016491 (65%);GO:0008177 (25%);GO:0000104 (5%)
LAGLETNPGGVLELGVDYGR	Enterobacterales	Bacteria				Proteobacteria			Gammaproteobacteria				Enterobacterales																	GO:0006811 (91%);GO:0034219 (11%)	GO:0009279 (91%);GO:0046930 (91%);GO:0016020 (9%)	GO:0042958 (89%);GO:0015481 (89%);GO:0015288 (11%)
LALANNLKPLFCLGEVLEER	Bacteroides	Bacteria				Bacteroidetes			Bacteroidia				Bacteroidales					Bacteroidaceae				Bacteroides							5.3.1.1 (100%)	GO:0006096 (100%);GO:0006094 (98%)	GO:0005737 (98%)	GO:0004807 (100%)
LALGCTVVNFLNQTGAK	Bacteroidales	Bacteria				Bacteroidetes			Bacteroidia				Bacteroidales
LATATVTKPAGGTGALTYEWFK	Clostridiales	Bacteria				Firmicutes			Clostridia				Clostridiales
LAYLPSFALSPQGTASSFDK	Bacteroides	Bacteria				Bacteroidetes			Bacteroidia				Bacteroidales					Bacteroidaceae				Bacteroides									GO:0016021 (100%);GO:0005886 (100%)	GO:0015562 (100%)
LAYNVYSYPDTEQLLGLDGK	Prevotella	Bacteria				Bacteroidetes			Bacteroidia				Bacteroidales					Prevotellaceae				Prevotella									GO:0016021 (100%);GO:0009279 (100%)
LDLDDR	root																												3.1.11.5 (21%);6.1.1.3 (13%);2.7.7.7 (9%)	GO:0017000 (5%);GO:0006855 (3%);GO:0006355 (3%)	GO:0016021 (45%);GO:0009279 (37%);GO:0005737 (8%)	GO:0005524 (14%);GO:0046872 (9%);GO:0003677 (7%)
LDNNSGHATSLGQSYSTR	Bacteroidales	Bacteria				Bacteroidetes			Bacteroidia				Bacteroidales																		GO:0016021 (100%);GO:0009279 (100%)
LDQFMDLLDK	Bacteroidetes	Bacteria				Bacteroidetes																									GO:0016020 (99%);GO:0031514 (1%)
LDVVPNDFGTPLEVFEQVAQHER	Bacteria	Bacteria																											1.16.3.2 (100%)	GO:0006826 (100%);GO:0006879 (100%)	GO:0005737 (100%)	GO:0008199 (100%);GO:0016491 (55%)
LEHTLANLDNLSENTQAAESR	Eubacterium plexicaudatum	Bacteria				Firmicutes			Clostridia				Clostridiales					Eubacteriaceae				Eubacterium				Eubacterium plexicaudatum				GO:0071973 (100%)	GO:0009420 (100%);GO:0005576 (100%)	GO:0005198 (100%)
LEHTLANLDNVSENTQSAESR	Roseburia	Bacteria				Firmicutes			Clostridia				Clostridiales					Lachnospiraceae				Roseburia								GO:0071973 (100%)	GO:0009420 (100%);GO:0005576 (100%)	GO:0005198 (100%)
LEHTLDNLDNLSENTSSAESR	Roseburia	Bacteria				Firmicutes			Clostridia				Clostridiales					Lachnospiraceae				Roseburia								GO:0071973 (100%)	GO:0009420 (100%);GO:0005576 (100%)	GO:0005198 (100%)
LEHTVANLDNVSENTSSAESR	Roseburia inulinivorans	Bacteria				Firmicutes			Clostridia				Clostridiales					Lachnospiraceae				Roseburia				Roseburia inulinivorans				GO:0071973 (100%)	GO:0009420 (100%);GO:0005576 (100%)	GO:0005198 (100%)
LFTEGLLDDEK	Bacteria	Bacteria																											3.5.2.6 (100%)	GO:0046677 (99%)	GO:0016021 (78%)	GO:0008800 (99%);GO:0016787 (1%)
LFVVDGFCGTHK	Bacteroidales	Bacteria				Bacteroidetes			Bacteroidia				Bacteroidales																4.1.1.49 (100%)	GO:0006094 (100%)	GO:0005737 (96%)	GO:0004612 (100%);GO:0005524 (100%);GO:0016301 (99%)
LFVVDTFCGANEATR	Bacteroidales	Bacteria				Bacteroidetes			Bacteroidia				Bacteroidales																4.1.1.49 (100%)	GO:0006094 (100%)	GO:0005737 (100%)	GO:0004612 (100%);GO:0005524 (100%);GO:0046872 (100%)
LFVVDTFCGANPATR	Bacteria	Bacteria																											4.1.1.49 (100%)	GO:0006094 (100%)	GO:0005737 (100%)	GO:0004612 (100%);GO:0005524 (100%);GO:0046872 (100%)
LGAALGAALAVLGAGLGLGK	Bacteroides	Bacteria				Bacteroidetes			Bacteroidia				Bacteroidales					Bacteroidaceae				Bacteroides								GO:0015991 (100%);GO:0015986 (100%)	GO:0016021 (100%);GO:0045263 (100%);GO:0005886 (100%)	GO:0008289 (100%);GO:0046933 (95%);GO:0015078 (5%)
LGALQNR	root																													GO:0071973 (86%);GO:0008152 (1%);GO:0016042 (1%)	GO:0009420 (81%);GO:0005576 (81%);GO:0005815 (8%)	GO:0005198 (86%);GO:0016787 (3%);GO:0005524 (1%)
LGATLLYVTHDQTEAMTLGTR	Bacteria	Bacteria																											3.6.3.20 (100%)	GO:0008643 (4%)	GO:0005886 (61%);GO:0043190 (30%)	GO:0005524 (100%);GO:0016887 (71%);GO:0015430 (27%)
LGEHNLDVLEGNEQFLNAAK	Sus scrofa	Eukaryota	Metazoa			Chordata	Craniata	Sarcopterygii	Mammalia			Laurasiatheria			Suina			Suidae				Sus				Sus scrofa			3.4.21.4 (100%)	GO:0007586 (33%)	GO:0005615 (33%)	GO:0004252 (100%);GO:0046872 (33%)
LGEHNLEVLEGNEQFLNAAK	Primates	Eukaryota	Metazoa			Chordata	Craniata	Sarcopterygii	Mammalia			Euarchontoglires	Primates																3.4.21.4 (100%)	GO:0007586 (6%);GO:0006508 (4%);GO:0022617 (3%)	GO:0005615 (4%);GO:0005576 (3%);GO:0072562 (1%)	GO:0004252 (100%);GO:0008236 (3%);GO:0046872 (3%)
LGGNTLDEK	Bacteria	Bacteria																												GO:0015976 (71%);GO:0006066 (71%)		GO:0046872 (100%);GO:0004022 (71%);GO:0008774 (71%)
LGLAAQSVGVEQEAYNEGLAYAK	Prevotella	Bacteria				Bacteroidetes			Bacteroidia				Bacteroidales					Prevotellaceae				Prevotella							1.3.99.- (100%)			GO:0016627 (100%);GO:0050660 (100%)
LGLCGAVSWLDAK	Bacteria	Bacteria																											2.3.1.169 (88%);1.2.99.2 (11%);2.3.1.- (3%)	GO:0006084 (99%)		GO:0018492 (99%);GO:0043884 (40%);GO:0016746 (2%)
LGLHGSPTCELVYK	Bacteria	Bacteria																											1.3.8.1 (68%);1.3.99.- (28%);1.3.8.7 (4%)			GO:0050660 (99%);GO:0003995 (70%);GO:0016627 (30%)
LGQNGDDEVNQVR	Bacteroidales	Bacteria				Bacteroidetes			Bacteroidia				Bacteroidales
LGTFCTGPSVPNMGR	Clostridiales	Bacteria				Firmicutes			Clostridia				Clostridiales																		GO:0016021 (100%)	GO:0015267 (100%)
LGWSQYHDTGFYGNGFQNNNGPTR	Enterobacteriaceae	Bacteria				Proteobacteria			Gammaproteobacteria				Enterobacterales					Enterobacteriaceae												GO:0006811 (3%);GO:0000746 (3%)	GO:0009279 (100%);GO:0016021 (97%);GO:0046930 (3%)	GO:0005198 (97%);GO:0015288 (3%)
LKPDVLQNYEGTNFLEDLFK	Bacteria	Bacteria
LLADHEAELEK	Prevotella copri	Bacteria				Bacteroidetes			Bacteroidia				Bacteroidales					Prevotellaceae				Prevotella				Prevotella copri						GO:0003746 (100%);GO:0005525 (75%);GO:0003924 (50%)
LLDEAQAGDNLGALLR	root																												3.6.5.3 (100%)		GO:0005737 (87%);GO:0005622 (4%)	GO:0003746 (100%);GO:0005525 (98%);GO:0003924 (95%)
LLDFAEAGDNLGTLLR	Clostridiales	Bacteria				Firmicutes			Clostridia				Clostridiales																		GO:0005737 (100%)	GO:0003924 (100%);GO:0005525 (100%);GO:0003746 (100%)
LLDLGNASGEQNYESAGASGVGDYVHAK	Bacteroides uniformis	Bacteria				Bacteroidetes			Bacteroidia				Bacteroidales					Bacteroidaceae				Bacteroides				Bacteroides uniformis					GO:0016021 (100%);GO:0009279 (100%)
LLDNAAADLAALSGQKPLLTK	root																													GO:0006412 (99%);GO:0000027 (0%)	GO:0005840 (100%);GO:0022625 (0%);GO:0015934 (0%)	GO:0003735 (99%);GO:0000049 (98%);GO:0019843 (98%)
LLGNELVALNQYFLHAR	Bacteria	Bacteria																											1.16.3.1 (100%)	GO:0006826 (100%);GO:0006879 (100%);GO:0006880 (0%)	GO:0005623 (100%);GO:0016020 (0%);GO:0005829 (0%)	GO:0008199 (100%);GO:0004322 (99%);GO:0016491 (0%)
LLLGDDEHGWDNEGVFNYEGGCYAK	Bacteroidales	Bacteria				Bacteroidetes			Bacteroidia				Bacteroidales																4.1.1.49 (100%)	GO:0006094 (100%)	GO:0005737 (100%)	GO:0004612 (100%);GO:0005524 (100%);GO:0046872 (100%)
LLNLK	root																												5.99.1.3 (40%);4.2.1.113 (5%);1.3.1.- (3%)	GO:0006265 (13%);GO:0006261 (12%);GO:0006351 (4%)	GO:0016021 (23%);GO:0005737 (20%);GO:0005694 (13%)	GO:0005524 (27%);GO:0003677 (21%);GO:0003918 (13%)
LLSAEK	root																												1.8.1.4 (29%);1.1.1.37 (8%);6.1.1.20 (6%)	GO:0045454 (6%);GO:0005975 (4%);GO:0031581 (3%)	GO:0005856 (35%);GO:0016021 (12%);GO:0005737 (7%)	GO:0003779 (26%);GO:0005524 (11%);GO:0009055 (9%)
LMANLEAALEK	Bacteroides	Bacteria				Bacteroidetes			Bacteroidia				Bacteroidales					Bacteroidaceae				Bacteroides								GO:0015031 (100%)	GO:0016021 (100%)
LNDANAENDR	Prevotella copri	Bacteria				Bacteroidetes			Bacteroidia				Bacteroidales					Prevotellaceae				Prevotella				Prevotella copri					GO:0016020 (100%)	GO:0008233 (33%)
LNDNEFLCTPTGVSK	Clostridiales	Bacteria				Firmicutes			Clostridia				Clostridiales																4.1.2.17 (100%)			GO:0008738 (100%)
LNPNATLGR	Bacteria	Bacteria																													GO:0009279 (100%);GO:0016021 (97%)
LNVTAPYQVLPEHLDLDVTELK	Prevotella copri	Bacteria				Bacteroidetes			Bacteroidia				Bacteroidales					Prevotellaceae				Prevotella				Prevotella copri				GO:0006412 (100%)	GO:0005840 (100%)	GO:0008097 (100%);GO:0003735 (100%)
LPGEANELNVELEK	Bacteroides	Bacteria				Bacteroidetes			Bacteroidia				Bacteroidales					Bacteroidaceae				Bacteroides							1.3.5.1 (100%)		GO:0016021 (25%)	GO:0016491 (70%);GO:0008177 (30%)
LPTNLYESAEEGSFALAK	Bacteroidales	Bacteria				Bacteroidetes			Bacteroidia				Bacteroidales																3.5.99.6 (100%)	GO:0005975 (100%);GO:0006044 (100%)		GO:0004342 (100%)
LPYFDFEVPTALPGVDPK	Bacteroidales	Bacteria				Bacteroidetes			Bacteroidia				Bacteroidales																4.1.1.49 (100%)	GO:0006094 (100%)	GO:0005737 (100%)	GO:0004612 (100%);GO:0005524 (100%);GO:0046872 (100%)
LQEADPDAK	Bacteroides uniformis	Bacteria				Bacteroidetes			Bacteroidia				Bacteroidales					Bacteroidaceae				Bacteroides				Bacteroides uniformis
LQEVVASTMVGGATLTK	Bacteroidales	Bacteria				Bacteroidetes			Bacteroidia				Bacteroidales																1.1.1.37 (100%)	GO:0005975 (100%);GO:0006099 (100%)		GO:0030060 (100%)
LQGQYTSGTCSVSQK	Prevotella copri	Bacteria				Bacteroidetes			Bacteroidia				Bacteroidales					Prevotellaceae				Prevotella				Prevotella copri			2.6.1.- (100%)	GO:0009058 (100%)		GO:0008483 (100%);GO:0030170 (100%)
LRPGQLSSVESDLGHNLAVLQEVLR	Bacteroidales	Bacteria				Bacteroidetes			Bacteroidia				Bacteroidales																		GO:0016021 (100%)
LSGYGMTQYQYSGQK	Prevotella copri	Bacteria				Bacteroidetes			Bacteroidia				Bacteroidales					Prevotellaceae				Prevotella				Prevotella copri
LTVQANAFSASAK	Clostridiales	Bacteria				Firmicutes			Clostridia				Clostridiales																	GO:0006412 (100%)	GO:0015934 (100%)	GO:0019843 (100%);GO:0003735 (100%)
LVLNQGLGDATQDK	Prevotella	Bacteria				Bacteroidetes			Bacteroidia				Bacteroidales					Prevotellaceae				Prevotella								GO:0006412 (100%)	GO:0005840 (100%)	GO:0019843 (100%);GO:0000049 (100%);GO:0003735 (100%)
LYGLLLGHNLEGLAK	Clostridiales	Bacteria				Firmicutes			Clostridia				Clostridiales																			GO:0050660 (100%);GO:0009055 (100%)
LYSWNNESDK	Clostridiales	Bacteria				Firmicutes			Clostridia				Clostridiales																1.1.1.86 (100%)	GO:0009097 (97%);GO:0009099 (97%);GO:0009082 (3%)		GO:0016853 (100%);GO:0004455 (100%);GO:0000287 (89%)
NATVEVTPVLR	Bacteroides	Bacteria				Bacteroidetes			Bacteroidia				Bacteroidales					Bacteroidaceae				Bacteroides
QSFLK	root																												3.6.3.12 (21%);3.5.2.6 (17%);3.6.4.- (6%)	GO:0006351 (6%);GO:0046677 (4%);GO:0006355 (3%)	GO:0016021 (42%);GO:0005737 (6%);GO:0005887 (4%)	GO:0005524 (14%);GO:0005319 (7%);GO:0003677 (7%)
QYLANQR	root																													GO:0006412 (99%)	GO:0005840 (100%)	GO:0003735 (99%);GO:0019843 (97%);GO:0046983 (0%)
SDGTVVFGNDNGK	Roseburia faecis	Bacteria				Firmicutes			Clostridia				Clostridiales					Lachnospiraceae				Roseburia				Roseburia faecis
SEVYDVDLDDNQYSR	Bacteroides	Bacteria				Bacteroidetes			Bacteroidia				Bacteroidales					Bacteroidaceae				Bacteroides
SNFGENTKPTEAAK	Bacteroides uniformis	Bacteria				Bacteroidetes			Bacteroidia				Bacteroidales					Bacteroidaceae				Bacteroides				Bacteroides uniformis
TEEAPAAAETTTEAAAPEYK	Bacteroidales	Bacteria				Bacteroidetes			Bacteroidia				Bacteroidales																			GO:0016787 (100%)
TFWSDLR	root																												1.3.5.1 (100%)	GO:0008152 (4%)	GO:0016021 (26%)	GO:0016491 (65%);GO:0008177 (26%);GO:0016740 (4%)
VALNDAVFGLEPNDHVLYLDVK	Prevotella copri	Bacteria				Bacteroidetes			Bacteroidia				Bacteroidales					Prevotellaceae				Prevotella				Prevotella copri				GO:0006412 (100%)	GO:0005840 (100%)	GO:0019843 (100%);GO:0003735 (100%)
VDYLGGDGQTESNLTNR	Clostridiales	Bacteria				Firmicutes			Clostridia				Clostridiales
VEGLLVDEAGEPVLGVNVR	Bacteroides massiliensis	Bacteria				Bacteroidetes			Bacteroidia				Bacteroidales					Bacteroidaceae				Bacteroides				Bacteroides massiliensis					GO:0016021 (100%);GO:0009279 (100%)
VELLLAHLR	Roseburia faecis	Bacteria				Firmicutes			Clostridia				Clostridiales					Lachnospiraceae				Roseburia				Roseburia faecis						GO:0016491 (100%);GO:0046872 (100%)
VPQVSTPTLVEVSR	Mammalia	Eukaryota	Metazoa			Chordata	Craniata	Sarcopterygii	Mammalia																					GO:0019836 (13%);GO:0051659 (13%);GO:0009267 (13%)	GO:0005615 (91%);GO:0005794 (16%);GO:0005783 (16%)	GO:0003677 (13%);GO:0015643 (13%);GO:0030170 (13%)
VVLSAPAGNDLPTLVYNTNHETLK	Clostridiales	Bacteria				Firmicutes			Clostridia				Clostridiales																1.2.1.- (100%)	GO:0006006 (100%)		GO:0051287 (100%);GO:0016620 (100%);GO:0050661 (100%)
VVLSAPAGNDLPTLVYNTNHK	Bacteria	Bacteria																											1.2.1.- (100%)	GO:0006006 (100%)		GO:0051287 (100%);GO:0016620 (100%);GO:0050661 (100%)
VVMVLDTDK	Flavonifractor plautii	Bacteria				Firmicutes			Clostridia				Clostridiales									Flavonifractor				Flavonifractor plautii
VYDYTK	root																												4.2.1.11 (99%);3.2.1.89 (1%);2.7.7.7 (0%)	GO:0006096 (97%);GO:0009405 (1%);GO:0008152 (1%)	GO:0000015 (96%);GO:0005576 (81%);GO:0009986 (81%)	GO:0000287 (97%);GO:0004634 (97%);GO:0016787 (1%)
ANLQK	root																												2.7.1.12 (39%);2.1.1.- (8%);2.7.1.26 (2%)	GO:0005975 (9%);GO:0006412 (6%);GO:0006355 (3%)	GO:0016021 (19%);GO:0005840 (8%);GO:0005737 (6%)	GO:0005524 (23%);GO:0046316 (8%);GO:0003677 (8%)
DSELAAK	root																												1.1.5.4 (50%);3.1.-.- (50%);3.6.4.12 (50%)	GO:0006605 (3%);GO:0065002 (3%);GO:0000027 (3%)	GO:0016021 (70%);GO:0009279 (27%);GO:0005886 (27%)	GO:0022857 (23%);GO:0005524 (13%);GO:0003677 (7%)
EALNR	root																												3.1.13.1 (25%);4.1.1.49 (6%);2.4.2.18 (5%)	GO:0019062 (15%);GO:0039654 (15%);GO:0039520 (15%)	GO:0016021 (26%);GO:0005576 (15%);GO:0019028 (15%)	GO:0005524 (26%);GO:0046872 (20%);GO:0008026 (16%)
EYGVALDGLTK	Roseburia faecis	Bacteria				Firmicutes			Clostridia				Clostridiales					Lachnospiraceae				Roseburia				Roseburia faecis
HDTVDVPASK	Bacteria	Bacteria																												GO:0006412 (100%)	GO:0005840 (100%)	GO:0003735 (100%);GO:0019843 (99%)
LLEVLAGVNTPDETVEALK	Roseburia inulinivorans	Bacteria				Firmicutes			Clostridia				Clostridiales					Lachnospiraceae				Roseburia				Roseburia inulinivorans			1.1.1.157 (100%)	GO:0006631 (100%)		GO:0070403 (100%);GO:0003857 (100%);GO:0008691 (50%)
LMTDGK	root																												3.1.-.- (50%);2.7.7.7 (17%);6.3.2.2 (17%)	GO:0006950 (17%);GO:0006351 (6%);GO:0055085 (6%)	GO:0016021 (42%);GO:0005622 (19%);GO:0009279 (6%)	GO:0005524 (38%);GO:0000155 (17%);GO:0005509 (16%)
LSLSLVGHNLLLLTPK	Prevotella copri	Bacteria				Bacteroidetes			Bacteroidia				Bacteroidales					Prevotellaceae				Prevotella				Prevotella copri
LTDAK	root																												6.3.5.2 (22%);2.8.4.3 (7%);2.8.1.4 (6%)	GO:0019538 (8%);GO:0006541 (4%);GO:0006177 (4%)	GO:0016021 (17%);GO:0005737 (10%);GO:0005622 (3%)	GO:0005524 (34%);GO:0008233 (6%);GO:0003677 (6%)
LTELK	root																												2.4.1.18 (11%);5.99.1.3 (11%);2.7.8.13 (5%)	GO:0006351 (3%);GO:0005975 (3%);GO:0006265 (3%)	GO:0016021 (24%);GO:0005737 (7%);GO:0005886 (3%)	GO:0005524 (16%);GO:0003677 (10%);GO:0046872 (5%)
LTGMAFR	root																												1.2.1.- (65%);1.2.1.12 (35%);2.6.99.- (0%)	GO:0006006 (41%);GO:0006096 (13%);GO:0050821 (0%)	GO:0005737 (1%);GO:0005829 (0%);GO:0009507 (0%)	GO:0016620 (85%);GO:0051287 (41%);GO:0050661 (41%)
LTGMSMR	root																												1.2.1.12 (52%);1.2.1.- (47%);3.6.1.27 (0%)	GO:0006006 (53%);GO:0006096 (27%);GO:0008360 (0%)	GO:0005737 (1%);GO:0016021 (0%);GO:0005886 (0%)	GO:0016620 (71%);GO:0051287 (53%);GO:0050661 (53%)
LTHQFQGVLTGK	Prevotella	Bacteria				Bacteroidetes			Bacteroidia				Bacteroidales					Prevotellaceae				Prevotella								GO:0006520 (100%)		GO:0016639 (100%)
LTLLDK	root																												1.1.1.85 (22%);4.1.1.36 (15%);6.3.2.5 (15%)	GO:0009291 (6%);GO:0009098 (6%);GO:0006355 (5%)	GO:0016021 (34%);GO:0005737 (12%);GO:0005622 (4%)	GO:0005524 (11%);GO:0016491 (10%);GO:0003677 (10%)
LTNLK	root																												2.7.7.6 (25%);6.1.1.20 (18%);3.1.-.- (2%)	GO:0006351 (10%);GO:0006432 (4%);GO:0032956 (2%)	GO:0016021 (25%);GO:0005737 (12%);GO:0009507 (6%)	GO:0005524 (22%);GO:0003677 (13%);GO:0003899 (8%)
LTSALTAGTGPDLLFEGPER	Clostridiales	Bacteria				Firmicutes			Clostridia				Clostridiales
LTTESNQK	Prevotella copri	Bacteria				Bacteroidetes			Bacteroidia				Bacteroidales					Prevotellaceae				Prevotella				Prevotella copri
LTVAK	root																												2.7.4.8 (21%);3.1.26.- (20%);3.6.4.12 (10%)	GO:0045454 (18%);GO:0006662 (17%);GO:0006260 (4%)	GO:0005623 (17%);GO:0016021 (17%);GO:0005737 (8%)	GO:0005524 (18%);GO:0015035 (17%);GO:0003677 (8%)
LVDQLNESNQYLR	Prevotella	Bacteria				Bacteroidetes			Bacteroidia				Bacteroidales					Prevotellaceae				Prevotella									GO:0016020 (100%)
LVSWYDNETGYSNK	root																												1.2.1.- (97%);1.2.1.12 (3%)	GO:0006006 (97%);GO:0006096 (2%);GO:0044044 (0%)	GO:0005737 (1%);GO:0005829 (0%);GO:0016020 (0%)	GO:0016620 (97%);GO:0051287 (97%);GO:0050661 (97%)
LVVNGYADSATGSAAVNQK	Prevotella copri	Bacteria				Bacteroidetes			Bacteroidia				Bacteroidales					Prevotellaceae				Prevotella				Prevotella copri					GO:0016020 (100%)	GO:0008233 (50%)
LVVNK	root																												2.4.2.17 (47%);3.4.21.89 (14%);5.99.1.3 (6%)	GO:0006265 (26%);GO:0000105 (12%);GO:0006352 (3%)	GO:0005737 (16%);GO:0016021 (14%);GO:0005741 (2%)	GO:0005524 (48%);GO:0003677 (32%);GO:0003918 (26%)
LYNECNEDEQK	Bacteroides vulgatus	Bacteria				Bacteroidetes			Bacteroidia				Bacteroidales					Bacteroidaceae				Bacteroides				Bacteroides vulgatus				GO:0015031 (100%)	GO:0016021 (100%);GO:0005886 (100%)	GO:0022857 (100%)
MAFLTAGMGGGTGTGAAPVLAR	Prevotellaceae	Bacteria				Bacteroidetes			Bacteroidia				Bacteroidales					Prevotellaceae												GO:0051258 (100%);GO:0090529 (100%);GO:0043093 (100%)	GO:0032153 (100%);GO:0005737 (100%)	GO:0003924 (100%);GO:0005525 (100%)
MAGGVAVLYVGAPSEVEMK	Bacteroidales	Bacteria				Bacteroidetes			Bacteroidia				Bacteroidales																	GO:0042026 (100%)	GO:0005737 (100%)	GO:0005524 (100%);GO:0051082 (97%)
MAGVSVSSSNGQPGSVATLR	Bacteroidales	Bacteria				Bacteroidetes			Bacteroidia				Bacteroidales
MFVAAAEESQNNLVQGR	Roseburia faecis	Bacteria				Firmicutes			Clostridia				Clostridiales					Lachnospiraceae				Roseburia				Roseburia faecis				GO:0006004 (100%)	GO:0005737 (100%)	GO:0008736 (100%)
MGCVLQAAQGQNVAR	Clostridiales	Bacteria				Firmicutes			Clostridia				Clostridiales																2.3.1.9 (100%)	GO:0008152 (100%)		GO:0003985 (55%);GO:0016747 (45%)
MGELSSDYFTTNPEVLEALGGK	Bacteroides	Bacteria				Bacteroidetes			Bacteroidia				Bacteroidales					Bacteroidaceae				Bacteroides
MGGALSNTPAADLGALVLK	Firmicutes	Bacteria				Firmicutes																							2.3.1.9 (100%)	GO:0008152 (100%)		GO:0016747 (54%);GO:0003985 (46%)
MGGALSNTPAAELGSLVLK	Lachnospiraceae	Bacteria				Firmicutes			Clostridia				Clostridiales					Lachnospiraceae											2.3.1.9 (100%)	GO:0008152 (100%)		GO:0016747 (82%);GO:0003985 (18%)
MGGQLGGDR	Bacteria	Bacteria																												GO:0006412 (100%)	GO:0005840 (100%)	GO:0003735 (100%);GO:0019843 (96%)
MGGQMGGDR	Bacteroidales	Bacteria				Bacteroidetes			Bacteroidia				Bacteroidales																	GO:0006412 (100%)	GO:0005840 (100%)	GO:0003735 (100%);GO:0019843 (98%)
MGHLQLVVPVAHLWYFR	Bacteria	Bacteria																											2.7.7.6 (100%)	GO:0006351 (100%)	GO:0000428 (1%)	GO:0003677 (100%);GO:0003899 (100%)
MHNGCLVLTDVNATFDNAK	Bacteroidales	Bacteria				Bacteroidetes			Bacteroidia				Bacteroidales
MLAPLLDELADEYQGK	root																												1.-.-.- (100%)	GO:0006662 (100%);GO:0045454 (100%);GO:0034599 (1%)	GO:0005623 (99%);GO:0005829 (1%)	GO:0015035 (100%);GO:0047134 (1%);GO:0016671 (1%)
MLQDLADVFGGMVSCSR	Roseburia faecis	Bacteria				Firmicutes			Clostridia				Clostridiales					Lachnospiraceae				Roseburia				Roseburia faecis						GO:0050660 (100%);GO:0009055 (100%)
MMEALK	root																												1.6.5.11 (23%);2.8.3.16 (15%);6.3.5.4 (15%)	GO:0016226 (28%);GO:0006355 (7%);GO:0000160 (6%)	GO:0016021 (16%);GO:0005829 (6%);GO:0005622 (6%)	GO:0051536 (31%);GO:0005506 (28%);GO:0003677 (7%)
MNMNLQDGVALAK	Prevotella	Bacteria				Bacteroidetes			Bacteroidia				Bacteroidales					Prevotellaceae				Prevotella							5.3.1.1 (100%)	GO:0006094 (100%);GO:0006096 (100%);GO:0030416 (6%)	GO:0005737 (100%);GO:0016021 (75%)	GO:0004807 (100%)
MNNGLSVGNQYNNTLR	Bacteria	Bacteria																													GO:0016021 (100%);GO:0009279 (100%)
MNPGQFYALPQSPQTLK	Bacteria	Bacteria																											6.1.1.12 (100%);6.1.1.- (0%)	GO:0006422 (96%);GO:0006418 (3%);GO:0006430 (1%)	GO:0005737 (100%);GO:0016021 (0%)	GO:0005524 (100%);GO:0003676 (99%);GO:0004815 (97%)
MPCLLTALSELNEPR	Clostridiales	Bacteria				Firmicutes			Clostridia				Clostridiales																			GO:0009055 (100%)
MTNGDNELLLANR	Bacteria	Bacteria																											5.99.1.3 (100%)	GO:0006265 (100%);GO:0006261 (86%)	GO:0005694 (100%);GO:0005737 (86%)	GO:0003677 (100%);GO:0003918 (100%);GO:0005524 (100%)
MTYSHEVEHMCVVK	Bacteria	Bacteria																												GO:0016226 (100%);GO:0097428 (1%);GO:0006879 (1%)	GO:0005737 (1%)	GO:0005506 (99%);GO:0051536 (99%);GO:0036455 (1%)
MVELADQSANGTYDNETDR	Clostridiales	Bacteria				Firmicutes			Clostridia				Clostridiales																	GO:0071973 (100%)	GO:0009420 (100%);GO:0005576 (80%)	GO:0005198 (100%);GO:0016301 (20%)
MVTWDNLDTLASFQNLSK	Roseburia faecis	Bacteria				Firmicutes			Clostridia				Clostridiales					Lachnospiraceae				Roseburia				Roseburia faecis			5.3.1.9 (100%)	GO:0006094 (100%);GO:0006096 (100%)	GO:0005737 (100%)	GO:0004347 (100%)
MVVQHNMQAMNANR	Lachnospiraceae	Bacteria				Firmicutes			Clostridia				Clostridiales					Lachnospiraceae												GO:0071973 (100%)	GO:0009420 (100%);GO:0005576 (89%)	GO:0005198 (100%)
MVVTLLHPLAMDDGLR	root																												3.6.5.3 (100%)	GO:0046677 (0%)	GO:0005737 (52%);GO:0005622 (19%);GO:0005886 (0%)	GO:0003746 (99%);GO:0005525 (80%);GO:0003924 (71%)
NADAQANPNK	Prevotella copri	Bacteria				Bacteroidetes			Bacteroidia				Bacteroidales					Prevotellaceae				Prevotella				Prevotella copri				GO:0015986 (100%)	GO:0016021 (100%);GO:0045263 (100%);GO:0005886 (100%)	GO:0046933 (100%)
NAFAQAANK	Roseburia faecis	Bacteria				Firmicutes			Clostridia				Clostridiales					Lachnospiraceae				Roseburia				Roseburia faecis
NANAPEVNANLGLCELVK	Bacteroides	Bacteria				Bacteroidetes			Bacteroidia				Bacteroidales					Bacteroidaceae				Bacteroides
NANGMEVCLTNYGGR	Prevotella	Bacteria				Bacteroidetes			Bacteroidia				Bacteroidales					Prevotellaceae				Prevotella							5.1.3.3 (100%)	GO:0019318 (100%)		GO:0004034 (100%);GO:0030246 (100%)
NANTAK	root																												5.3.1.9 (50%);3.5.99.6 (13%);2.1.1.195 (13%)	GO:0006412 (91%);GO:0006310 (2%);GO:0015074 (2%)	GO:0005840 (92%);GO:0016021 (2%);GO:0016020 (0%)	GO:0003735 (91%);GO:0019843 (90%);GO:0003677 (3%)
NATGYDHNWCLNTYK	Prevotella	Bacteria				Bacteroidetes			Bacteroidia				Bacteroidales					Prevotellaceae				Prevotella							5.1.3.3 (100%)	GO:0019318 (100%)		GO:0004034 (100%);GO:0030246 (100%)
NCELTNEGGDLYYSYLR	Bacteroides	Bacteria				Bacteroidetes			Bacteroidia				Bacteroidales					Bacteroidaceae				Bacteroides
NDLNSK	root																												2.1.1.171 (47%);1.14.19.1 (13%);2.7.1.48 (7%)	GO:0030163 (13%);GO:0000244 (4%);GO:0006633 (3%)	GO:0016021 (21%);GO:0005737 (15%);GO:0046540 (4%)	GO:0005524 (26%);GO:0016787 (13%);GO:0008658 (7%)
NDNNHNTQSSDYWLR	Bacteroides massiliensis	Bacteria				Bacteroidetes			Bacteroidia				Bacteroidales					Bacteroidaceae				Bacteroides				Bacteroides massiliensis					GO:0016021 (100%);GO:0009279 (100%)
NDWDSALAHTPNK	Bacteroides	Bacteria				Bacteroidetes			Bacteroidia				Bacteroidales					Bacteroidaceae				Bacteroides									GO:0016021 (100%);GO:0009279 (100%)
NEFYNLLR	Bacteria	Bacteria
NELLEYDEAPGVRPSLSNLGK	Bacteroides massiliensis	Bacteria				Bacteroidetes			Bacteroidia				Bacteroidales					Bacteroidaceae				Bacteroides				Bacteroides massiliensis					GO:0016021 (100%);GO:0009279 (100%)
NESGHVLATMNLSMTK	Bacteroides massiliensis	Bacteria				Bacteroidetes			Bacteroidia				Bacteroidales					Bacteroidaceae				Bacteroides				Bacteroides massiliensis
NETSVENLLTLPMDPNLYK	Bacteria	Bacteria
NGDGVLGYVLALGDLGHNDSLAR	Clostridiales	Bacteria				Firmicutes			Clostridia				Clostridiales
NGGLGNGGTNFDAK	Bacteroidales	Bacteria				Bacteroidetes			Bacteroidia				Bacteroidales																5.3.1.5 (100%)	GO:0042732 (98%);GO:0005975 (2%)	GO:0005737 (98%)	GO:0009045 (100%);GO:0000287 (94%);GO:0046872 (3%)
NGMDANEAVK	Prevotella	Bacteria				Bacteroidetes			Bacteroidia				Bacteroidales					Prevotellaceae				Prevotella								GO:0016226 (100%)		GO:0005506 (100%);GO:0051536 (100%)
NGSQVSGPVPLPTK	Clostridiales	Bacteria				Firmicutes			Clostridia				Clostridiales																	GO:0006412 (100%)	GO:0005840 (100%)	GO:0003735 (100%);GO:0000049 (99%);GO:0003723 (1%)
NHALNPNHPCQR	Clostridiales	Bacteria				Firmicutes			Clostridia				Clostridiales																1.2.7.- (100%)	GO:0022900 (100%)		GO:0016903 (100%);GO:0030976 (100%);GO:0005506 (100%)
NHGLHYNVNLSYSK	Prevotella copri	Bacteria				Bacteroidetes			Bacteroidia				Bacteroidales					Prevotellaceae				Prevotella				Prevotella copri					GO:0016021 (100%);GO:0009279 (100%)
NHVLSTVAQNK	Roseburia faecis	Bacteria				Firmicutes			Clostridia				Clostridiales					Lachnospiraceae				Roseburia				Roseburia faecis
NKPHCNLGTLGHVDHGK	root																												3.6.5.3 (100%)		GO:0005737 (87%);GO:0005622 (5%);GO:0005739 (0%)	GO:0003924 (100%);GO:0005525 (100%);GO:0003746 (99%)
NLAHEYGYNLTFAPK	Bacteroidales	Bacteria				Bacteroidetes			Bacteroidia				Bacteroidales																6.3.1.2 (100%)	GO:0006542 (94%);GO:0006807 (6%)		GO:0004356 (100%)
NLATQLEHMLAYR	Prevotella copri	Bacteria				Bacteroidetes			Bacteroidia				Bacteroidales					Prevotellaceae				Prevotella				Prevotella copri				GO:0006412 (100%)	GO:0015935 (100%)	GO:0003735 (100%);GO:0019843 (75%);GO:0003729 (75%)
NLDDYFYHYVTEAGK	Bacteria	Bacteria
NLFGYQYTLPTHQGR	root																												4.1.99.1 (100%)	GO:0006520 (2%);GO:0051289 (0%);GO:0006569 (0%)	GO:0060187 (0%);GO:0016020 (0%);GO:0005829 (0%)	GO:0009034 (98%);GO:0051213 (19%);GO:0016829 (2%)
NLGAGTYTVTATCK	Roseburia faecis	Bacteria				Firmicutes			Clostridia				Clostridiales					Lachnospiraceae				Roseburia				Roseburia faecis
NLGELEELELEPSLGNGGLGR	Roseburia faecis	Bacteria				Firmicutes			Clostridia				Clostridiales					Lachnospiraceae				Roseburia				Roseburia faecis			2.4.1.1 (100%)	GO:0005975 (100%)		GO:0102499 (100%);GO:0008184 (100%);GO:0030170 (100%)
NLGTASVTLNGLGNYYGSR	Roseburia faecis	Bacteria				Firmicutes			Clostridia				Clostridiales					Lachnospiraceae				Roseburia				Roseburia faecis
NLHAMSVEAAEAAGLGYNLVAGANLAGFK	Clostridiales	Bacteria				Firmicutes			Clostridia				Clostridiales																	GO:0006520 (100%)		GO:0016639 (100%)
NLSAVYSDLAETLLPQLR	Bacteroidales	Bacteria				Bacteroidetes			Bacteroidia				Bacteroidales																			GO:0008168 (100%)
QNVVLATLEGLR	Clostridiales	Bacteria				Firmicutes			Clostridia				Clostridiales																	GO:0006412 (100%)	GO:0015935 (100%)	GO:0019843 (100%);GO:0003735 (100%)
TETLNAQDK	root																													GO:0035556 (100%);GO:0007268 (100%)	GO:0005622 (100%)	GO:0019992 (100%);GO:0005509 (100%);GO:0005543 (100%)
TEVLLSALEAK	Bacteroidales	Bacteria				Bacteroidetes			Bacteroidia				Bacteroidales																	GO:0006520 (100%)		GO:0016639 (100%)
VGGTALSNPLDLK	Bacteria	Bacteria
VLDLLAHLSK	root																												1.2.1.- (97%);1.2.1.12 (3%)	GO:0006006 (97%);GO:0006096 (1%);GO:0044044 (0%)	GO:0005737 (1%);GO:0016020 (0%);GO:0005829 (0%)	GO:0016620 (97%);GO:0051287 (97%);GO:0050661 (97%)
VPTLDVSVVDLTVNLAKPATYAELCAAMK	Bacteria	Bacteria																											1.2.1.- (100%)	GO:0006006 (95%)		GO:0016620 (100%);GO:0051287 (95%);GO:0050661 (95%)
VPTSDVSVVDLTVVLEK	Bacteroidales	Bacteria				Bacteroidetes			Bacteroidia				Bacteroidales																1.2.1.- (98%);1.2.1.12 (2%)	GO:0006006 (97%);GO:0006096 (2%)	GO:0005737 (2%)	GO:0016620 (98%);GO:0051287 (97%);GO:0050661 (97%)
VPVTLNGK	root																													GO:0008152 (67%);GO:0009058 (17%)	GO:0016021 (17%)	GO:0031177 (83%);GO:0003824 (67%);GO:0016788 (17%)
VTTQNLQVLK	Bacteria	Bacteria																												GO:0006412 (100%)	GO:0005840 (100%)	GO:0003735 (100%);GO:0019843 (96%)
VTVQNLQVLK	Bacteria	Bacteria																												GO:0006412 (100%)	GO:0005840 (100%)	GO:0003735 (100%);GO:0019843 (99%)
DAMNADGTLNR	Bacteroidales	Bacteria				Bacteroidetes			Bacteroidia				Bacteroidales																			GO:0009055 (100%)
DSYGHDVTLTLK	Bacteroides	Bacteria				Bacteroidetes			Bacteroidia				Bacteroidales					Bacteroidaceae				Bacteroides
DVPAGDLGVGGR	root																												1.4.1.4 (100%)	GO:0006520 (99%);GO:0006537 (1%)	GO:0005737 (1%)	GO:0016639 (99%);GO:0004354 (1%)
EGYPELAEAYK	Bacteria	Bacteria																											1.11.1.1 (100%)			GO:0005506 (98%);GO:0016491 (83%);GO:0016692 (16%)
EPSLGPVFGVK	root																												6.3.4.3 (100%)	GO:0035999 (98%);GO:0031564 (0%);GO:0006353 (0%)	GO:0016021 (0%)	GO:0004329 (99%);GO:0005524 (99%);GO:0016874 (1%)
GDQAK	root																												6.2.1.5 (10%);3.6.4.- (10%);2.8.1.6 (6%)	GO:0006281 (5%);GO:0007165 (5%);GO:0006412 (4%)	GO:0016021 (24%);GO:0005737 (4%);GO:0031618 (3%)	GO:0005524 (10%);GO:0005525 (8%);GO:0003924 (8%)
GGDYR	root																												1.3.5.1 (54%);2.1.2.- (14%);6.5.1.4 (14%)	GO:0006189 (7%);GO:0006396 (7%);GO:0097171 (4%)	GO:0005737 (7%);GO:0016021 (5%);GO:0005622 (1%)	GO:0016491 (34%);GO:0008177 (26%);GO:0005524 (19%)
HDDHDVYTVK	Bacteroides	Bacteria				Bacteroidetes			Bacteroidia				Bacteroidales					Bacteroidaceae				Bacteroides
LFYDTVK	root																												1.3.5.1 (82%);1.3.99.1 (14%);1.3.5.4 (4%)	GO:0009061 (0%);GO:0071578 (0%);GO:0006310 (0%)	GO:0016021 (0%);GO:0005887 (0%)	GO:0016491 (52%);GO:0008177 (39%);GO:0000104 (6%)
NLGPDR	root																												6.1.1.23 (27%);2.7.1.33 (9%);3.2.1.- (9%)	GO:0006520 (26%);GO:0006537 (6%);GO:0005975 (3%)	GO:0016021 (14%);GO:0005737 (7%);GO:0009279 (7%)	GO:0016639 (26%);GO:0016787 (26%);GO:0005524 (8%)
NLLGETLVDR	Prevotella copri	Bacteria				Bacteroidetes			Bacteroidia				Bacteroidales					Prevotellaceae				Prevotella				Prevotella copri				GO:0006412 (100%)	GO:0005840 (100%)	GO:0003735 (100%)
NLLHYQLGVFNGQGTNTK	Prevotella	Bacteria				Bacteroidetes			Bacteroidia				Bacteroidales					Prevotellaceae				Prevotella
NLNLGLEAAFLNNR	Bacteroides	Bacteria				Bacteroidetes			Bacteroidia				Bacteroidales					Bacteroidaceae				Bacteroides									GO:0009279 (100%);GO:0016021 (86%)
NLNYQAQLNWAR	Bacteroides	Bacteria				Bacteroidetes			Bacteroidia				Bacteroidales					Bacteroidaceae				Bacteroides
NLQEAFAGESQAR	Bacteria	Bacteria																											1.11.1.1 (98%);1.14.13.81 (2%)			GO:0005506 (91%);GO:0016491 (61%);GO:0016692 (38%)
NLVLTCSQPNYGDAPYAVK	Prevotella copri	Bacteria				Bacteroidetes			Bacteroidia				Bacteroidales					Prevotellaceae				Prevotella				Prevotella copri					GO:0019867 (100%)	GO:2001070 (100%)
NMSANCYAPVVGVGLLNEFK	Prevotella copri	Bacteria				Bacteroidetes			Bacteroidia				Bacteroidales					Prevotellaceae				Prevotella				Prevotella copri					GO:0016020 (100%)	GO:0008233 (50%)
NNASANMNLGLLALTK	Bacteroidales	Bacteria				Bacteroidetes			Bacteroidia				Bacteroidales																			GO:0008168 (100%)
NNEGK	root																												1.11.1.6 (23%);2.7.13.3 (11%);6.1.1.2 (8%)	GO:0006436 (13%);GO:0006412 (6%);GO:0006355 (6%)	GO:0016021 (20%);GO:0005737 (17%);GO:0005622 (8%)	GO:0005524 (29%);GO:0004830 (13%);GO:0004842 (11%)
NNLGFSVAVGK	Prevotella copri	Bacteria				Bacteroidetes			Bacteroidia				Bacteroidales					Prevotellaceae				Prevotella				Prevotella copri					GO:0016021 (60%);GO:0009279 (60%);GO:0016020 (40%)	GO:0008233 (20%)
NNLYGQELVYSFLR	Bacteroides	Bacteria				Bacteroidetes			Bacteroidia				Bacteroidales					Bacteroidaceae				Bacteroides
NNTLVQTGDQAGWSK	Bacteroides	Bacteria				Bacteroidetes			Bacteroidia				Bacteroidales					Bacteroidaceae				Bacteroides
NPAATGTDSFTSLVSYLGR	Prevotella copri	Bacteria				Bacteroidetes			Bacteroidia				Bacteroidales					Prevotellaceae				Prevotella				Prevotella copri					GO:0016021 (100%);GO:0009279 (100%)
NPDAYTDYLMALVGAR	Bacteroides	Bacteria				Bacteroidetes			Bacteroidia				Bacteroidales					Bacteroidaceae				Bacteroides										GO:0016740 (100%)
NPLYHWTHLELK	Bacteria	Bacteria																											5.3.1.12 (100%)	GO:0006064 (100%)		GO:0008880 (100%);GO:0016853 (0%)
NQEVQSGYLQNAAYLR	Bacteroides massiliensis	Bacteria				Bacteroidetes			Bacteroidia				Bacteroidales					Bacteroidaceae				Bacteroides				Bacteroides massiliensis					GO:0016021 (100%);GO:0009279 (100%)
NQGNNNLQLVPTPSR	Bacteria	Bacteria
NSDFFGLVDGLNFALQYQGK	Enterobacterales	Bacteria				Proteobacteria			Gammaproteobacteria				Enterobacterales																	GO:0006811 (90%)	GO:0046930 (90%);GO:0009279 (82%);GO:0016020 (10%)	GO:0015288 (100%)
NSELNSDDLK	Bacteroides	Bacteria				Bacteroidetes			Bacteroidia				Bacteroidales					Bacteroidaceae				Bacteroides
NSNNNGPAQGASVR	Roseburia faecis	Bacteria				Firmicutes			Clostridia				Clostridiales					Lachnospiraceae				Roseburia				Roseburia faecis				GO:0006457 (100%);GO:0009408 (100%);GO:0006260 (100%)	GO:0005737 (100%)	GO:0008270 (100%);GO:0051082 (100%);GO:0005524 (100%)
NTAAAVENFAGMGLSLLELSHR	Bacteroidales	Bacteria				Bacteroidetes			Bacteroidia				Bacteroidales																2.6.1.52 (100%)	GO:0006564 (100%);GO:0008615 (100%)	GO:0005737 (100%)	GO:0004648 (100%);GO:0030170 (95%)
NTAFSR	root																												3.1.6.14 (50%);4.2.2.- (50%)	GO:0015074 (10%);GO:0032196 (7%);GO:0051276 (3%)	GO:0016021 (47%);GO:0005737 (7%);GO:0009279 (7%)	GO:0022857 (10%);GO:0003677 (7%);GO:0016614 (7%)
NTEDGVESYNLEWTLTHADLVK	Bacteroides uniformis	Bacteria				Bacteroidetes			Bacteroidia				Bacteroidales					Bacteroidaceae				Bacteroides				Bacteroides uniformis
NTLAALERPDAYTDYLMAVLGAR	Bacteria	Bacteria																														GO:0016740 (100%)
NTLNAVK	root																												2.3.1.234 (100%)	GO:0051258 (14%);GO:0045454 (14%);GO:0006402 (14%)	GO:0016021 (43%);GO:0005737 (29%);GO:0032153 (14%)	GO:0020037 (14%);GO:0008270 (14%);GO:0016491 (14%)
NTSYELFYAALETVK	Bacteria	Bacteria																												GO:0006412 (100%)	GO:0015935 (100%)	GO:0003735 (100%);GO:0019843 (79%);GO:0000049 (79%)
NTSYELFYNALDLVK	Prevotella copri	Bacteria				Bacteroidetes			Bacteroidia				Bacteroidales					Prevotellaceae				Prevotella				Prevotella copri				GO:0006412 (100%)	GO:0015935 (100%)	GO:0019843 (100%);GO:0000049 (100%);GO:0003735 (100%)
NTVYLRPETAQGLFVNFK	Bacteria	Bacteria																											6.1.1.14 (100%)	GO:0006426 (100%)	GO:0005737 (99%)	GO:0004820 (100%);GO:0005524 (100%);GO:0046983 (1%)
NVLLDSVTPTEANK	Roseburia faecis	Bacteria				Firmicutes			Clostridia				Clostridiales					Lachnospiraceae				Roseburia				Roseburia faecis
NVLSALQSSGQTLHGLLK	Bacteroidales	Bacteria				Bacteroidetes			Bacteroidia				Bacteroidales																	GO:0042254 (100%);GO:0006412 (3%)	GO:0005840 (64%);GO:0005622 (36%)	GO:0070180 (3%)
NVMVALR	Bacteria	Bacteria																											6.3.4.3 (99%);2.1.1.297 (1%)	GO:0035999 (93%);GO:0018364 (1%);GO:0008152 (1%)	GO:0016021 (1%);GO:0005737 (1%)	GO:0005524 (94%);GO:0004329 (94%);GO:0016874 (5%)
NVNVHNWTNTK	Bacteroidales	Bacteria				Bacteroidetes			Bacteroidia				Bacteroidales																		GO:0016021 (100%);GO:0009279 (100%)
NVPFFGTVQVTEGHVLSLR	Bacteroides uniformis	Bacteria				Bacteroidetes			Bacteroidia				Bacteroidales					Bacteroidaceae				Bacteroides				Bacteroides uniformis				GO:0015031 (100%)	GO:0016021 (100%);GO:0005886 (100%)	GO:0022857 (100%)
NVQYK	root																												1.6.5.11 (19%);1.3.1.98 (8%);2.5.1.7 (8%)	GO:0006935 (4%);GO:0008360 (4%);GO:0071555 (4%)	GO:0016021 (26%);GO:0005634 (17%);GO:0072546 (5%)	GO:0046982 (16%);GO:0003677 (8%);GO:0005524 (8%)
NVTVSEDPTTLETTEVK	Bacteroides vulgatus	Bacteria				Bacteroidetes			Bacteroidia				Bacteroidales					Bacteroidaceae				Bacteroides				Bacteroides vulgatus
NVVSALQSGSNTLHGVLK	Prevotella copri	Bacteria				Bacteroidetes			Bacteroidia				Bacteroidales					Prevotellaceae				Prevotella				Prevotella copri				GO:0042254 (100%)	GO:0005840 (100%)
NWGEGWGFMPSDR	Sarcopterygii	Eukaryota	Metazoa			Chordata	Craniata	Sarcopterygii																					3.2.1.1 (100%)	GO:0005975 (99%);GO:0016052 (1%)	GO:0005615 (5%);GO:0070062 (2%)	GO:0103025 (98%);GO:0004556 (98%);GO:0043169 (97%)
NYNLTAEGDNHR	Blautia wexlerae	Bacteria				Firmicutes			Clostridia				Clostridiales					Lachnospiraceae				Blautia				Blautia wexlerae
NYQNDGDSVYR	root																												1.3.5.1 (67%);1.3.99.1 (29%);1.3.5.4 (5%)	GO:0009061 (0%);GO:0006633 (0%)	GO:0016021 (1%);GO:0009317 (0%)	GO:0016491 (51%);GO:0008177 (33%);GO:0000104 (14%)
NYRPNSEYHEGR	Clostridiales	Bacteria				Firmicutes			Clostridia				Clostridiales																	GO:0006520 (100%)		GO:0016639 (100%)
NYVVQFENPVEPEQLR	Prevotella copri	Bacteria				Bacteroidetes			Bacteroidia				Bacteroidales					Prevotellaceae				Prevotella				Prevotella copri				GO:0006605 (100%);GO:0065002 (100%);GO:0043952 (100%)	GO:0016021 (100%);GO:0005886 (100%);GO:0005622 (100%)	GO:0015450 (100%)
QAAEELEHAHK	Bacteroidales	Bacteria				Bacteroidetes			Bacteroidia				Bacteroidales																1.16.3.2 (100%)	GO:0006826 (100%);GO:0006879 (100%)	GO:0005737 (100%)	GO:0008199 (100%);GO:0016491 (47%)
QAEMELAQAFYATNAAR	Bacteroidales	Bacteria				Bacteroidetes			Bacteroidia				Bacteroidales																		GO:0016021 (100%);GO:0005886 (100%)	GO:0015562 (100%)
QAFLEECWK	Bacteroidales	Bacteria				Bacteroidetes			Bacteroidia				Bacteroidales
QALDGDTAQVGPQVAQK	Bacteroidales	Bacteria				Bacteroidetes			Bacteroidia				Bacteroidales																			GO:0009055 (100%)
QALTDEQVQTELSEALTR	Bacteroides	Bacteria				Bacteroidetes			Bacteroidia				Bacteroidales					Bacteroidaceae				Bacteroides									GO:0016021 (100%)
QANAELPLLFLTAK	Bacteroidales	Bacteria				Bacteroidetes			Bacteroidia				Bacteroidales																	GO:0000160 (100%);GO:0006351 (100%);GO:0006355 (100%)	GO:0005622 (100%)	GO:0003677 (100%)
QDLVFAGDVNK	Bacteroidales	Bacteria				Bacteroidetes			Bacteroidia				Bacteroidales
QDVPSTLTLNCK	Bacteroides	Bacteria				Bacteroidetes			Bacteroidia				Bacteroidales					Bacteroidaceae				Bacteroides
QEQATK	root																												2.1.3.15 (85%);3.1.21.3 (6%);6.4.1.2 (3%)	GO:0006633 (31%);GO:2001295 (31%);GO:0006412 (6%)	GO:0005737 (31%);GO:0009317 (31%);GO:0016021 (11%)	GO:0005524 (40%);GO:0003924 (36%);GO:0005525 (36%)
QEQVFSGGNR	Bacteroidales	Bacteria				Bacteroidetes			Bacteroidia				Bacteroidales																		GO:0005737 (100%)	GO:0033925 (100%)
QFCTDVNVLPLDSLYTPLR	Prevotella	Bacteria				Bacteroidetes			Bacteroidia				Bacteroidales					Prevotellaceae				Prevotella							2.7.7.6 (100%)	GO:0006351 (100%)		GO:0003677 (100%);GO:0046983 (100%);GO:0003899 (100%)
QGANADMAAVNVQNR	Bacteroidales	Bacteria				Bacteroidetes			Bacteroidia				Bacteroidales																	GO:0006855 (93%);GO:0008152 (3%)	GO:0016021 (100%)	GO:0015562 (93%);GO:0022857 (7%);GO:0003824 (3%)
QGEGVAATLVDLGNR	Bacteria	Bacteria																											5.3.1.4 (100%)	GO:0019569 (100%)	GO:0005737 (100%)	GO:0030145 (100%);GO:0008733 (100%)
QGGGEQATMSMEEFAQR	Prevotella copri	Bacteria				Bacteroidetes			Bacteroidia				Bacteroidales					Prevotellaceae				Prevotella				Prevotella copri			6.1.1.3 (100%)	GO:0006435 (100%)	GO:0005737 (100%)	GO:0004829 (100%);GO:0005524 (100%);GO:0000049 (67%)
QGLMTTLHAYTGDQMLLDGPHR	Streptococcus	Bacteria				Firmicutes			Bacilli				Lactobacillales					Streptococcaceae				Streptococcus							1.2.1.- (98%);1.2.1.12 (2%)	GO:0006006 (87%);GO:0006096 (2%)		GO:0016620 (96%);GO:0051287 (87%);GO:0050661 (87%)
QGNEENAAYYGVSTTR	Bacteroides coprocola	Bacteria				Bacteroidetes			Bacteroidia				Bacteroidales					Bacteroidaceae				Bacteroides				Bacteroides coprocola					GO:0016021 (100%);GO:0009279 (100%)
QGTDPDMAAVNVQNR	Bacteria	Bacteria																												GO:0006855 (82%)	GO:0016021 (99%);GO:0016020 (1%)	GO:0015562 (82%);GO:0022857 (18%)
QGTNADMAAVNVQNR	Bacteroidetes	Bacteria				Bacteroidetes																								GO:0006855 (91%)	GO:0016021 (100%)	GO:0015562 (91%);GO:0022857 (9%)
QGVDADLNGLR	Mammalia	Eukaryota	Metazoa			Chordata	Craniata	Sarcopterygii	Mammalia																					GO:0043588 (27%);GO:0045109 (27%);GO:0008544 (5%)	GO:0005882 (100%);GO:0016020 (5%);GO:0070062 (5%)	GO:0005198 (95%);GO:0005200 (5%)
QLDEAMAGDNLGALLR	Clostridiales	Bacteria				Firmicutes			Clostridia				Clostridiales																		GO:0005737 (100%)	GO:0003924 (100%);GO:0005525 (100%);GO:0003746 (100%)
QLDEAQAGDNLGALLR	Firmicutes	Bacteria				Firmicutes																									GO:0005737 (100%)	GO:0003924 (100%);GO:0005525 (100%);GO:0003746 (100%)
QLDENGNVYLPTDER	Prevotella	Bacteria				Bacteroidetes			Bacteroidia				Bacteroidales					Prevotellaceae				Prevotella									GO:0016021 (100%);GO:0009279 (100%)
QLEALGFGNCPLCVAK	Clostridiales	Bacteria				Firmicutes			Clostridia				Clostridiales																6.3.4.3 (100%)	GO:0035999 (98%)		GO:0005524 (98%);GO:0004329 (98%);GO:0016874 (2%)
QLGLGNEQWGPMYPER	Prevotella copri	Bacteria				Bacteroidetes			Bacteroidia				Bacteroidales					Prevotellaceae				Prevotella				Prevotella copri			3.2.1.55 (100%)	GO:0046373 (100%)		GO:0046556 (100%)
QLLEAGVHFGHQTR	Bacteria	Bacteria																												GO:0006412 (99%);GO:0006353 (0%)	GO:0015935 (99%);GO:0005840 (1%);GO:0022627 (0%)	GO:0003735 (99%);GO:0016301 (0%)
QLLTDLQDGTFAK	Bacteria	Bacteria																											1.1.1.86 (100%)	GO:0009097 (100%);GO:0009099 (100%)		GO:0004455 (100%);GO:0016853 (95%);GO:0050661 (90%)
QLNVTQLDVFSR	Bacteria	Bacteria																											3.4.21.92 (100%)		GO:0005737 (99%);GO:0016021 (1%)	GO:0004252 (100%)
QLYHCNEGHAALLNAQR	Bacteroidales	Bacteria				Bacteroidetes			Bacteroidia				Bacteroidales																2.4.1.1 (100%)	GO:0005975 (100%)		GO:0008184 (100%);GO:0030170 (100%);GO:0102499 (27%)
QMDFGFDFASLNNR	Bacteroides	Bacteria				Bacteroidetes			Bacteroidia				Bacteroidales					Bacteroidaceae				Bacteroides									GO:0016021 (100%);GO:0009279 (100%)
QMNALSVLGLLSR	Bacteria	Bacteria																											5.3.1.12 (100%)	GO:0006064 (100%)		GO:0008880 (100%)
QSLLEAEVQQLQTR	Bacteroidales	Bacteria				Bacteroidetes			Bacteroidia				Bacteroidales																		GO:0016021 (100%);GO:0005886 (100%)	GO:0015562 (100%)
QTPDPLWGAETDASHTAALDR	Bacteroides	Bacteria				Bacteroidetes			Bacteroidia				Bacteroidales					Bacteroidaceae				Bacteroides
QTYYQHLLEQFFTNGNR	Bacteroidales	Bacteria				Bacteroidetes			Bacteroidia				Bacteroidales																			GO:0033925 (100%)
QVEFNR	root																												3.2.1.17 (50%);6.1.1.18 (50%)	GO:0019058 (3%);GO:0016998 (3%);GO:0006425 (3%)	GO:0016021 (85%);GO:0009279 (20%);GO:0005737 (5%)	GO:0005524 (5%);GO:0016887 (3%);GO:0004819 (3%)
QYAGFSTAEESNAFYR	root																												5.4.99.2 (97%);5.4.99.- (2%);3.1.13.3 (0%)	GO:0008152 (100%);GO:0006796 (0%);GO:0044237 (0%)	GO:0005737 (0%)	GO:0031419 (100%);GO:0004494 (100%);GO:0046872 (97%)
TPLVR	root																												2.5.1.47 (48%);6.3.2.8 (8%);2.7.13.3 (7%)	GO:0006535 (20%);GO:0006351 (5%);GO:0006355 (4%)	GO:0016021 (30%);GO:0005622 (18%);GO:0005737 (7%)	GO:0005524 (26%);GO:0004124 (18%);GO:0000155 (14%)
VATFNDNNAAE	Prevotella copri	Bacteria				Bacteroidetes			Bacteroidia				Bacteroidales					Prevotellaceae				Prevotella				Prevotella copri					GO:0016021 (100%);GO:0009279 (100%)
VDVLDGEEGPLYR	Clostridiales	Bacteria				Firmicutes			Clostridia				Clostridiales
VGELLAEK	root																													GO:0006412 (80%);GO:0006914 (12%);GO:0000045 (1%)	GO:0005840 (80%);GO:0016021 (1%);GO:0030288 (1%)	GO:0003735 (80%);GO:0019843 (78%);GO:0003677 (1%)
VVALVK	root																												6.1.1.7 (29%);3.1.11.6 (12%);5.4.99.25 (8%)	GO:0006419 (12%);GO:0006412 (9%);GO:0006614 (7%)	GO:0005737 (23%);GO:0016021 (17%);GO:0005786 (6%)	GO:0005524 (28%);GO:0008270 (20%);GO:0000049 (15%)
WFTPGLGLR	Bacteroidales	Bacteria				Bacteroidetes			Bacteroidia				Bacteroidales																		GO:0016020 (74%);GO:0016021 (26%);GO:0009279 (26%)	GO:0008233 (0%)
WLQFAK	root																												5.3.1.14 (100%)	GO:0015833 (46%);GO:0019079 (15%);GO:0006355 (8%)	GO:0016021 (15%);GO:0005737 (8%);GO:0005783 (8%)	GO:0016887 (46%);GO:0005524 (46%);GO:0016829 (8%)
DAAASSLYGSR	Bacteria	Bacteria																												GO:0006518 (0%);GO:0016485 (0%)	GO:0009279 (99%);GO:0016021 (96%);GO:0019867 (1%)	GO:0004181 (0%);GO:0004185 (0%)
DASATAVYGSR	Bacteria	Bacteria																													GO:0009279 (98%);GO:0016021 (97%);GO:0019867 (1%)
DYAAAK	root																												4.1.99.17 (34%);2.7.1.71 (14%);4.1.2.4 (7%)	GO:0008360 (25%);GO:0009252 (25%);GO:0009228 (10%)	GO:0031241 (23%);GO:0016021 (16%);GO:0005737 (13%)	GO:0030234 (23%);GO:0051539 (10%);GO:0016830 (9%)
DYAFVLSR	Clostridiales	Bacteria				Firmicutes			Clostridia				Clostridiales
DYFTQLDLR	Bacteroidales	Bacteria				Bacteroidetes			Bacteroidia				Bacteroidales
GDLGALQNR	Bacteria	Bacteria																												GO:0071973 (100%);GO:0044781 (25%);GO:0006284 (2%)	GO:0009420 (91%);GO:0005576 (91%);GO:0009288 (3%)	GO:0005198 (100%);GO:0003684 (2%);GO:0016799 (2%)
GLTGEVLLQLLEGR	Bacteroidales	Bacteria				Bacteroidetes			Bacteroidia				Bacteroidales																	GO:0006412 (100%);GO:0045903 (1%)	GO:0015935 (100%)	GO:0019843 (100%);GO:0003735 (100%)
HPDYSVVLLLR	Euarchontoglires	Eukaryota	Metazoa			Chordata	Craniata	Sarcopterygii	Mammalia			Euarchontoglires																		GO:0019836 (9%);GO:0051659 (9%);GO:0009267 (9%)	GO:0005615 (95%);GO:0005794 (16%);GO:0005783 (16%)	GO:0003677 (9%);GO:0015643 (9%);GO:0030170 (9%)
LDLLVVGTGLAGASAAASLGALGFK	Bacteroides	Bacteria				Bacteroidetes			Bacteroidia				Bacteroidales					Bacteroidaceae				Bacteroides							1.3.5.1 (100%)		GO:0016021 (24%)	GO:0016491 (71%);GO:0008177 (29%)
LDLLVVGTGLAGASAAASLGEMGFR	Bacteria	Bacteria																											1.3.99.1 (65%);1.3.5.1 (30%);1.3.5.4 (11%)	GO:0009061 (1%)		GO:0016491 (68%);GO:0000104 (20%);GO:0008177 (11%)
LDNVVYR	root																												2.7.7.6 (100%)	GO:0006412 (99%);GO:0045903 (0%);GO:0006351 (0%)	GO:0015935 (99%);GO:0005840 (1%);GO:0016021 (0%)	GO:0019843 (99%);GO:0003735 (99%);GO:0016787 (0%)
LPYDLTLR	Bacteria	Bacteria																												GO:0006351 (50%)	GO:0016021 (50%);GO:0009279 (50%)	GO:0003677 (50%);GO:0003700 (50%)
MALYTK	root																												2.5.1.17 (35%);2.7.1.39 (24%);2.3.1.20 (11%)	GO:0009088 (5%);GO:0055085 (3%);GO:0019432 (2%)	GO:0016021 (7%);GO:0005737 (3%);GO:0005886 (2%)	GO:0016740 (43%);GO:0008237 (15%);GO:0005524 (8%)
NLDMLSASQYR	Bacteria	Bacteria																													GO:0016021 (100%);GO:0009279 (100%)
NLTQLDGYNEVQN	Prevotella	Bacteria				Bacteroidetes			Bacteroidia				Bacteroidales					Prevotellaceae				Prevotella
QNVVLATLEALSQLR	Roseburia faecis	Bacteria				Firmicutes			Clostridia				Clostridiales					Lachnospiraceae				Roseburia				Roseburia faecis				GO:0006412 (100%)	GO:0015935 (100%)	GO:0019843 (100%);GO:0003735 (100%)
QTFATK	root																												5.99.1.3 (100%)	GO:0006265 (29%);GO:0005975 (7%);GO:0006464 (7%)	GO:0016021 (29%);GO:0035267 (4%);GO:0009279 (4%)	GO:0005524 (39%);GO:0003677 (29%);GO:0003918 (29%)
QYEYAQSMDK	Prevotella copri	Bacteria				Bacteroidetes			Bacteroidia				Bacteroidales					Prevotellaceae				Prevotella				Prevotella copri					GO:0016021 (67%)	GO:0016853 (67%)
SAADFQNLSPDDLEAMSLLK	Bacteroides	Bacteria				Bacteroidetes			Bacteroidia				Bacteroidales					Bacteroidaceae				Bacteroides									GO:0016021 (100%);GO:0009279 (100%)
SADFNK	root																												5.2.1.8 (57%);2.6.1.52 (22%);3.6.3.8 (13%)	GO:0006457 (22%);GO:0006564 (8%);GO:0009401 (5%)	GO:0016021 (36%);GO:0016020 (22%);GO:0009279 (12%)	GO:0003755 (22%);GO:0004648 (8%);GO:0005524 (8%)
SAGMMLTPNSTGAGGSSK	Bacteroides	Bacteria				Bacteroidetes			Bacteroidia				Bacteroidales					Bacteroidaceae				Bacteroides									GO:0016021 (100%);GO:0009279 (100%)
SAGNFAQLTSR	Bacteria	Bacteria																												GO:0006412 (100%);GO:0002181 (0%)	GO:0015934 (100%);GO:0022625 (0%)	GO:0016740 (100%);GO:0003735 (100%);GO:0019843 (98%)
SAGYDAQLALNTER	Prevotella copri	Bacteria				Bacteroidetes			Bacteroidia				Bacteroidales					Prevotellaceae				Prevotella				Prevotella copri				GO:0051301 (33%)		GO:0042834 (100%)
SALANAENNNGMK	Clostridiales	Bacteria				Firmicutes			Clostridia				Clostridiales																	GO:0006412 (100%)	GO:0015934 (100%)	GO:0019843 (100%);GO:0003735 (100%)
SALGALQNR	Bacteria	Bacteria																												GO:0071973 (100%);GO:0044781 (2%)	GO:0009420 (94%);GO:0005576 (94%)	GO:0005198 (100%)
SALGAVQNR	Bacteria	Bacteria																												GO:0071973 (100%);GO:0044781 (12%);GO:0015936 (1%)	GO:0005576 (94%);GO:0009420 (93%);GO:0009288 (1%)	GO:0005198 (100%);GO:0050662 (1%);GO:0004420 (1%)
SALNSVSSTR	Lachnospiraceae	Bacteria				Firmicutes			Clostridia				Clostridiales					Lachnospiraceae												GO:0071973 (100%)	GO:0009420 (100%);GO:0005576 (100%)	GO:0005198 (100%)
SANTNDEMDALSR	Bacteroides	Bacteria				Bacteroidetes			Bacteroidia				Bacteroidales					Bacteroidaceae				Bacteroides							3.4.15.5 (75%);3.4.-.- (25%)			GO:0004222 (100%);GO:0046872 (100%);GO:0004180 (16%)
SANYYVQQLYGENK	Prevotella copri	Bacteria				Bacteroidetes			Bacteroidia				Bacteroidales					Prevotellaceae				Prevotella				Prevotella copri			3.2.1.55 (100%)	GO:0046373 (100%)		GO:0046556 (100%)
SAQYTQPVDVGSATSGLNTLLK	Eubacterium	Bacteria				Firmicutes			Clostridia				Clostridiales					Eubacteriaceae				Eubacterium									GO:0016021 (100%)
SEATNVVYPVSK	Roseburia faecis	Bacteria				Firmicutes			Clostridia				Clostridiales					Lachnospiraceae				Roseburia				Roseburia faecis
SEHDTGVSPVFAGGVEWAVTR	Enterobacteriaceae	Bacteria				Proteobacteria			Gammaproteobacteria				Enterobacterales					Enterobacteriaceae												GO:0006811 (3%);GO:0000746 (3%)	GO:0009279 (100%);GO:0016021 (97%);GO:0046930 (3%)	GO:0005198 (100%);GO:0015288 (3%)
SELAQAQADLANAK	Bacteroides	Bacteria				Bacteroidetes			Bacteroidia				Bacteroidales					Bacteroidaceae				Bacteroides									GO:0016020 (86%);GO:0016021 (14%);GO:0009279 (14%)
SETFTTAVDNQPSVELHLLQGER	Bacteroidales	Bacteria				Bacteroidetes			Bacteroidia				Bacteroidales																	GO:0006457 (100%)		GO:0051082 (100%);GO:0005524 (100%)
SETWQFLNFQPHLTPQLR	Flavonifractor	Bacteria				Firmicutes			Clostridia				Clostridiales									Flavonifractor							1.2.1.38 (100%)	GO:0006526 (100%)	GO:0005737 (100%)	GO:0051287 (100%);GO:0003942 (100%);GO:0046983 (100%)
SFATGLAGFSHVVDSLSALK	Clostridiales	Bacteria				Firmicutes			Clostridia				Clostridiales																2.3.1.54 (100%)	GO:0005975 (93%);GO:0008152 (7%)	GO:0005737 (93%)	GO:0008861 (93%);GO:0016740 (5%);GO:0003824 (2%)
SFDQLDNAPEEK	root																												3.6.5.3 (100%)		GO:0005737 (98%);GO:0005622 (1%)	GO:0003746 (100%);GO:0003924 (100%);GO:0005525 (100%)
SFDSLDNAPEEK	Bacteria	Bacteria																											3.6.5.3 (100%)		GO:0005737 (94%);GO:0005622 (5%)	GO:0003924 (100%);GO:0005525 (100%);GO:0003746 (99%)
SFGDNNFDLLLGHEYYDYR	Bacteria	Bacteria																													GO:0009279 (100%);GO:0016021 (88%)
SFGSLGVFALHEMGR	Roseburia faecis	Bacteria				Firmicutes			Clostridia				Clostridiales					Lachnospiraceae				Roseburia				Roseburia faecis				GO:0006004 (100%)	GO:0005737 (100%)	GO:0008736 (100%)
SGADLEKPLLGVR	Bacteroides	Bacteria				Bacteroidetes			Bacteroidia				Bacteroidales					Bacteroidaceae				Bacteroides									GO:0016021 (100%);GO:0009279 (100%)
SGGGGGGGLGSGGSLR	Hominidae	Eukaryota	Metazoa			Chordata	Craniata	Sarcopterygii	Mammalia			Euarchontoglires	Primates	Haplorrhini	Simiiformes	Catarrhini	Hominoidea	Hominidae												GO:0043588 (75%);GO:0045109 (75%);GO:0008544 (25%)	GO:0005882 (100%);GO:0016020 (25%);GO:0070062 (25%)	GO:0005198 (75%);GO:0005200 (25%)
SGGYNFEVVVK	Clostridiales	Bacteria				Firmicutes			Clostridia				Clostridiales
SGLMCTLHAYTGDQMTLDGPQR	Clostridiales	Bacteria				Firmicutes			Clostridia				Clostridiales																1.2.1.- (100%)	GO:0006006 (99%)		GO:0016620 (100%);GO:0051287 (99%);GO:0050661 (99%)
SGSENDEYNASVQALR	Prevotella copri	Bacteria				Bacteroidetes			Bacteroidia				Bacteroidales					Prevotellaceae				Prevotella				Prevotella copri				GO:0000272 (100%)	GO:0005576 (100%)	GO:0016829 (100%)
SGTLASTVLFDYEGVTLEK	Flavonifractor plautii	Bacteria				Firmicutes			Clostridia				Clostridiales									Flavonifractor				Flavonifractor plautii
SGVAHFAVDTEEDGLQLLR	Bacteroidales	Bacteria				Bacteroidetes			Bacteroidia				Bacteroidales																6.4.1.3 (100%)			GO:0016874 (96%);GO:0016740 (54%);GO:0004658 (4%)
SHLCTLPVFNSSDGSLGFQTK	Bacteroides uniformis	Bacteria				Bacteroidetes			Bacteroidia				Bacteroidales					Bacteroidaceae				Bacteroides				Bacteroides uniformis
SHNSLVSYFGR	Prevotella copri	Bacteria				Bacteroidetes			Bacteroidia				Bacteroidales					Prevotellaceae				Prevotella				Prevotella copri					GO:0016021 (100%);GO:0009279 (100%)
SHYVANEAGFDYK	Bacteroidales	Bacteria				Bacteroidetes			Bacteroidia				Bacteroidales
SLEGK	root																												2.7.7.- (36%);6.5.1.1 (12%);4.1.1.36 (3%)	GO:0006310 (4%);GO:0006260 (3%);GO:0071897 (3%)	GO:0016021 (19%);GO:1990077 (10%);GO:0005737 (5%)	GO:0003677 (21%);GO:0005524 (15%);GO:0008270 (13%)
SLEVLANSLAGFNHSK	Bacteria	Bacteria																												GO:0006412 (99%);GO:0045903 (1%)	GO:0015935 (99%);GO:0005840 (1%)	GO:0019843 (99%);GO:0003735 (99%);GO:0003723 (1%)
SLGEDLYGLQNPGK	Bacteroidales	Bacteria				Bacteroidetes			Bacteroidia				Bacteroidales
SLGPYSLLTQQPLGGK	root																												2.7.7.6 (100%)	GO:0006351 (100%);GO:0032012 (0%)	GO:0016021 (0%);GO:0000428 (0%);GO:0009507 (0%)	GO:0003899 (100%);GO:0003677 (100%);GO:0032549 (100%)
SLGQFNLTGLAPAR	Bacteria	Bacteria																												GO:0006457 (99%)		GO:0005524 (100%);GO:0051082 (99%)
SLGSNNK	root																												2.7.11.1 (100%)	GO:0006412 (99%);GO:0006313 (0%);GO:0048193 (0%)	GO:0015935 (98%);GO:0005840 (1%);GO:0016021 (0%)	GO:0003735 (99%);GO:0019843 (98%);GO:0003723 (1%)
SLLLTAQELK	Clostridiales	Bacteria				Firmicutes			Clostridia				Clostridiales																4.1.2.13 (75%);4.1.2.29 (25%)	GO:0030388 (100%);GO:0006096 (100%)		GO:0008270 (100%);GO:0004332 (100%);GO:0047441 (8%)
SLNPSLSSGSSLAYVQR	Paraprevotella	Bacteria				Bacteroidetes			Bacteroidia				Bacteroidales					Prevotellaceae				Paraprevotella
SLSNNNQDENFNK	Bacteroidales	Bacteria				Bacteroidetes			Bacteroidia				Bacteroidales																	GO:0006605 (100%);GO:0065002 (100%);GO:0043952 (100%)	GO:0016021 (100%);GO:0005886 (100%);GO:0005622 (100%)	GO:0015450 (100%)
SLSYDGSFGLETVYK	Bacteria	Bacteria																													GO:0016021 (100%);GO:0009279 (100%)
SLTNANQNNLSLEK	Prevotella copri	Bacteria				Bacteroidetes			Bacteroidia				Bacteroidales					Prevotellaceae				Prevotella				Prevotella copri					GO:0016020 (100%)
SLTNVEGELK	Prevotella copri	Bacteria				Bacteroidetes			Bacteroidia				Bacteroidales					Prevotellaceae				Prevotella				Prevotella copri					GO:0016021 (100%);GO:0009279 (100%)
SLVTFLYVGEPTQEYR	Bacteroides	Bacteria				Bacteroidetes			Bacteroidia				Bacteroidales					Bacteroidaceae				Bacteroides								GO:0015031 (100%)	GO:0016021 (100%);GO:0005886 (100%)	GO:0022857 (100%)
SMGNSTDPQELNR	Bacteroides	Bacteria				Bacteroidetes			Bacteroidia				Bacteroidales					Bacteroidaceae				Bacteroides
SMSLAEAAQLYNLTLK	Bacteria	Bacteria
SNFLEAGPFNEMVVMGVLAVR	Bacteroidales	Bacteria				Bacteroidetes			Bacteroidia				Bacteroidales																			GO:0016491 (100%)
SNPSELNLEELLYAATLTNNDGEK	Bacteroidales	Bacteria				Bacteroidetes			Bacteroidia				Bacteroidales																			GO:0008168 (100%)
SNSDTGSAESQLALFSYR	Bacteroidales	Bacteria				Bacteroidetes			Bacteroidia				Bacteroidales																	GO:0006412 (100%)	GO:0005840 (100%)	GO:0003735 (100%);GO:0019843 (96%)
SNTAALAQLLNK	Paraprevotella	Bacteria				Bacteroidetes			Bacteroidia				Bacteroidales					Prevotellaceae				Paraprevotella
SNTDTGSAEAQLALFSYR	Bacteria	Bacteria																												GO:0006412 (100%)	GO:0005840 (100%)	GO:0003735 (100%);GO:0019843 (99%)
SNVMSNLENMTNTVK	Prevotella copri	Bacteria				Bacteroidetes			Bacteroidia				Bacteroidales					Prevotellaceae				Prevotella				Prevotella copri				GO:0006508 (100%)		GO:0016787 (100%)
SNVTDK	root																												3.6.5.- (80%);3.6.4.13 (20%)	GO:0051470 (51%);GO:0015031 (10%);GO:0007029 (6%)	GO:0016021 (20%);GO:0005789 (6%);GO:0016035 (1%)	GO:0033294 (51%);GO:0003924 (7%);GO:0005525 (7%)
SPALDSCPQR	root																													GO:0006412 (100%)	GO:0015935 (100%);GO:0005840 (0%);GO:0009507 (0%)	GO:0003735 (100%);GO:0019843 (99%);GO:0000049 (99%)
SPAPPFTTSTLQQEAAR	Bacteria	Bacteria																											5.99.1.2 (100%)	GO:0006265 (100%)	GO:0005694 (24%)	GO:0003677 (100%);GO:0003917 (100%);GO:0046872 (96%)
SPEEVAR	root																												2.7.1.69 (22%);2.7.1.71 (17%);2.7.1.- (11%)	GO:0006412 (26%);GO:0005975 (3%);GO:0009423 (3%)	GO:0015935 (26%);GO:0016021 (7%);GO:0005737 (4%)	GO:0019843 (26%);GO:0003735 (26%);GO:0016301 (22%)
SPQWTGGGVVFAPVPR	Clostridiales	Bacteria				Firmicutes			Clostridia				Clostridiales																	GO:0006412 (100%)	GO:0005840 (100%)	GO:0019843 (100%);GO:0003735 (100%)
SPSELENSNVYGSTYYTGLR	Prevotella	Bacteria				Bacteroidetes			Bacteroidia				Bacteroidales					Prevotellaceae				Prevotella
SPVLLGVSEGAGK	Bacteria	Bacteria																											4.1.2.13 (96%);4.1.2.29 (5%);4.1.2.- (2%)	GO:0030388 (100%);GO:0006096 (100%);GO:0005975 (0%)		GO:0008270 (100%);GO:0004332 (100%);GO:0047441 (2%)
SPYYLNQADFVACHNPSYVTK	Roseburia	Bacteria				Firmicutes			Clostridia				Clostridiales					Lachnospiraceae				Roseburia							1.2.7.- (100%)	GO:0022900 (100%)		GO:0016903 (100%);GO:0030976 (100%);GO:0005506 (100%)
SQHEEELAVECGYWHLWR	Prevotella	Bacteria				Bacteroidetes			Bacteroidia				Bacteroidales					Prevotellaceae				Prevotella							1.2.7.- (100%)	GO:0022900 (88%)		GO:0030976 (100%);GO:0016903 (88%);GO:0005506 (88%)
SQNVSNLLQLGGTLLK	Bacteria	Bacteria																											2.7.1.11 (99%);2.7.1.- (1%)	GO:0006002 (100%)	GO:0005737 (99%)	GO:0005524 (100%);GO:0003872 (100%);GO:0046872 (99%)
SQSLLSSLNPNDLESMTVLK	Prevotella copri	Bacteria				Bacteroidetes			Bacteroidia				Bacteroidales					Prevotellaceae				Prevotella				Prevotella copri					GO:0016021 (100%);GO:0009279 (100%)
SRPTYGESVEATGYNSAFGDFTHAYLHNTER	Bacteria	Bacteria																													GO:0016021 (100%);GO:0009279 (100%)
SSEAEAGVTPTYNDGK	Bacteria	Bacteria
SSFQLAYTEEEMSADHNK	Bacteria	Bacteria																											3.5.2.6 (100%)	GO:0046677 (98%)	GO:0016021 (77%)	GO:0008800 (98%);GO:0016787 (2%)
SSVDVK	root																												1.2.4.1 (25%);2.7.1.67 (8%);1.8.1.4 (8%)	GO:0007165 (10%);GO:0061817 (10%);GO:0006869 (10%)	GO:0016021 (36%);GO:0005634 (6%);GO:0005912 (5%)	GO:0008289 (10%);GO:0005096 (9%);GO:0043621 (5%)
SSYGQNLLQHAR	Bacteria	Bacteria																											3.1.-.- (100%)	GO:0006402 (100%)	GO:0005886 (97%);GO:0016021 (51%);GO:0016020 (2%)	GO:0003723 (100%);GO:0004521 (96%);GO:0004519 (2%)
STADHLLTSPLFTDPTYER	Bacteroidales	Bacteria				Bacteroidetes			Bacteroidia				Bacteroidales																4.2.3.3 (100%)	GO:0019242 (100%)	GO:0005829 (2%)	GO:0008929 (100%)
STGANTANEALGNLYLK	Bacteroides	Bacteria				Bacteroidetes			Bacteroidia				Bacteroidales					Bacteroidaceae				Bacteroides
STGGLSNNSNGMPK	Clostridiales	Bacteria				Firmicutes			Clostridia				Clostridiales																2.1.1.13 (100%)	GO:0042558 (100%)		GO:0008705 (33%);GO:0008168 (13%);GO:0046872 (7%)
STLFPSFVGHTLAVHDGR	Firmicutes	Bacteria				Firmicutes																								GO:0006412 (99%)	GO:0015935 (99%);GO:0005840 (1%)	GO:0003735 (99%);GO:0019843 (99%);GO:0003723 (1%)
VDNDNK	root																												1.3.1.- (95%);4.1.1.31 (5%)	GO:0007155 (82%);GO:0051301 (0%);GO:0015977 (0%)	GO:0005618 (75%);GO:0016021 (71%);GO:0016020 (1%)	GO:0005518 (82%);GO:0050660 (9%);GO:0017150 (9%)
VLDGAVATYSAADGVQPQSETVWR	Prevotellaceae	Bacteria				Bacteroidetes			Bacteroidia				Bacteroidales					Prevotellaceae													GO:0005737 (98%);GO:0005622 (1%)	GO:0003924 (100%);GO:0005525 (100%);GO:0003746 (100%)
YYELGASK	Bacteria	Bacteria																													GO:0009279 (100%);GO:0016021 (88%)
ALETSPVVLTNR	Bacteroidales	Bacteria				Bacteroidetes			Bacteroidia				Bacteroidales
ATLPYATETELK	Roseburia faecis	Bacteria				Firmicutes			Clostridia				Clostridiales					Lachnospiraceae				Roseburia				Roseburia faecis
DAYTSYLLALVAAR	Paraprevotella	Bacteria				Bacteroidetes			Bacteroidia				Bacteroidales					Prevotellaceae				Paraprevotella
DNPENLGK	Bacteria	Bacteria
DQLLSASLAPESR	Bacteroidales	Bacteria				Bacteroidetes			Bacteroidia				Bacteroidales																		GO:0009279 (100%);GO:0016021 (94%)
ELLALGLNTVDSFDLHGGLVDLR	Bacteroidales	Bacteria				Bacteroidetes			Bacteroidia				Bacteroidales																1.4.1.16 (100%)	GO:0019877 (100%);GO:0009089 (100%)		GO:0047850 (100%);GO:0000166 (100%)
FLNTDK	root																												6.5.1.2 (21%);3.6.5.n1 (14%);1.12.2.1 (7%)	GO:0015074 (91%);GO:0008152 (0%);GO:0006281 (0%)	GO:0016021 (2%);GO:0005886 (1%);GO:0005737 (0%)	GO:0003676 (7%);GO:0016787 (3%);GO:0046872 (1%)
LPFLLK	root																												5.3.1.8 (46%);4.1.2.13 (17%);1.1.2.3 (6%)	GO:0005975 (47%);GO:0009298 (47%);GO:0008152 (4%)	GO:0016021 (10%);GO:0019028 (2%);GO:0005886 (2%)	GO:0008270 (47%);GO:0004476 (47%);GO:0005524 (13%)
NVTAGASPMDLK	Bacteria	Bacteria																												GO:0042026 (68%);GO:0006458 (1%);GO:0061077 (1%)	GO:0005737 (68%);GO:1990220 (1%)	GO:0005524 (100%);GO:0051082 (64%);GO:0044183 (1%)
QLFAPGK	root																												1.4.1.- (100%)	GO:0006520 (100%)		GO:0016639 (99%);GO:0016491 (1%)
STLLENK	root																												3.1.13.1 (67%);6.5.1.2 (33%)	GO:0006839 (16%);GO:0006281 (6%);GO:0006260 (6%)	GO:0016021 (63%);GO:0031966 (16%);GO:0005737 (13%)	GO:0008859 (13%);GO:0003723 (13%);GO:0003677 (6%)
STLNAVANK	Paraprevotella	Bacteria				Bacteroidetes			Bacteroidia				Bacteroidales					Prevotellaceae				Paraprevotella
STPTGALAQFAAGGK	Clostridiales	Bacteria				Firmicutes			Clostridia				Clostridiales																1.2.7.- (100%)	GO:0022900 (98%)		GO:0030976 (100%);GO:0016903 (98%);GO:0005506 (98%)
STPYAAQMAAETATK	Bacteria	Bacteria																												GO:0006412 (100%)	GO:0005840 (100%)	GO:0003735 (100%);GO:0019843 (100%)
STVELDGENFNFYFEK	Clostridiales	Bacteria				Firmicutes			Clostridia				Clostridiales
STVTSDYAALMPMLQGFK	Bacteria	Bacteria
STYLVNTPNFVACHVQAYLHMYDVTR	Bacteria	Bacteria																											1.2.7.- (99%);1.2.7.1 (1%)	GO:0022900 (100%);GO:0006979 (1%)		GO:0005506 (100%);GO:0016903 (99%);GO:0030976 (98%)
STYLVNTPNFVACHVQAYLR	Bacteroidales	Bacteria				Bacteroidetes			Bacteroidia				Bacteroidales																1.2.7.- (100%)	GO:0022900 (100%)		GO:0016903 (100%);GO:0005506 (100%);GO:0030976 (98%)
SVADALALLTFTPNK	Bacteria	Bacteria																												GO:0006412 (100%);GO:0046677 (1%)	GO:0015934 (99%);GO:0022625 (1%)	GO:0019843 (100%);GO:0003735 (100%)
SVDVGTWLAGVGYR	root																														GO:0009279 (100%);GO:0016021 (1%)	GO:0008233 (5%)
SVEEHAK	root																												1.4.1.16 (89%);3.5.3.1 (6%);3.6.4.- (6%)	GO:0019877 (64%);GO:0009089 (64%);GO:0008610 (8%)	GO:0016021 (4%);GO:0000445 (4%);GO:0005737 (4%)	GO:0047850 (64%);GO:0000166 (64%);GO:0004053 (4%)
SVLESVNSAEANK	Bacteroidales	Bacteria				Bacteroidetes			Bacteroidia				Bacteroidales
SVLLLDK	root																												1.8.1.4 (27%);3.4.21.102 (18%);1.3.1.83 (9%)	GO:0045454 (5%);GO:0015995 (2%);GO:0015979 (2%)	GO:0016021 (16%);GO:0005623 (5%);GO:0031436 (1%)	GO:0016491 (56%);GO:0008236 (8%);GO:0071949 (7%)
SVMVALR	Bacteria	Bacteria																											6.3.4.3 (100%)	GO:0035999 (88%);GO:0015074 (8%);GO:0008152 (3%)		GO:0005524 (90%);GO:0004329 (88%);GO:0003676 (8%)
SVVSYGGVQAGYLEK	Bacteria	Bacteria																												GO:0015031 (97%);GO:0017038 (1%)	GO:0016021 (99%);GO:0005887 (1%)
SYDYSLVDK	Bacteroidetes	Bacteria				Bacteroidetes																								GO:0006412 (100%)	GO:0005840 (100%)	GO:0003735 (100%);GO:0000049 (98%);GO:0003723 (2%)
SYGDGVGDQVSSAYYNNR	Prevotella	Bacteria				Bacteroidetes			Bacteroidia				Bacteroidales					Prevotellaceae				Prevotella
SYLAEGEVLDVPTR	Bacteria	Bacteria																												GO:0006004 (100%)	GO:0005737 (100%)	GO:0008736 (100%)
SYLPVYQLNNQGDSR	Bacteria	Bacteria																													GO:0016021 (100%);GO:0009279 (100%)
SYNNQEWNPAGSLSR	Bacteroides	Bacteria				Bacteroidetes			Bacteroidia				Bacteroidales					Bacteroidaceae				Bacteroides									GO:0016021 (100%);GO:0009279 (100%)
SYQQQNATSPNLTR	Bacteroidales	Bacteria				Bacteroidetes			Bacteroidia				Bacteroidales																		GO:0016021 (100%);GO:0009279 (100%)
SYTAEYVDGYTGEK	Bacteroidales	Bacteria				Bacteroidetes			Bacteroidia				Bacteroidales
TAAASLAFGYHNHDFEFR	Bacteroidales	Bacteria				Bacteroidetes			Bacteroidia				Bacteroidales																			GO:0016853 (100%)
TAADAAEALGLGLQAFCLPGSVADDR	Prevotella copri	Bacteria				Bacteroidetes			Bacteroidia				Bacteroidales					Prevotellaceae				Prevotella				Prevotella copri
TAAQQNHFLSAAGATDK	Prevotella copri	Bacteria				Bacteroidetes			Bacteroidia				Bacteroidales					Prevotellaceae				Prevotella				Prevotella copri					GO:0016021 (100%);GO:0009279 (100%)
TAGDDLTADLQEYMSR	Prevotella	Bacteria				Bacteroidetes			Bacteroidia				Bacteroidales					Prevotellaceae				Prevotella							3.6.1.11 (100%)	GO:0000902 (100%)		GO:0004309 (3%)
TALLDHLDTMAER	Proteobacteria	Bacteria				Proteobacteria																							1.16.-.- (100%)	GO:0006879 (100%);GO:0006950 (100%);GO:0030261 (99%)	GO:0005737 (99%);GO:0009295 (12%);GO:0005623 (1%)	GO:0008199 (100%);GO:0016722 (100%);GO:0003677 (99%)
TALNLK	root																												4.2.3.4 (17%);2.1.3.15 (16%);3.2.1.14 (9%)	GO:0005975 (25%);GO:0000077 (9%);GO:0001514 (3%)	GO:0016021 (17%);GO:0005737 (11%);GO:0005840 (3%)	GO:0008061 (24%);GO:0004553 (19%);GO:0005524 (6%)
TANDAGLLNGQVVEANGK	Roseburia hominis	Bacteria				Firmicutes			Clostridia				Clostridiales					Lachnospiraceae				Roseburia				Roseburia hominis
TATSDQAQEVCGALR	Clostridiales	Bacteria				Firmicutes			Clostridia				Clostridiales																5.3.1.1 (100%)	GO:0006094 (100%);GO:0006096 (100%)	GO:0005737 (100%)	GO:0004807 (100%)
TATTEQAQEVCAGLR	Clostridiales	Bacteria				Firmicutes			Clostridia				Clostridiales																5.3.1.1 (100%)	GO:0006094 (100%);GO:0006096 (100%)	GO:0005737 (100%)	GO:0004807 (100%)
TATTEQAQEVCK	Clostridiales	Bacteria				Firmicutes			Clostridia				Clostridiales																5.3.1.1 (100%)	GO:0006094 (100%);GO:0006096 (100%)	GO:0005737 (100%)	GO:0004807 (100%)
TEGDTGSPEVQVAVLTAR	Clostridiales	Bacteria				Firmicutes			Clostridia				Clostridiales																	GO:0006412 (95%)	GO:0005840 (100%)	GO:0019843 (95%);GO:0003735 (95%)
TELNNQLFNGYTWK	Bacteroides massiliensis	Bacteria				Bacteroidetes			Bacteroidia				Bacteroidales					Bacteroidaceae				Bacteroides				Bacteroides massiliensis
TESPTLNAGLLTAFR	Bacteroidales	Bacteria				Bacteroidetes			Bacteroidia				Bacteroidales																		GO:0016021 (100%);GO:0009279 (100%)
TFATGLAGFSHVLDSLSALK	Bacteria	Bacteria																											2.3.1.54 (100%)	GO:0005975 (93%);GO:0008152 (4%)	GO:0005737 (93%)	GO:0008861 (94%);GO:0016740 (5%);GO:0016829 (3%)
TFHAGGLASNAAANAK	Prevotella copri	Bacteria				Bacteroidetes			Bacteroidia				Bacteroidales					Prevotellaceae				Prevotella				Prevotella copri			2.7.7.6 (100%)	GO:0006351 (100%)		GO:0003677 (100%);GO:0003899 (100%)
TFTFVDPQSTDMTPVK	Bacteroides	Bacteria				Bacteroidetes			Bacteroidia				Bacteroidales					Bacteroidaceae				Bacteroides
TFVASDGK	root																													GO:0000160 (50%);GO:0006351 (50%)	GO:0005622 (50%);GO:0005615 (50%)	GO:0043565 (50%);GO:0003700 (50%)
TGDDAGDGTTTATVLAQALVAEGLK	Bacteria	Bacteria																												GO:0042026 (98%);GO:0006458 (1%);GO:0061077 (1%)	GO:0005737 (97%);GO:1990220 (1%)	GO:0005524 (100%);GO:0051082 (93%);GO:0044183 (1%)
TGGDGALVFNAFQK	Bacteroidales	Bacteria				Bacteroidetes			Bacteroidia				Bacteroidales
TGPALATSLLDLGDR	Bacteria	Bacteria																											5.3.1.4 (100%)	GO:0019569 (94%)	GO:0005737 (94%)	GO:0008733 (94%);GO:0030145 (81%);GO:0046872 (13%)
TGSDPLNFANTDWR	Bacteroides	Bacteria				Bacteroidetes			Bacteroidia				Bacteroidales					Bacteroidaceae				Bacteroides									GO:0016021 (100%);GO:0009279 (100%)
TGTNPMLQQTPFVNQQTGR	Prevotella copri	Bacteria				Bacteroidetes			Bacteroidia				Bacteroidales					Prevotellaceae				Prevotella				Prevotella copri					GO:0016021 (80%)	GO:0016853 (80%)
TGTSDYNMGLSEK	Bacteroidales	Bacteria				Bacteroidetes			Bacteroidia				Bacteroidales																		GO:0016021 (100%);GO:0009279 (100%)
TGVDSLALSLGTSHGAYK	Bacteria	Bacteria																											4.1.2.13 (96%);4.1.2.- (4%)	GO:0030388 (93%);GO:0006096 (93%);GO:0005975 (7%)		GO:0008270 (100%);GO:0004332 (94%);GO:0016832 (6%)
THAGSFDDLEK	Bacteroidales	Bacteria				Bacteroidetes			Bacteroidia				Bacteroidales
THNLEPYFESFLNNLR	Simiiformes	Eukaryota	Metazoa			Chordata	Craniata	Sarcopterygii	Mammalia			Euarchontoglires	Primates	Haplorrhini	Simiiformes															GO:0061436 (9%);GO:0050728 (9%);GO:0051290 (9%)	GO:0045095 (100%);GO:0001533 (6%);GO:0016020 (3%)	GO:0005198 (94%);GO:0046982 (9%);GO:0030246 (6%)
THSQTSGWSLTEQDPFNNVGR	Bacteria	Bacteria																											5.4.99.2 (78%);5.4.99.- (22%)	GO:0008152 (100%)		GO:0031419 (100%);GO:0004494 (100%);GO:0046872 (98%)
TLADELLPQLR	Bacteria	Bacteria																														GO:0016740 (100%)
TLALLGYGSQGHAHALNLK	Bacteria	Bacteria																											1.1.1.86 (100%)	GO:0009097 (98%);GO:0009099 (98%);GO:0009082 (2%)		GO:0004455 (98%);GO:0050661 (98%);GO:0016853 (95%)
TLASHALCLFGDHQDVMSCR	Bacteroidales	Bacteria				Bacteroidetes			Bacteroidia				Bacteroidales																1.2.7.- (100%)	GO:0022900 (98%)		GO:0016903 (98%);GO:0005506 (98%);GO:0030976 (95%)
TLCVAEVSNMGCTAEAVDLFLEHK	Bacteroidales	Bacteria				Bacteroidetes			Bacteroidia				Bacteroidales																	GO:0006520 (100%)		GO:0016639 (100%)
TLESLQALYGHGR	Bacteroidales	Bacteria				Bacteroidetes			Bacteroidia				Bacteroidales																4.1.2.13 (100%)			GO:0016829 (82%);GO:0004332 (18%)
TLHPDNMAAGPASYGMTDTMGR	root
TLHPDNVAAGPASYGLTDSMGR	Clostridiales	Bacteria				Firmicutes			Clostridia				Clostridiales
TLLEALNTDLVCDALNTAMR	root																													GO:0016226 (100%);GO:0097428 (0%);GO:0006879 (0%)	GO:0005737 (0%)	GO:0005506 (100%);GO:0051536 (100%);GO:0036455 (0%)
TLLEGYCGMDGAVVSSVDELNNFDTLK	Roseburia faecis	Bacteria				Firmicutes			Clostridia				Clostridiales					Lachnospiraceae				Roseburia				Roseburia faecis
TLLWNGPAGVFEFDNFAGGSK	root																												2.7.2.3 (100%)	GO:0006096 (100%);GO:0006526 (3%)	GO:0005737 (59%)	GO:0004618 (100%);GO:0005524 (97%);GO:0004055 (3%)
TLLWNGPTGVFEFENFTHGSR	Bacteria	Bacteria																											2.7.2.3 (100%)	GO:0006096 (100%)	GO:0005737 (97%)	GO:0004618 (100%);GO:0005524 (95%)
TLTVNVQKPGSAVDSYR	Roseburia faecis	Bacteria				Firmicutes			Clostridia				Clostridiales					Lachnospiraceae				Roseburia				Roseburia faecis
TMHSDK	root																												2.3.1.24 (100%)	GO:0007009 (50%)	GO:0016021 (50%)	GO:0016491 (50%);GO:0050291 (50%)
TMQTELDLVEGMQFDR	Clostridiales	Bacteria				Firmicutes			Clostridia				Clostridiales																	GO:0042026 (63%)	GO:0005737 (63%)	GO:0005524 (100%);GO:0051082 (62%)
TNADTPHDAEVAR	root																												2.7.9.1 (99%);2.7.-.- (1%)	GO:0006090 (100%);GO:0016310 (1%)		GO:0050242 (100%);GO:0016301 (99%);GO:0005524 (98%)
TNAENEFVTLK	Mammalia	Eukaryota	Metazoa			Chordata	Craniata	Sarcopterygii	Mammalia																					GO:0051290 (17%);GO:0061436 (15%);GO:0050728 (15%)	GO:0045095 (100%);GO:0001533 (12%);GO:0005886 (5%)	GO:0005198 (88%);GO:0046982 (17%);GO:0030246 (12%)
TNNNSTLNLQHGSELK	Prevotella copri	Bacteria				Bacteroidetes			Bacteroidia				Bacteroidales					Prevotellaceae				Prevotella				Prevotella copri
TNSNYSTSTSSNSAGYGNLSR	Bacteroidales	Bacteria				Bacteroidetes			Bacteroidia				Bacteroidales																		GO:0016021 (100%);GO:0009279 (100%)
TNTLLQSAFFR	Bacteria	Bacteria																											1.2.7.- (99%);1.2.7.1 (1%)	GO:0022900 (100%);GO:0006979 (0%)		GO:0016903 (100%);GO:0005506 (100%);GO:0030976 (98%)
TNTTCLFLNQLR	Bacteria	Bacteria																												GO:0006281 (100%);GO:0006310 (98%);GO:0009432 (86%)	GO:0005737 (85%)	GO:0003697 (100%);GO:0008094 (100%);GO:0005524 (100%)
VASLALDK	Bacteria	Bacteria																											4.2.1.33 (100%)	GO:0009098 (50%)	GO:0016021 (50%)	GO:0046872 (50%);GO:0051539 (50%);GO:0003861 (50%)
VGLGHGNLAAR	Bacteria	Bacteria
YDQNGKPEGNLGPNK	Roseburia faecis	Bacteria				Firmicutes			Clostridia				Clostridiales					Lachnospiraceae				Roseburia				Roseburia faecis
APEER	root																												3.6.5.3 (17%);3.4.24.- (6%);6.1.1.10 (5%)	GO:0070125 (6%);GO:0006355 (2%);GO:0006351 (2%)	GO:0005737 (51%);GO:0005622 (9%);GO:0016021 (6%)	GO:0005525 (68%);GO:0003924 (68%);GO:0003746 (68%)
DDAAR	root																												2.7.9.1 (17%);6.1.1.15 (8%);1.14.11.- (5%)	GO:0055085 (5%);GO:0006090 (3%);GO:0006351 (3%)	GO:0016021 (22%);GO:0019867 (11%);GO:0005737 (7%)	GO:0005524 (16%);GO:0046872 (7%);GO:0003677 (5%)
DEALALPTEDSVR	Bacteria	Bacteria																											5.4.99.2 (88%);5.4.99.- (12%)	GO:0008152 (99%)		GO:0004494 (100%);GO:0031419 (99%)
DYVNK	root																												6.3.5.1 (84%);3.2.1.- (6%);2.2.1.6 (1%)	GO:0009435 (55%);GO:0006013 (4%);GO:0006412 (2%)	GO:0016021 (14%);GO:0005737 (3%);GO:0005886 (2%)	GO:0005524 (61%);GO:0003952 (56%);GO:0008795 (54%)
FQDVGSFDYGR	Proteobacteria	Bacteria				Proteobacteria																								GO:0006811 (98%);GO:0015914 (0%);GO:0006974 (0%)	GO:0046930 (99%);GO:0009279 (83%);GO:0016020 (1%)	GO:0015288 (100%);GO:0046872 (0%)
GGVGNMFYDDAK	Bacteroides	Bacteria				Bacteroidetes			Bacteroidia				Bacteroidales					Bacteroidaceae				Bacteroides									GO:0016020 (98%);GO:0016021 (2%);GO:0009279 (2%)
LEMLENEDLAGLLDQQALAEFR	Bacteroides	Bacteria				Bacteroidetes			Bacteroidia				Bacteroidales					Bacteroidaceae				Bacteroides							1.2.7.- (100%)	GO:0022900 (100%)		GO:0016903 (100%);GO:0030976 (100%);GO:0005506 (100%)
LEMLENEDLAPLLDQEALAEFR	Bacteria	Bacteria																											1.2.7.- (100%)	GO:0022900 (100%)		GO:0016903 (100%);GO:0030976 (100%);GO:0005506 (100%)
LGAPTDFEVTVR	Clostridiales	Bacteria				Firmicutes			Clostridia				Clostridiales																6.3.4.3 (100%)	GO:0035999 (94%)		GO:0005524 (97%);GO:0004329 (97%);GO:0016874 (3%)
LLPGFTENSLVNPYGDGK	Ruminococcus lactaris	Bacteria				Firmicutes			Clostridia				Clostridiales					Ruminococcaceae				Ruminococcus				Ruminococcus lactaris
LTYALDEVGYSLAQTYEANHAEEA	Prevotella	Bacteria				Bacteroidetes			Bacteroidia				Bacteroidales					Prevotellaceae				Prevotella								GO:0015031 (100%)	GO:0016021 (100%)
SDVQAAK	root																												3.1.3.18 (100%)	GO:0005975 (22%);GO:0046295 (22%);GO:0008152 (0%)	GO:0019867 (76%);GO:0009279 (2%);GO:0016020 (0%)	GO:0008967 (22%);GO:0046872 (22%);GO:0016787 (0%)
TDLAK	root																												6.1.1.4 (70%);6.3.4.13 (3%);4.2.1.8 (1%)	GO:0006429 (30%);GO:0006351 (2%);GO:0006412 (2%)	GO:0005737 (35%);GO:0016021 (13%);GO:0005622 (2%)	GO:0005524 (47%);GO:0002161 (30%);GO:0004823 (30%)
TDLLR	root																												3.6.3.- (5%);1.4.1.13 (4%);2.7.11.1 (3%)	GO:0006355 (8%);GO:0006351 (6%);GO:0006537 (4%)	GO:0016021 (20%);GO:0005622 (5%);GO:0005737 (5%)	GO:0005524 (16%);GO:0003677 (10%);GO:0046872 (7%)
TNVPAPDAANNVANYVK	Bacteria	Bacteria
TPALQSAESNYYSVLTQK	Prevotella copri	Bacteria				Bacteroidetes			Bacteroidia				Bacteroidales					Prevotellaceae				Prevotella				Prevotella copri					GO:0016021 (67%);GO:0005886 (67%)	GO:0015562 (100%)
TPEGMACGSMGPTTAGR	Bacteroidales	Bacteria				Bacteroidetes			Bacteroidia				Bacteroidales																4.2.1.2 (100%)	GO:0006091 (100%)		GO:0004333 (100%);GO:0046872 (98%);GO:0051539 (98%)
TPFSHSHNLALTGGTTDFNYR	Bacteroidales	Bacteria				Bacteroidetes			Bacteroidia				Bacteroidales																		GO:0016021 (100%);GO:0009279 (100%)
TPGYAEVLVGTPLSSFVANQLK	Prevotella copri	Bacteria				Bacteroidetes			Bacteroidia				Bacteroidales					Prevotellaceae				Prevotella				Prevotella copri			1.6.5.8 (67%);1.6.5.- (33%)	GO:0006814 (100%)		GO:0016655 (100%)
TPNDTGSPEVQVAVLTAR	Roseburia faecis	Bacteria				Firmicutes			Clostridia				Clostridiales					Lachnospiraceae				Roseburia				Roseburia faecis				GO:0006412 (100%)	GO:0005840 (100%)	GO:0019843 (100%);GO:0003735 (100%)
TPPVALQLLEVAK	Bacteroidales	Bacteria				Bacteroidetes			Bacteroidia				Bacteroidales																	GO:0006412 (100%);GO:0000027 (1%)	GO:0005840 (99%);GO:0022625 (1%)	GO:0003735 (100%);GO:0070180 (93%);GO:0019843 (3%)
TPQGMACGSMGPTTAGR	Bacteria	Bacteria																											4.2.1.2 (100%)	GO:0006091 (100%)		GO:0004333 (100%);GO:0046872 (94%);GO:0051539 (94%)
TPVLDHVNK	Bacteroides uniformis	Bacteria				Bacteroidetes			Bacteroidia				Bacteroidales					Bacteroidaceae				Bacteroides				Bacteroides uniformis
TQLNGGLLHGFEGDGAQFMQHNK	Bacteroidales	Bacteria				Bacteroidetes			Bacteroidia				Bacteroidales																		GO:0016021 (100%);GO:0009279 (100%)
TQLQFNGNTSTLGSSPR	Prevotella	Bacteria				Bacteroidetes			Bacteroidia				Bacteroidales					Prevotellaceae				Prevotella
TQLVVK	root																												6.2.1.1 (50%);3.2.1.52 (25%);6.1.1.19 (25%)	GO:0030042 (14%);GO:1903475 (14%);GO:0006351 (14%)	GO:0016021 (14%);GO:0005826 (14%);GO:0030479 (14%)	GO:0003677 (19%);GO:0051015 (14%);GO:0005524 (14%)
TQSAFSDDGLAVGAGLEDLGK	Clostridiales	Bacteria				Firmicutes			Clostridia				Clostridiales																	GO:0016226 (100%)		GO:0005506 (100%);GO:0051536 (100%)
TQYSLTDDQTK	Firmicutes	Bacteria				Firmicutes																							6.3.4.3 (100%)	GO:0035999 (98%)		GO:0004329 (99%);GO:0005524 (98%);GO:0016874 (1%)
TSATATLYMSNVAAPQYR	Bacteroides	Bacteria				Bacteroidetes			Bacteroidia				Bacteroidales					Bacteroidaceae				Bacteroides
TSATLEANPNFYLGEPK	Clostridiales	Bacteria				Firmicutes			Clostridia				Clostridiales																	GO:0055085 (100%)	GO:0043190 (100%)
TSHELQK	root																												1.2.7.- (98%);1.2.7.1 (2%);1.2.1.51 (0%)	GO:0022900 (98%);GO:0006979 (0%);GO:0009405 (0%)	GO:0016021 (0%);GO:0005737 (0%);GO:0005739 (0%)	GO:0005506 (98%);GO:0016903 (96%);GO:0030976 (96%)
TSLVHLFEWR	Craniata	Eukaryota	Metazoa			Chordata	Craniata																						3.2.1.1 (100%)	GO:0005975 (98%);GO:0071391 (4%);GO:0016052 (1%)	GO:0005615 (2%);GO:0016021 (1%);GO:0070062 (1%)	GO:0043169 (96%);GO:0103025 (89%);GO:0004556 (89%)
TSPFAFTGNK	root																												6.3.1.2 (100%)	GO:0006807 (99%);GO:0009617 (0%);GO:0000160 (0%)	GO:0016021 (0%);GO:0045335 (0%);GO:0005737 (0%)	GO:0004356 (99%);GO:0016301 (1%);GO:0003824 (1%)
TSSFSVEPDNTPLYR	Bacteroidales	Bacteria				Bacteroidetes			Bacteroidia				Bacteroidales
TTADTQDTMK	Clostridiales	Bacteria				Firmicutes			Clostridia				Clostridiales
TTASLTYTVVTTEYK	Bacteria	Bacteria
TTGDDASLSESMK	Prevotella copri	Bacteria				Bacteroidetes			Bacteroidia				Bacteroidales					Prevotellaceae				Prevotella				Prevotella copri
TTHPNTSTASNYYAVFSHLNDRPSTYPGVNK	Bacteroides	Bacteria				Bacteroidetes			Bacteroidia				Bacteroidales					Bacteroidaceae				Bacteroides									GO:0016021 (100%);GO:0009279 (100%)
TTLLNLGYEAFYNGTR	Blautia	Bacteria				Firmicutes			Clostridia				Clostridiales					Lachnospiraceae				Blautia										GO:0046872 (100%);GO:0051539 (100%);GO:0003824 (100%)
TTLYVSPEAQVSGQTYK	Bacteroides vulgatus	Bacteria				Bacteroidetes			Bacteroidia				Bacteroidales					Bacteroidaceae				Bacteroides				Bacteroides vulgatus
TTQDGGYLLENQK	Bacteroidales	Bacteria				Bacteroidetes			Bacteroidia				Bacteroidales
TTSQETNQNLCATK	Prevotella copri	Bacteria				Bacteroidetes			Bacteroidia				Bacteroidales					Prevotellaceae				Prevotella				Prevotella copri				GO:0016226 (100%)
TTTTVGLADAMQQMGK	Clostridiales	Bacteria				Firmicutes			Clostridia				Clostridiales																6.3.4.3 (100%)	GO:0035999 (100%)		GO:0005524 (100%);GO:0004329 (100%)
TVAESLNEAGGHASGK	Bacteroides uniformis	Bacteria				Bacteroidetes			Bacteroidia				Bacteroidales					Bacteroidaceae				Bacteroides				Bacteroides uniformis
TVAVAGSELK	Prevotella copri	Bacteria				Bacteroidetes			Bacteroidia				Bacteroidales					Prevotellaceae				Prevotella				Prevotella copri			1.6.5.8 (67%);1.6.5.- (33%)	GO:0006814 (100%)		GO:0016655 (100%)
TVGEQLANQFSLGLAR	Prevotella	Bacteria				Bacteroidetes			Bacteroidia				Bacteroidales					Prevotellaceae				Prevotella							2.7.7.6 (100%)	GO:0006351 (100%)		GO:0003677 (100%);GO:0032549 (100%);GO:0003899 (100%)
TVGSGQLTALLDDLK	Prevotella	Bacteria				Bacteroidetes			Bacteroidia				Bacteroidales					Prevotellaceae				Prevotella									GO:0005737 (100%)	GO:0003924 (100%);GO:0005525 (100%);GO:0003746 (100%)
TVGSGQLTTLLDDLK	Prevotella copri	Bacteria				Bacteroidetes			Bacteroidia				Bacteroidales					Prevotellaceae				Prevotella				Prevotella copri					GO:0005737 (67%)	GO:0003746 (100%);GO:0003924 (67%);GO:0005525 (67%)
TVTAMDVVYALK	root																													GO:0006334 (88%);GO:0006352 (51%);GO:0009414 (2%)	GO:0000786 (94%);GO:0005634 (91%);GO:0000788 (6%)	GO:0046982 (100%);GO:0003677 (100%);GO:0042393 (6%)
TVTGEDVSQENLGGASVHSTK	Bacteria	Bacteria																											6.4.1.3 (92%);4.1.1.41 (17%)	GO:0009062 (1%)		GO:0016874 (87%);GO:0016740 (50%);GO:0004658 (12%)
TVTGEDVTQENLGGASVHSTK	Bacteroidales	Bacteria				Bacteroidetes			Bacteroidia				Bacteroidales																6.4.1.3 (100%)			GO:0016874 (84%);GO:0016740 (53%);GO:0004658 (16%)
TYAANNATLAWNDLFSSR	Prevotella	Bacteria				Bacteroidetes			Bacteroidia				Bacteroidales					Prevotellaceae				Prevotella									GO:0016021 (100%);GO:0009279 (100%)
TYDYNLQQLVSYAR	Bacteria	Bacteria																													GO:0009279 (100%);GO:0016021 (88%)
TYGGHGEQMAVYASTAK	Bacteria	Bacteria																											1.1.1.37 (100%)	GO:0005975 (100%);GO:0006108 (100%)		GO:0016615 (89%);GO:0016616 (89%);GO:0030060 (11%)
TYGGSDTVTTGQAALMLLK	Flavonifractor	Bacteria				Firmicutes			Clostridia				Clostridiales									Flavonifractor							3.2.1.4 (100%)	GO:0008152 (100%)		GO:0008810 (100%)
TYPNVSTDNVLNSQSPVALK	Bacteroides	Bacteria				Bacteroidetes			Bacteroidia				Bacteroidales					Bacteroidaceae				Bacteroides
VAAENGATAGK	Bacteria	Bacteria																											1.11.1.1 (100%)			GO:0005506 (98%);GO:0016491 (76%);GO:0016692 (21%)
VAALEGDVLGSYQHGAR	Proteobacteria	Bacteria				Proteobacteria																									GO:0005737 (100%);GO:0016020 (0%);GO:0005829 (0%)	GO:0003746 (100%);GO:0005085 (0%);GO:0008270 (0%)
VADAFDQTNAPAQLK	Bacteroides	Bacteria				Bacteroidetes			Bacteroidia				Bacteroidales					Bacteroidaceae				Bacteroides
VAESAACAEK	Bacteria	Bacteria																											5.3.1.25 (100%)	GO:0042355 (96%);GO:0019317 (3%);GO:0006004 (1%)	GO:0005737 (100%)	GO:0008736 (100%);GO:0030145 (99%);GO:0046872 (1%)
VAFAGLK	Bacteria	Bacteria																											2.3.1.234 (100%)	GO:0006811 (81%);GO:0002949 (0%);GO:0015914 (0%)	GO:0046930 (81%);GO:0009279 (73%);GO:0016020 (19%)	GO:0015288 (100%);GO:0046872 (0%);GO:0005506 (0%)
VAGMTTEAGVAQMR	Bacteroides coprocola	Bacteria				Bacteroidetes			Bacteroidia				Bacteroidales					Bacteroidaceae				Bacteroides				Bacteroides coprocola					GO:0016021 (100%);GO:0005886 (100%)	GO:0015562 (100%)
VAGNTATDFENLDK	Clostridiales	Bacteria				Firmicutes			Clostridia				Clostridiales																		GO:0005737 (100%)	GO:0003924 (100%);GO:0005525 (100%);GO:0003746 (100%)
VAGNVATDFANLDK	Blautia	Bacteria				Firmicutes			Clostridia				Clostridiales					Lachnospiraceae				Blautia									GO:0005737 (100%)	GO:0003924 (100%);GO:0005525 (100%);GO:0003746 (100%)
VAGVDASTGSLGHGLPLAAGTALAAR	Eubacterium	Bacteria				Firmicutes			Clostridia				Clostridiales					Eubacteriaceae				Eubacterium
VAGVQLTSDGQPGADPSVR	Prevotella copri	Bacteria				Bacteroidetes			Bacteroidia				Bacteroidales					Prevotellaceae				Prevotella				Prevotella copri					GO:0016021 (100%);GO:0009279 (100%)
VALFEATWLQNFK	Bacteria	Bacteria
VALQTLAAVLGGTQSLHTNSR	Bacteria	Bacteria																											5.4.99.2 (100%)	GO:0008152 (100%)		GO:0031419 (100%);GO:0004494 (100%)
VALSELNNLLADR	Bacteria	Bacteria																											6.1.1.14 (100%)	GO:0006426 (100%)	GO:0005737 (100%)	GO:0004820 (100%);GO:0005524 (100%)
VAMAGSDDEYGGYSPMR	Bacteria	Bacteria																													GO:0016021 (100%);GO:0009279 (100%)
VAPEEHPVLLTEAPLNPK	root																												2.7.10.2 (50%);4.2.1.19 (50%)	GO:0000281 (1%);GO:0032091 (1%);GO:0072749 (1%)	GO:0005856 (10%);GO:0005886 (7%);GO:0097433 (6%)	GO:0005524 (99%);GO:0042802 (1%);GO:0005200 (1%)
VASVNTMNCEGK	Clostridiales	Bacteria				Firmicutes			Clostridia				Clostridiales																	GO:0006412 (100%)	GO:0005840 (100%)	GO:0019843 (100%);GO:0003735 (100%)
VATQMGNQGNSGDGVR	Bacteroidales	Bacteria				Bacteroidetes			Bacteroidia				Bacteroidales																1.1.1.18 (100%)			GO:0016491 (82%);GO:0050112 (18%)
VAYNGALLDK	Bacteroides dorei	Bacteria				Bacteroidetes			Bacteroidia				Bacteroidales					Bacteroidaceae				Bacteroides				Bacteroides dorei
VDAQGNVLQANK	Clostridiales	Bacteria				Firmicutes			Clostridia				Clostridiales																4.1.2.17 (100%)			GO:0008738 (100%)
VDQLSNDVNAMR	Bacteria	Bacteria																												GO:0030258 (0%);GO:0009405 (0%)	GO:0019867 (98%);GO:0009279 (2%);GO:0016020 (0%)	GO:0008289 (0%);GO:0042834 (0%);GO:0042802 (0%)
VEESLGYNALAAGFQGQR	Proteobacteria	Bacteria				Proteobacteria																							5.3.1.25 (100%);5.3.1.3 (0%)	GO:0042355 (87%);GO:0019317 (11%);GO:0006004 (1%)	GO:0005737 (99%);GO:0005829 (0%)	GO:0008736 (99%);GO:0030145 (98%);GO:0046872 (1%)
VEGNAAVDFENLDK	Clostridiales	Bacteria				Firmicutes			Clostridia				Clostridiales																		GO:0005737 (100%)	GO:0003924 (100%);GO:0005525 (100%);GO:0003746 (100%)
VEMNHLTDGLVQLSAGLTFK	Bacteroidales	Bacteria				Bacteroidetes			Bacteroidia				Bacteroidales																		GO:0016021 (100%);GO:0009279 (100%)
VFAVNYDGTLVDPDGK	Bacteroides massiliensis	Bacteria				Bacteroidetes			Bacteroidia				Bacteroidales					Bacteroidaceae				Bacteroides				Bacteroides massiliensis
VFLMDEPLSNLDAK	root																												3.6.3.20 (60%);3.6.3.- (32%);3.6.3.19 (9%)	GO:0008643 (5%);GO:0015774 (0%)	GO:0043190 (53%);GO:0005886 (26%)	GO:0005524 (100%);GO:0016887 (91%);GO:0022857 (50%)
VFNFCLQDSPR	Bacteria	Bacteria																											1.3.99.1 (68%);1.3.5.1 (28%);1.3.5.4 (11%)	GO:0009061 (1%)		GO:0016491 (70%);GO:0000104 (20%);GO:0008177 (9%)
VFVHEGQTVSAGQALFSLDSETYQAAVR	Prevotella copri	Bacteria				Bacteroidetes			Bacteroidia				Bacteroidales					Prevotellaceae				Prevotella				Prevotella copri				GO:0055085 (100%)	GO:0016020 (100%)	GO:0005215 (100%)
VGAATETEMK	root																													GO:0042026 (100%);GO:0006457 (0%);GO:0006458 (0%)	GO:0005737 (94%);GO:0009507 (3%);GO:0009536 (2%)	GO:0005524 (100%);GO:0051082 (88%);GO:0044183 (0%)
VGALTDDQLNNGMTEK	Bacteroides coprocola	Bacteria				Bacteroidetes			Bacteroidia				Bacteroidales					Bacteroidaceae				Bacteroides				Bacteroides coprocola
VGASTETEMK	Bacteria	Bacteria																												GO:0042026 (100%)	GO:0005737 (100%)	GO:0005524 (100%);GO:0051082 (87%)
VGDEVEAVLLTLDR	Bacteria	Bacteria																												GO:0006412 (79%);GO:0042779 (1%)	GO:0005840 (99%)	GO:0003723 (79%);GO:0003735 (79%);GO:0003676 (21%)
VGDNYDK	root																													GO:0042026 (67%)	GO:0005737 (67%)	GO:0005524 (100%);GO:0051082 (63%)
VSLTSLLK	root																												6.1.1.14 (100%)	GO:0006426 (98%);GO:0035278 (0%);GO:0055085 (0%)	GO:0005737 (98%);GO:0016021 (0%)	GO:0004820 (98%);GO:0005524 (98%);GO:0004812 (1%)
WVDLALECER	Sarcopterygii	Eukaryota	Metazoa			Chordata	Craniata	Sarcopterygii																					3.2.1.1 (100%)	GO:0005975 (97%);GO:0016052 (4%);GO:0044245 (1%)	GO:0005615 (6%);GO:0070062 (4%);GO:0005576 (1%)	GO:0043169 (93%);GO:0103025 (90%);GO:0004556 (90%)
YLEFDYVDATGK	Bacteroides	Bacteria				Bacteroidetes			Bacteroidia				Bacteroidales					Bacteroidaceae				Bacteroides
AQLLK	root																												3.6.3.1 (15%);1.11.1.21 (5%);3.6.4.12 (4%)	GO:0006351 (4%);GO:0006355 (3%);GO:0006950 (3%)	GO:0016021 (21%);GO:0005737 (12%);GO:0005622 (3%)	GO:0005524 (22%);GO:0003677 (14%);GO:0046872 (6%)
DPLYEVQTTK	Bacteria	Bacteria
DSEPDLYNALR	Bacteria	Bacteria																											4.1.1.49 (100%)	GO:0006094 (100%)	GO:0005737 (92%)	GO:0004612 (100%);GO:0005524 (100%);GO:0016301 (96%)
DSTVLVEGAGSAEALANR	Streptococcus	Bacteria				Firmicutes			Bacilli				Lactobacillales					Streptococcaceae				Streptococcus								GO:0042026 (100%)	GO:0005737 (100%)	GO:0005524 (100%);GO:0051082 (63%)
DWAFAEQSNLDER	Bacteroides	Bacteria				Bacteroidetes			Bacteroidia				Bacteroidales					Bacteroidaceae				Bacteroides
EGDLLVAEGVGLLR	Bacteroides	Bacteria				Bacteroidetes			Bacteroidia				Bacteroidales					Bacteroidaceae				Bacteroides								GO:0055085 (100%)	GO:0016020 (100%)	GO:0005215 (100%)
EQLNAAMK	Bacteria	Bacteria																											1.2.1.- (100%)	GO:0006006 (100%)		GO:0051287 (100%);GO:0016620 (100%);GO:0050661 (100%)
ESEPDLYAALK	Bacteria	Bacteria																											4.1.1.49 (100%)	GO:0006094 (100%)	GO:0005737 (94%)	GO:0004612 (100%);GO:0005524 (100%);GO:0016301 (98%)
ESEPDLYGALTR	Bacteroidales	Bacteria				Bacteroidetes			Bacteroidia				Bacteroidales																4.1.1.49 (100%)	GO:0006094 (100%)	GO:0005737 (97%)	GO:0004612 (100%);GO:0005524 (100%);GO:0046872 (97%)
ESEPDLYNALR	Bacteria	Bacteria																											4.1.1.49 (100%)	GO:0006094 (98%)	GO:0005737 (96%)	GO:0004612 (99%);GO:0016301 (99%);GO:0005524 (98%)
GNLQTNMGYR	Bacteroidales	Bacteria				Bacteroidetes			Bacteroidia				Bacteroidales																1.4.1.3 (100%)	GO:0006520 (99%);GO:0006537 (1%)	GO:0005829 (1%)	GO:0016639 (98%);GO:0016491 (1%);GO:0004354 (1%)
GQLQTNMGYR	Bacteroidales	Bacteria				Bacteroidetes			Bacteroidia				Bacteroidales																	GO:0006520 (100%)		GO:0016639 (100%)
HDNALLAQR	Bacteroides	Bacteria				Bacteroidetes			Bacteroidia				Bacteroidales					Bacteroidaceae				Bacteroides
LEQVASVSANNDPVLGK	Bacteria	Bacteria																												GO:0042026 (58%)	GO:0005737 (58%)	GO:0005524 (100%);GO:0051082 (54%)
LNYLLEMR	Firmicutes	Bacteria				Firmicutes																								GO:0006520 (100%)		GO:0016639 (100%)
LQLVGDDLFVTNTK	root																												4.2.1.11 (100%);6.3.4.2 (0%)	GO:0006096 (100%);GO:0006541 (0%);GO:0044210 (0%)	GO:0000015 (100%);GO:0005576 (98%);GO:0009986 (98%)	GO:0004634 (100%);GO:0000287 (100%);GO:0005524 (0%)
LVAPGEDNGNVVK	Bacteroides	Bacteria				Bacteroidetes			Bacteroidia				Bacteroidales					Bacteroidaceae				Bacteroides
NGSEAAAE	Clostridiales	Bacteria				Firmicutes			Clostridia				Clostridiales																	GO:0042254 (100%);GO:0006412 (100%)	GO:0005840 (100%)	GO:0070180 (100%);GO:0003735 (100%)
TEFTVHNGDVFWR	Prevotella copri	Bacteria				Bacteroidetes			Bacteroidia				Bacteroidales					Prevotellaceae				Prevotella				Prevotella copri					GO:0019867 (100%)	GO:2001070 (100%)
VGEGNASK	Bacteroidales	Bacteria				Bacteroidetes			Bacteroidia				Bacteroidales																		GO:0005737 (100%)	GO:0033925 (100%)
VGEVNQDATSANLTER	Clostridiales	Bacteria				Firmicutes			Clostridia				Clostridiales
VGLLNNDPNESGYR	Bacteria	Bacteria																												GO:0008643 (100%)
VGLLNSGGESHGESDLHDAVVTAVVNK	Bacteroidales	Bacteria				Bacteroidetes			Bacteroidia				Bacteroidales																4.1.2.13 (100%)			GO:0016829 (83%);GO:0004332 (17%)
VGLNVSTLGDNDWK	Prevotella	Bacteria				Bacteroidetes			Bacteroidia				Bacteroidales					Prevotellaceae				Prevotella
VGLNYVSCSPFR	root																												2.7.9.1 (100%);2.7.-.- (0%);2.7.9.2 (0%)	GO:0006090 (100%);GO:0016310 (1%);GO:0006096 (0%)	GO:0016021 (0%);GO:0005737 (0%)	GO:0050242 (100%);GO:0016301 (99%);GO:0005524 (96%)
VGLYYLETGASMRPSK	Bacteria	Bacteria																											2.7.1.92 (74%);2.7.1.45 (37%)			GO:0016301 (88%);GO:0047590 (9%);GO:0008673 (5%)
VGMNMSNFTGDAETDMK	Bacteroides finegoldii	Bacteria				Bacteroidetes			Bacteroidia				Bacteroidales					Bacteroidaceae				Bacteroides				Bacteroides finegoldii					GO:0009279 (100%)
VGNPTVAGATVEASVLK	Roseburia faecis	Bacteria				Firmicutes			Clostridia				Clostridiales					Lachnospiraceae				Roseburia				Roseburia faecis				GO:0006412 (100%)	GO:0005840 (100%)	GO:0019843 (100%);GO:0003735 (100%)
VGSLDWYR	Prevotella copri	Bacteria				Bacteroidetes			Bacteroidia				Bacteroidales					Prevotellaceae				Prevotella				Prevotella copri					GO:0019867 (100%)	GO:2001070 (100%)
VGYGVLATSQLLQNTLASVRPSLAADAYQR	Paraprevotella clara	Bacteria				Bacteroidetes			Bacteroidia				Bacteroidales					Prevotellaceae				Paraprevotella				Paraprevotella clara
VLAPALLGMSALNQR	Bacteroidales	Bacteria				Bacteroidetes			Bacteroidia				Bacteroidales																4.2.1.11 (100%)	GO:0006096 (100%)	GO:0000015 (100%);GO:0005576 (100%);GO:0009986 (100%)	GO:0000287 (100%);GO:0004634 (100%)
VLDAGVVVFAESALSALDNLLM	Bacteria	Bacteria																												GO:0006412 (100%)	GO:0005840 (100%)	GO:0003735 (100%);GO:0019843 (89%)
VLELFHYLDGLYQK	Streptococcus parasanguinis	Bacteria				Firmicutes			Bacilli				Lactobacillales					Streptococcaceae				Streptococcus				Streptococcus parasanguinis				GO:0055114 (100%);GO:0006879 (100%);GO:0006950 (100%)	GO:0005623 (100%)	GO:0008199 (100%);GO:0003677 (6%)
VLFLTADAFGVLPPVSR	root																												4.1.1.49 (100%)	GO:0006094 (99%)	GO:0005737 (95%);GO:0005829 (0%)	GO:0004612 (99%);GO:0005524 (99%);GO:0046872 (96%)
VLGDK	root																												4.2.1.11 (28%);2.7.7.6 (17%);3.1.4.- (5%)	GO:0006096 (10%);GO:0006351 (8%);GO:0008152 (4%)	GO:0016021 (19%);GO:0005576 (10%);GO:0000015 (10%)	GO:0003677 (17%);GO:0000287 (14%);GO:0005524 (12%)
VLNDK	root																												1.2.1.- (64%);1.2.1.12 (11%);3.6.3.2 (3%)	GO:0006006 (31%);GO:0006351 (9%);GO:0045892 (8%)	GO:0016021 (14%);GO:0005737 (13%);GO:0005886 (3%)	GO:0016620 (38%);GO:0050661 (31%);GO:0051287 (31%)
VLNDNFGLLEGLMTTVHATTATQK	root																												1.2.1.- (92%);1.2.1.12 (8%)	GO:0006006 (91%);GO:0006096 (9%);GO:0044044 (0%)	GO:0005737 (4%);GO:0016020 (0%);GO:0005829 (0%)	GO:0051287 (94%);GO:0050661 (94%);GO:0016620 (92%)
VLNDNWGLTDGLMTTVHSTTATQK	Bacteria	Bacteria																											1.2.1.- (100%)	GO:0006006 (100%)		GO:0051287 (100%);GO:0016620 (100%);GO:0050661 (100%)
VLNLDK	root																												4.1.1.49 (74%);4.2.1.46 (12%);1.1.1.22 (3%)	GO:0006094 (49%);GO:0009225 (9%);GO:0042126 (5%)	GO:0005737 (50%);GO:0016021 (7%);GO:0009325 (5%)	GO:0005524 (56%);GO:0046872 (51%);GO:0004612 (49%)
VLNQLAEK	Bacteria	Bacteria																											3.6.3.27 (100%)	GO:0042254 (82%);GO:0006412 (81%);GO:0044780 (4%)	GO:0005840 (83%);GO:0009424 (4%);GO:0005886 (1%)	GO:0070180 (81%);GO:0003735 (79%);GO:0016787 (11%)
VLQLADKPELLSGSYLLR	Bacteroides	Bacteria				Bacteroidetes			Bacteroidia				Bacteroidales					Bacteroidaceae				Bacteroides									GO:0016021 (100%);GO:0009279 (100%)
VLSAVTFDALEESLLK	Bacteroidales	Bacteria				Bacteroidetes			Bacteroidia				Bacteroidales
VLSMYNDPEQR	Bacteroidales	Bacteria				Bacteroidetes			Bacteroidia				Bacteroidales
VLSVEELLYAATLTNDNAR	Bacteroides	Bacteria				Bacteroidetes			Bacteroidia				Bacteroidales					Bacteroidaceae				Bacteroides
VMLHQPMGGAQGQASDLELTAR	Bacteria	Bacteria																											3.4.21.92 (100%)		GO:0005737 (98%);GO:0016021 (2%)	GO:0004252 (100%)
VNAEYDQGNPVQNQNLNER	Bacteroidales	Bacteria				Bacteroidetes			Bacteroidia				Bacteroidales																		GO:0009279 (100%);GO:0016021 (80%)
VNGGQEYLVNDGLK	Bacteroides	Bacteria				Bacteroidetes			Bacteroidia				Bacteroidales					Bacteroidaceae				Bacteroides								GO:0055085 (100%)	GO:0016020 (100%)	GO:0005215 (100%)
VNGQQGNTLPVSVVK	Roseburia faecis	Bacteria				Firmicutes			Clostridia				Clostridiales					Lachnospiraceae				Roseburia				Roseburia faecis			1.2.7.- (100%)	GO:0022900 (100%)		GO:0016903 (100%);GO:0030976 (100%);GO:0005506 (100%)
VNLCGGGFTGQSQALR	Bacteria	Bacteria																												GO:0006412 (100%);GO:0000462 (1%)	GO:0005840 (99%);GO:0022627 (1%)	GO:0003735 (100%);GO:0003723 (1%)
VNLGAGSAEQGSQSGLEDLTR	Prevotella copri	Bacteria				Bacteroidetes			Bacteroidia				Bacteroidales					Prevotellaceae				Prevotella				Prevotella copri				GO:0045493 (100%)		GO:0016798 (100%)
VNLLGNGVVLAPDLFMGEAK	Prevotella	Bacteria				Bacteroidetes			Bacteroidia				Bacteroidales					Prevotellaceae				Prevotella							6.3.4.4 (100%)	GO:0044208 (100%)	GO:0005737 (100%)	GO:0004019 (100%);GO:0000287 (100%);GO:0005525 (100%)
VNLLK	root																												5.3.1.25 (25%);5.99.1.3 (14%);3.6.4.12 (2%)	GO:0042355 (4%);GO:0006265 (3%);GO:0007155 (3%)	GO:0016021 (26%);GO:0005737 (12%);GO:0005622 (3%)	GO:0005524 (21%);GO:0003677 (8%);GO:0003723 (6%)
VNPSSATLAQLTEEGK	Bacteroides	Bacteria				Bacteroidetes			Bacteroidia				Bacteroidales					Bacteroidaceae				Bacteroides
VNQLGSLTETLNALEMAHR	Bacteria	Bacteria																											4.2.1.11 (100%)	GO:0006096 (100%)	GO:0000015 (99%);GO:0005576 (94%);GO:0009986 (94%)	GO:0000287 (100%);GO:0004634 (100%)
VNTLSQSPTMTTAGSGVK	Bacteria	Bacteria																											1.3.1.9 (100%)	GO:0006633 (100%)		GO:0004318 (100%)
VPGLVVSQTAGGPSGSTR	Bacteroides	Bacteria				Bacteroidetes			Bacteroidia				Bacteroidales					Bacteroidaceae				Bacteroides									GO:0016021 (100%);GO:0009279 (100%)
VPGMNLTADGNPSGNATVR	Bacteroides	Bacteria				Bacteroidetes			Bacteroidia				Bacteroidales					Bacteroidaceae				Bacteroides									GO:0016021 (100%);GO:0009279 (100%)
VPGMTVTTDGSPLGSGTVR	Prevotella copri	Bacteria				Bacteroidetes			Bacteroidia				Bacteroidales					Prevotellaceae				Prevotella				Prevotella copri					GO:0016021 (100%);GO:0009279 (100%)
VPGVGDANVLGTDYSMR	Bacteroidales	Bacteria				Bacteroidetes			Bacteroidia				Bacteroidales																	GO:0006855 (96%)	GO:0016021 (100%)	GO:0015562 (96%);GO:0022857 (4%)
VPLYLMDTDLPQNSEWDR	Bacteroidales	Bacteria				Bacteroidetes			Bacteroidia				Bacteroidales																2.4.1.1 (100%)	GO:0005975 (100%)		GO:0008184 (100%);GO:0030170 (100%);GO:0102499 (30%)
VPTLDVSVVDLTVNLAK	Bacteria	Bacteria																											1.2.1.- (100%)	GO:0006006 (100%)		GO:0051287 (100%);GO:0016620 (100%);GO:0050661 (100%)
VPTLDVSVVDLTVNLAKPAK	root																												1.2.1.- (100%)	GO:0006006 (99%)		GO:0016620 (100%);GO:0051287 (99%);GO:0050661 (99%)
VPTLDVSVVDLTVNLK	Bacteria	Bacteria																											1.2.1.- (97%);1.2.1.12 (3%)	GO:0006006 (97%)		GO:0051287 (97%);GO:0016620 (97%);GO:0050661 (97%)
VPTPNVSVVDLTVR	root																												1.2.1.- (76%);1.2.1.12 (24%);2.6.99.- (0%)	GO:0006006 (77%);GO:0006096 (18%);GO:0042593 (1%)	GO:0005737 (2%);GO:0031430 (0%);GO:0030018 (0%)	GO:0016620 (81%);GO:0051287 (77%);GO:0050661 (77%)
VPTPTGSTTLLTAVVEGNVTK	Clostridiales	Bacteria				Firmicutes			Clostridia				Clostridiales																1.2.1.- (100%)	GO:0006006 (100%)		GO:0051287 (100%);GO:0016620 (100%);GO:0050661 (100%)
VPTPTGSTTLLTAVVK	Bacteria	Bacteria																											1.2.1.- (100%)	GO:0006006 (99%)		GO:0016620 (100%);GO:0051287 (99%);GO:0050661 (99%)
VQCDENGNPLK	Prevotella	Bacteria				Bacteroidetes			Bacteroidia				Bacteroidales					Prevotellaceae				Prevotella									GO:0016021 (100%);GO:0009279 (100%)
VQVNR	root																												1.4.1.4 (12%);5.4.99.- (12%);4.3.3.7 (8%)	GO:0006520 (74%);GO:0008152 (2%);GO:0055085 (1%)	GO:0016021 (9%);GO:0005737 (1%);GO:0005654 (1%)	GO:0016639 (73%);GO:0005524 (2%);GO:0009055 (2%)
VSATGQLYGSVNAATVAEELAK	Prevotella copri	Bacteria				Bacteroidetes			Bacteroidia				Bacteroidales					Prevotellaceae				Prevotella				Prevotella copri				GO:0006412 (100%)	GO:0005840 (100%)	GO:0019843 (100%);GO:0003735 (100%)
VSDPHEVVSLDQK	Bacteroidales	Bacteria				Bacteroidetes			Bacteroidia				Bacteroidales																	GO:0006412 (100%)	GO:0005840 (100%)	GO:0003723 (100%);GO:0003735 (100%)
VSDVNGDTTNK	Roseburia faecis	Bacteria				Firmicutes			Clostridia				Clostridiales					Lachnospiraceae				Roseburia				Roseburia faecis
VSGVQLTQSSGQPNSDSK	Bacteroidales	Bacteria				Bacteroidetes			Bacteroidia				Bacteroidales																		GO:0016021 (100%);GO:0009279 (100%)
VSLLDTK	root																												2.7.1.- (67%);6.1.1.7 (20%);2.7.-.- (7%)	GO:0006419 (6%);GO:0071973 (4%);GO:0006355 (3%)	GO:0016021 (18%);GO:0005737 (6%);GO:0009431 (3%)	GO:0016301 (60%);GO:0005524 (12%);GO:0004813 (6%)
VSSSTAPSSGSNASWTR	Flavonifractor plautii	Bacteria				Firmicutes			Clostridia				Clostridiales									Flavonifractor				Flavonifractor plautii
VSYPLYHLENLVKPLSK	Bacteria	Bacteria																											4.1.1.49 (100%)	GO:0006094 (100%)	GO:0005737 (98%)	GO:0004612 (100%);GO:0005524 (100%);GO:0046872 (98%)
VTAER	root																												1.2.1.- (49%);2.5.1.61 (25%);6.5.1.2 (3%)	GO:0006006 (24%);GO:0018160 (11%);GO:0006782 (11%)	GO:0016021 (11%);GO:0005622 (10%);GO:0005737 (4%)	GO:0016620 (27%);GO:0050661 (24%);GO:0051287 (24%)
VTAGFNLNPSLFDK	Prevotella	Bacteria				Bacteroidetes			Bacteroidia				Bacteroidales					Prevotellaceae				Prevotella									GO:0016021 (100%);GO:0009279 (100%)
VTEEK	root																												1.17.4.1 (12%);3.4.24.3 (10%);2.7.7.7 (7%)	GO:0006511 (4%);GO:0016579 (3%);GO:0006282 (3%)	GO:0016021 (27%);GO:0005576 (17%);GO:0005886 (9%)	GO:0008270 (17%);GO:0004222 (16%);GO:0005524 (12%)
VTGDAVASYLHGGGR	Roseburia faecis	Bacteria				Firmicutes			Clostridia				Clostridiales					Lachnospiraceae				Roseburia				Roseburia faecis					GO:0005737 (100%)	GO:0003746 (100%)
VTGTLNYGESEPTK	Bacteroidales	Bacteria				Bacteroidetes			Bacteroidia				Bacteroidales
VTGVVTQQASGAPGENAR	Bacteroides vulgatus	Bacteria				Bacteroidetes			Bacteroidia				Bacteroidales					Bacteroidaceae				Bacteroides				Bacteroides vulgatus
VTLLNGPHTVLSPVTYLSGVNLVR	Bacteroidales	Bacteria				Bacteroidetes			Bacteroidia				Bacteroidales																1.1.1.58 (100%)			GO:0050662 (100%);GO:0016491 (88%);GO:0009026 (13%)
VTLTAADQSALNDFK	Roseburia faecis	Bacteria				Firmicutes			Clostridia				Clostridiales					Lachnospiraceae				Roseburia				Roseburia faecis
VTLTDGSFHPVDSDQLSFELVAHQAFK	Prevotella	Bacteria				Bacteroidetes			Bacteroidia				Bacteroidales					Prevotellaceae				Prevotella									GO:0005737 (95%)	GO:0005525 (100%);GO:0003746 (100%);GO:0003924 (95%)
VTVAAAPAAGSLSLSNTDLTTPTVMK	Clostridiales	Bacteria				Firmicutes			Clostridia				Clostridiales
VTVAEGVLSTAELANAQELNPALTPDK	Bacteroidales	Bacteria				Bacteroidetes			Bacteroidia				Bacteroidales
VTVDK	root																												3.4.21.53 (23%);1.97.1.12 (13%);5.4.99.- (10%)	GO:0042026 (34%);GO:0006515 (4%);GO:0033554 (4%)	GO:0005737 (42%);GO:0016021 (19%);GO:0009279 (3%)	GO:0005524 (44%);GO:0051082 (22%);GO:0004252 (5%)
VTVEALLRPGANFSDGNDSGLSTLLGLEGK	Bacteroides finegoldii	Bacteria				Bacteroidetes			Bacteroidia				Bacteroidales					Bacteroidaceae				Bacteroides				Bacteroides finegoldii
VTWEDDNHVWHVNR	Clostridiales	Bacteria				Firmicutes			Clostridia				Clostridiales																	GO:0006520 (100%)		GO:0016639 (100%)
VTWMDDK	root																												1.4.1.3 (100%)	GO:0006520 (99%);GO:0006537 (1%)	GO:0005829 (1%)	GO:0016639 (98%);GO:0016491 (1%);GO:0004354 (1%)
VTWVDDAGK	Bacteria	Bacteria																												GO:0006520 (100%)		GO:0016639 (100%)
VTYFAGPDGYLHDPDGVSTDEK	Flavonifractor	Bacteria				Firmicutes			Clostridia				Clostridiales									Flavonifractor								GO:0006520 (100%)		GO:0016639 (100%)
VVEVAGGYNFTVTEANGEPK	Bacteroides	Bacteria				Bacteroidetes			Bacteroidia				Bacteroidales					Bacteroidaceae				Bacteroides
WDALGAEYVVESTGLFLTK	Bacteroidales	Bacteria				Bacteroidetes			Bacteroidia				Bacteroidales																1.2.1.- (100%)	GO:0006006 (96%)		GO:0016620 (100%);GO:0051287 (96%);GO:0050661 (96%)
WGLTDGLMTTVHSTTATQK	Bacteria	Bacteria																											1.2.1.- (100%)	GO:0006006 (97%)		GO:0016620 (100%);GO:0051287 (97%);GO:0050661 (97%)
YNYNDNNGGTGNVK	Bacteroidales	Bacteria				Bacteroidetes			Bacteroidia				Bacteroidales																		GO:0005737 (100%)	GO:0033925 (100%)
AAADK	root																												5.4.3.8 (6%);4.2.1.20 (3%);6.3.5.3 (3%)	GO:0043213 (17%);GO:0006412 (4%);GO:0006351 (3%)	GO:0016021 (34%);GO:0005737 (10%);GO:0005634 (4%)	GO:0005215 (17%);GO:0005524 (11%);GO:0003677 (9%)
AAALQPGEVLLLENLR	Bacteria	Bacteria																											2.7.2.3 (100%)	GO:0006096 (100%)	GO:0005737 (98%)	GO:0004618 (100%);GO:0005524 (96%)
AATDAGAAAAER	Bacteria	Bacteria																											3.1.26.3 (100%)	GO:0006353 (25%)		GO:0004525 (75%)
AAYEEAEHAAK	Bacteria	Bacteria																											1.11.1.1 (98%);1.-.-.- (1%);1.14.13.81 (1%)			GO:0005506 (96%);GO:0016491 (75%);GO:0016692 (24%)
ACVAELYDQATADSVR	Roseburia faecis	Bacteria				Firmicutes			Clostridia				Clostridiales					Lachnospiraceae				Roseburia				Roseburia faecis			5.3.1.1 (100%)	GO:0006094 (100%);GO:0006096 (100%)	GO:0005737 (100%)	GO:0004807 (100%)
ADELAVWLLR	Clostridiales	Bacteria				Firmicutes			Clostridia				Clostridiales																2.3.1.54 (100%)	GO:0005975 (94%);GO:0008152 (6%)	GO:0005737 (94%)	GO:0008861 (94%);GO:0016740 (6%)
ADLNNENLEALEK	Clostridiales	Bacteria				Firmicutes			Clostridia				Clostridiales																6.3.4.3 (100%)	GO:0035999 (99%)		GO:0005524 (100%);GO:0004329 (100%)
AEALK	root																												2.5.1.6 (10%);3.5.99.6 (9%);2.7.7.6 (7%)	GO:0006351 (5%);GO:0005975 (3%);GO:0006355 (3%)	GO:0016021 (23%);GO:0005737 (12%);GO:0005886 (6%)	GO:0005524 (17%);GO:0003677 (10%);GO:0046872 (9%)
AFEPDWLVAMGGGSPLDAAK	Clostridiales	Bacteria				Firmicutes			Clostridia				Clostridiales																1.1.1.1 (100%)			GO:0046872 (100%);GO:0016491 (91%);GO:0004022 (9%)
AFSQVAPDDLESLSVLK	Prevotella buccae	Bacteria				Bacteroidetes			Bacteroidia				Bacteroidales					Prevotellaceae				Prevotella				Prevotella buccae
AGAANLVPNSTGAAK	Bacteria	Bacteria																											1.2.1.- (97%);1.2.1.12 (3%)	GO:0006006 (97%);GO:0006096 (2%);GO:0044045 (0%)	GO:0005737 (1%)	GO:0051287 (97%);GO:0050661 (97%);GO:0016620 (96%)
AGANPYTVSTDK	Bacteroides uniformis	Bacteria				Bacteroidetes			Bacteroidia				Bacteroidales					Bacteroidaceae				Bacteroides				Bacteroides uniformis
AVADAK	root																												4.1.1.85 (22%);1.2.7.8 (12%);3.4.21.107 (4%)	GO:0006207 (8%);GO:0006412 (6%);GO:0043213 (3%)	GO:0016021 (27%);GO:0005886 (5%);GO:0005840 (3%)	GO:0019534 (13%);GO:0004590 (8%);GO:0005524 (6%)
DASATAVYGVR	Bacteria	Bacteria																												GO:0006518 (3%);GO:0016485 (3%)	GO:0016021 (87%);GO:0009279 (86%);GO:0019867 (12%)	GO:0004181 (3%);GO:0004185 (3%)
DDTPMFVCGVNEK	Bacteria	Bacteria																											1.2.1.- (100%)	GO:0006006 (96%)		GO:0016620 (100%);GO:0051287 (96%);GO:0050661 (96%)
DLVLR	root																												1.18.1.- (5%);5.99.1.3 (5%);6.1.1.20 (4%)	GO:0006396 (12%);GO:0019062 (7%);GO:0008152 (6%)	GO:0016021 (24%);GO:0005737 (7%);GO:0019031 (5%)	GO:0005524 (13%);GO:0003723 (13%);GO:0004540 (11%)
EGENNAFLLESNVYAAGEK	Bacteroidales	Bacteria				Bacteroidetes			Bacteroidia				Bacteroidales
ELVSASNLQDK	Bacteroidales	Bacteria				Bacteroidetes			Bacteroidia				Bacteroidales																			GO:0008168 (100%)
FAELLGEVVTDSTK	Bacteria	Bacteria																											1.11.1.1 (100%)			GO:0005506 (99%);GO:0016491 (75%);GO:0016692 (24%)
LAPHFSLSLGK	Bacteroides	Bacteria				Bacteroidetes			Bacteroidia				Bacteroidales					Bacteroidaceae				Bacteroides									GO:0016021 (100%);GO:0009279 (100%)
LEEELGDLAVYGYK	Bacteria	Bacteria																											4.2.1.11 (100%)	GO:0006096 (100%)	GO:0000015 (100%);GO:0005576 (99%);GO:0009986 (99%)	GO:0000287 (100%);GO:0004634 (100%)
LVGLMK	root																												4.2.3.4 (45%);3.2.1.23 (43%);2.7.1.33 (3%)	GO:0009073 (16%);GO:0009423 (16%);GO:0005975 (13%)	GO:0016021 (20%);GO:0005737 (19%);GO:0005886 (7%)	GO:0046872 (19%);GO:0000166 (16%);GO:0003856 (16%)
NEAYFHVSPNMGVR	Bacteroides uniformis	Bacteria				Bacteroidetes			Bacteroidia				Bacteroidales					Bacteroidaceae				Bacteroides				Bacteroides uniformis
NEAYFHVSPSMGVR	Bacteroides	Bacteria				Bacteroidetes			Bacteroidia				Bacteroidales					Bacteroidaceae				Bacteroides
NLLLLGSSSLNNAK	Roseburia faecis	Bacteria				Firmicutes			Clostridia				Clostridiales					Lachnospiraceae				Roseburia				Roseburia faecis
SELLVNGNHLR	Prevotella	Bacteria				Bacteroidetes			Bacteroidia				Bacteroidales					Prevotellaceae				Prevotella							1.2.1.- (100%)	GO:0006006 (100%)		GO:0051287 (100%);GO:0016620 (100%);GO:0050661 (100%)
VLDLLAHMASVNC	Bacteria	Bacteria																											1.2.1.- (100%)	GO:0006006 (93%)		GO:0016620 (100%);GO:0051287 (93%);GO:0050661 (93%)
VLELLAHMK	Prevotellaceae	Bacteria				Bacteroidetes			Bacteroidia				Bacteroidales					Prevotellaceae											1.2.1.- (100%)	GO:0006006 (100%)		GO:0051287 (100%);GO:0016620 (100%);GO:0050661 (100%)
VVFTADDAESWAER	Roseburia faecis	Bacteria				Firmicutes			Clostridia				Clostridiales					Lachnospiraceae				Roseburia				Roseburia faecis			2.7.9.1 (100%)	GO:0006090 (100%)		GO:0005524 (100%);GO:0046872 (100%);GO:0016301 (100%)
VVLASNGSQVTVSPR	Bacteria	Bacteria																													GO:0019867 (99%);GO:0009279 (1%);GO:0016021 (0%)
VVLFDEPTSSLSDNEVEALFR	Clostridiales	Bacteria				Firmicutes			Clostridia				Clostridiales																3.6.3.17 (100%)			GO:0005524 (100%);GO:0016887 (57%);GO:0015407 (43%)
VVLGDTTYVNVNR	Roseburia faecis	Bacteria				Firmicutes			Clostridia				Clostridiales					Lachnospiraceae				Roseburia				Roseburia faecis
VVNDEGELGEEPVVNSR	Roseburia faecis	Bacteria				Firmicutes			Clostridia				Clostridiales					Lachnospiraceae				Roseburia				Roseburia faecis			2.7.7.6 (100%)	GO:0006351 (100%)		GO:0003677 (100%);GO:0003899 (100%)
VVSWYDNELGYSHK	Bacteria	Bacteria																											1.2.1.- (98%);1.2.1.12 (2%)	GO:0006006 (98%)		GO:0051287 (98%);GO:0016620 (98%);GO:0050661 (98%)
VVSWYDNELGYSNK	Bacteria	Bacteria																											1.2.1.- (99%);1.2.1.12 (1%)	GO:0006006 (97%);GO:0006096 (1%)	GO:0005737 (0%)	GO:0016620 (99%);GO:0051287 (97%);GO:0050661 (97%)
VVSWYDNEMSYTAQLVR	Bacteria	Bacteria																											1.2.1.- (95%);1.2.1.12 (5%)	GO:0006006 (97%);GO:0006096 (3%);GO:0044045 (0%)	GO:0005737 (2%);GO:0009986 (0%);GO:0005618 (0%)	GO:0051287 (97%);GO:0050661 (97%);GO:0016620 (94%)
VVSWYDNEMSYTSQLVR	Bacteria	Bacteria																											1.2.1.- (98%);1.2.1.12 (2%)	GO:0006006 (98%);GO:0006096 (1%)		GO:0051287 (98%);GO:0050661 (98%);GO:0016620 (97%)
VVVAEQNLGQFAGYLR	Bacteria	Bacteria																											1.2.-.- (67%);1.2.7.3 (33%)			GO:0016903 (98%);GO:0047553 (2%)
VVYVNGAMLPATAAVELTNDR	Anaerotignum lactatifermentans	Bacteria				Firmicutes			Clostridia				Clostridiales					Lachnospiraceae				Anaerotignum				Anaerotignum lactatifermentans
VYLRPETAQGLFVDYLSVQK	Prevotella copri	Bacteria				Bacteroidetes			Bacteroidia				Bacteroidales					Prevotellaceae				Prevotella				Prevotella copri			6.1.1.14 (100%)	GO:0006426 (100%)	GO:0005737 (100%)	GO:0004820 (100%);GO:0005524 (100%)
VYSGTMNSGSYVLNATK	Clostridiales	Bacteria				Firmicutes			Clostridia				Clostridiales																		GO:0005737 (96%);GO:0005622 (2%)	GO:0003746 (100%);GO:0005525 (99%);GO:0003924 (97%)
WGLTDVLTVANVPGVNAPR	Bacteroides uniformis	Bacteria				Bacteroidetes			Bacteroidia				Bacteroidales					Bacteroidaceae				Bacteroides				Bacteroides uniformis
WLLSAVGSLTQPLFQNGR	Prevotella copri	Bacteria				Bacteroidetes			Bacteroidia				Bacteroidales					Prevotellaceae				Prevotella				Prevotella copri					GO:0016021 (67%);GO:0005886 (67%)	GO:0015562 (100%)
WNPGYLNVPLTLNYYPVAGLALK	Prevotella copri	Bacteria				Bacteroidetes			Bacteroidia				Bacteroidales					Prevotellaceae				Prevotella				Prevotella copri
WPGGMLTNFPTLR	Bacteria	Bacteria																												GO:0006412 (100%)	GO:0015935 (100%);GO:0022627 (0%);GO:0005840 (0%)	GO:0003735 (100%)
WQLGTLQVDYNLPER	root																												6.1.1.3 (100%)	GO:0006435 (100%);GO:0006434 (0%)	GO:0005737 (100%)	GO:0004829 (100%);GO:0005524 (100%);GO:0000049 (97%)
WQYGDDNSQASDR	Prevotella	Bacteria				Bacteroidetes			Bacteroidia				Bacteroidales					Prevotellaceae				Prevotella									GO:0016021 (100%);GO:0009279 (100%)
WSDNLFVSVGGGLHALENDGFNK	Bacteroides	Bacteria				Bacteroidetes			Bacteroidia				Bacteroidales					Bacteroidaceae				Bacteroides									GO:0016021 (100%);GO:0009279 (100%)
WSDNLFVSVGGGLHALNNDGFNK	Bacteroides uniformis	Bacteria				Bacteroidetes			Bacteroidia				Bacteroidales					Bacteroidaceae				Bacteroides				Bacteroides uniformis					GO:0016020 (100%)
YAANLENVATTHK	Bacteroidales	Bacteria				Bacteroidetes			Bacteroidia				Bacteroidales
YAGTDGQNVYAGTYDK	Prevotella copri	Bacteria				Bacteroidetes			Bacteroidia				Bacteroidales					Prevotellaceae				Prevotella				Prevotella copri					GO:0016021 (100%);GO:0009279 (100%)
YANTTVNGAGANESK	Bacteroides	Bacteria				Bacteroidetes			Bacteroidia				Bacteroidales					Bacteroidaceae				Bacteroides									GO:0016021 (100%);GO:0009279 (100%)
YASFGDALGNALTMDPTQPVR	Prevotella copri	Bacteria				Bacteroidetes			Bacteroidia				Bacteroidales					Prevotellaceae				Prevotella				Prevotella copri					GO:0016021 (100%);GO:0009279 (100%)
YAVGQFNLNNLEWTK	Bacteria	Bacteria																											4.1.2.13 (93%);4.1.2.29 (13%);4.1.2.- (1%)	GO:0030388 (99%);GO:0006096 (99%);GO:0005975 (0%)		GO:0008270 (100%);GO:0004332 (100%);GO:0047441 (6%)
YAYEEADHASR	Bacteria	Bacteria																											1.11.1.1 (100%)			GO:0005506 (95%);GO:0016491 (76%);GO:0016692 (24%)
YDSSQGK	Bacteria	Bacteria																											1.2.1.- (100%)	GO:0006006 (97%)	GO:0016021 (1%)	GO:0016620 (100%);GO:0051287 (97%);GO:0050661 (97%)
YDTMHGHFDGTLEADVEK	Bacteroidales	Bacteria				Bacteroidetes			Bacteroidia				Bacteroidales																1.2.1.- (100%)	GO:0006006 (100%)		GO:0051287 (100%);GO:0016620 (100%);GO:0050661 (100%)
YEHADEVSASDDSLTVCGK	Clostridiales	Bacteria				Firmicutes			Clostridia				Clostridiales																1.2.1.- (100%)	GO:0006006 (92%)		GO:0016620 (100%);GO:0051287 (92%);GO:0050661 (92%)
YFEVGSCSNLGDAQAR	Bacteria	Bacteria																											6.1.1.11 (100%)	GO:0006434 (99%)	GO:0005737 (99%)	GO:0004828 (99%);GO:0005524 (99%);GO:0016874 (1%)
YFNSVDDGAR	Lachnoclostridium	Bacteria				Firmicutes			Clostridia				Clostridiales					Lachnospiraceae				Lachnoclostridium
YGCNPNQKPAR	Bacteria	Bacteria																											2.1.2.3 (100%);3.5.4.10 (17%)	GO:0006164 (100%)		GO:0004643 (100%);GO:0003937 (100%)
YGCNPNQKPSR	root																												2.1.2.3 (100%);3.5.4.10 (23%)	GO:0006164 (100%);GO:0055114 (0%)	GO:0016021 (0%)	GO:0004643 (100%);GO:0003937 (100%);GO:0016740 (0%)
YGLTGTTELVHNPSYEK	Roseburia faecis	Bacteria				Firmicutes			Clostridia				Clostridiales					Lachnospiraceae				Roseburia				Roseburia faecis			4.1.1.49 (100%)	GO:0006094 (100%)	GO:0005737 (100%)	GO:0004612 (100%);GO:0005524 (100%);GO:0046872 (100%)
YGNDDDR	root																												2.3.1.54 (99%);4.1.99.11 (1%)	GO:0005975 (94%);GO:0008152 (5%);GO:0006567 (0%)	GO:0005737 (94%);GO:0016021 (0%);GO:0009279 (0%)	GO:0008861 (95%);GO:0016829 (4%);GO:0016740 (3%)
YGTEPDGYVNYVK	Bacteroidales	Bacteria				Bacteroidetes			Bacteroidia				Bacteroidales																	GO:0006520 (100%)		GO:0016639 (100%)
YHRPDLSTENLYR	Bacteroidales	Bacteria				Bacteroidetes			Bacteroidia				Bacteroidales																		GO:0016021 (100%);GO:0005886 (100%)	GO:0015562 (100%)
YLAPK	root																												3.4.21.53 (34%);4.3.1.12 (16%);3.2.1.1 (12%)	GO:0006515 (12%);GO:0033554 (12%);GO:0006351 (9%)	GO:0005737 (19%);GO:0016021 (16%);GO:0005886 (2%)	GO:0005524 (34%);GO:0004252 (12%);GO:0043565 (12%)
YLEKPFGGSGVLLSGVPGTPK	Clostridiales	Bacteria				Firmicutes			Clostridia				Clostridiales																1.4.1.1 (100%)	GO:0042853 (100%)		GO:0000286 (100%)
YLGADVDVPAGDLGTGAR	Firmicutes	Bacteria				Firmicutes																								GO:0006520 (100%)		GO:0016639 (100%)
YLSDAELSVNK	Bacteroidales	Bacteria				Bacteroidetes			Bacteroidia				Bacteroidales
YLSTEK	root																												3.4.21.53 (30%);6.1.1.6 (20%);2.6.1.- (10%)	GO:0006355 (4%);GO:0006396 (3%);GO:0030163 (3%)	GO:0016021 (31%);GO:0005737 (8%);GO:0005886 (6%)	GO:0016740 (17%);GO:0008658 (15%);GO:0005524 (14%)
YMASAGYLGQTGLLPNSDR	Bacteroidales	Bacteria				Bacteroidetes			Bacteroidia				Bacteroidales																		GO:0016021 (100%);GO:0009279 (100%)
YNFDALLNYSK	Bacteroidales	Bacteria				Bacteroidetes			Bacteroidia				Bacteroidales																		GO:0016021 (100%);GO:0009279 (100%)
YNQLLR	root																												4.2.1.11 (100%);5.2.1.8 (0%);1.8.1.7 (0%)	GO:0006096 (99%);GO:0007018 (0%);GO:0009405 (0%)	GO:0000015 (99%);GO:0009986 (87%);GO:0005576 (87%)	GO:0004634 (99%);GO:0000287 (99%);GO:0005524 (0%)
YNVSYAHNDEK	Bacteroides coprocola	Bacteria				Bacteroidetes			Bacteroidia				Bacteroidales					Bacteroidaceae				Bacteroides				Bacteroides coprocola					GO:0016021 (100%);GO:0009279 (100%)
YQDTNGDGQLTDADK	Bacteroides	Bacteria				Bacteroidetes			Bacteroidia				Bacteroidales					Bacteroidaceae				Bacteroides									GO:0016021 (100%);GO:0009279 (100%)
YQGGEAWGTSYTYQGEK	Bacteroidales	Bacteria				Bacteroidetes			Bacteroidia				Bacteroidales																			GO:0008168 (100%)
YQSENASSVVQQLMDNR	Prevotella copri	Bacteria				Bacteroidetes			Bacteroidia				Bacteroidales					Prevotellaceae				Prevotella				Prevotella copri				GO:0006605 (100%);GO:0065002 (100%);GO:0043952 (100%)	GO:0016021 (100%);GO:0005886 (100%);GO:0005622 (100%)
YQTVK	root																												2.7.7.88 (78%);2.1.1.56 (78%);2.7.7.48 (78%)	GO:0006428 (4%);GO:0006265 (2%);GO:0055085 (2%)	GO:0019012 (46%);GO:0030430 (45%);GO:0016021 (18%)	GO:0005524 (58%);GO:0003968 (46%);GO:0004482 (46%)
YSEAWK	root																												1.14.13.9 (56%);3.2.1.96 (22%);2.1.1.45 (11%)	GO:0019805 (19%);GO:0006569 (19%);GO:0043420 (19%)	GO:0016021 (27%);GO:0005737 (4%)	GO:0004502 (19%);GO:0071949 (19%);GO:0016823 (8%)
YSLSNTAEYGDYLTGPK	Bacteria	Bacteria																											1.1.1.86 (100%)	GO:0009097 (99%);GO:0009099 (99%);GO:0009082 (1%)		GO:0004455 (100%);GO:0016853 (96%);GO:0050661 (96%)
YSWDGAEVDAK	Clostridiales	Bacteria				Firmicutes			Clostridia				Clostridiales																	GO:0006520 (100%)		GO:0016639 (100%)
YTAQDWEGFK	Bacteroidales	Bacteria				Bacteroidetes			Bacteroidia				Bacteroidales																			GO:0008168 (100%)
YTAQDWEGFQELVSK	Bacteria	Bacteria																														GO:0016740 (100%)
YTELNVLDNYAPTAK	Bacteroides	Bacteria				Bacteroidetes			Bacteroidia				Bacteroidales					Bacteroidaceae				Bacteroides
YTGSVNLAPSFFEDHLNLNFNAK	Bacteroidales	Bacteria				Bacteroidetes			Bacteroidia				Bacteroidales																		GO:0016021 (100%);GO:0009279 (100%)
YTVESSDK	Roseburia faecis	Bacteria				Firmicutes			Clostridia				Clostridiales					Lachnospiraceae				Roseburia				Roseburia faecis
YVNPEAAAVAYEDGK	Bacteroidales	Bacteria				Bacteroidetes			Bacteroidia				Bacteroidales
YVVLSAPSK	Bacteria	Bacteria																											1.2.1.- (100%)	GO:0006006 (100%)		GO:0051287 (100%);GO:0016620 (100%);GO:0050661 (100%)
YVVMSAPSK	Bacteria	Bacteria																											1.2.1.- (100%)	GO:0006006 (98%)		GO:0016620 (100%);GO:0051287 (98%);GO:0050661 (98%)
YYLEVANMPTTNAGLAR	Clostridiales	Bacteria				Firmicutes			Clostridia				Clostridiales																	GO:0006520 (100%)		GO:0016639 (100%)
AGMQDSECLLAVNK	Clostridiales	Bacteria				Firmicutes			Clostridia				Clostridiales																			GO:0050660 (100%);GO:0009055 (100%)
AGVTK	root																												2.3.1.234 (26%);1.2.1.- (7%);2.3.1.- (7%)	GO:0006351 (24%);GO:0006355 (22%);GO:0002949 (5%)	GO:0016021 (16%);GO:0005737 (10%);GO:0005886 (6%)	GO:0003677 (28%);GO:0005524 (7%);GO:0005506 (5%)
ALGFYSQFVQGTLHR	Bacteroidales	Bacteria				Bacteroidetes			Bacteroidia				Bacteroidales																	GO:0000271 (100%)		GO:0051287 (100%);GO:0016628 (100%);GO:0016616 (100%)
ALGLVLPELDGK	root																												1.2.1.- (98%);1.2.1.12 (2%)	GO:0006006 (78%)		GO:0016620 (99%);GO:0051287 (78%);GO:0050661 (78%)
ALLLCNPNNPTGYLYTR	Bacteria	Bacteria																											2.6.1.1 (61%);2.6.1.- (39%)	GO:0009058 (100%)		GO:0030170 (100%);GO:0008483 (66%);GO:0003824 (18%)
ALLNFFLDEAR	Bacteria	Bacteria																											6.1.1.11 (100%)	GO:0006434 (100%)	GO:0005737 (100%)	GO:0004828 (100%);GO:0005524 (100%)
ALSVDELLYAATLVK	Bacteroidales	Bacteria				Bacteroidetes			Bacteroidia				Bacteroidales
ALTLQLGDTSDSFNR	Clostridiales	Bacteria				Firmicutes			Clostridia				Clostridiales																	GO:0071973 (100%)	GO:0009420 (50%);GO:0005576 (50%)	GO:0005198 (100%)
ALTQTSDAHGYR	Bacteroidales	Bacteria				Bacteroidetes			Bacteroidia				Bacteroidales																		GO:0016021 (100%);GO:0009279 (100%)
ALVGQLVPLK	Bacteroides uniformis	Bacteria				Bacteroidetes			Bacteroidia				Bacteroidales					Bacteroidaceae				Bacteroides				Bacteroides uniformis
ALYLETLGNPNSDLPDLEALAELAHR	Clostridiales	Bacteria				Firmicutes			Clostridia				Clostridiales																	GO:0006520 (100%)		GO:0016765 (100%);GO:0030170 (100%)
ALYWLQVGAQPTDTTR	Bacteroidetes	Bacteria				Bacteroidetes																								GO:0006412 (100%)	GO:0005840 (100%)	GO:0003735 (100%)
AMANQDR	Firmicutes	Bacteria				Firmicutes																								GO:0006289 (50%);GO:0006265 (50%)	GO:0009380 (50%)	GO:0016887 (50%);GO:0003690 (50%);GO:0003677 (50%)
AMGFESGDR	Bacteria	Bacteria																											3.4.24.- (100%)		GO:0016021 (100%);GO:0005886 (100%)	GO:0004222 (100%);GO:0046872 (100%)
ANAEQQAMLNR	Veillonella	Bacteria				Firmicutes			Negativicutes				Veillonellales					Veillonellaceae				Veillonella
ANVTHNVQMQLQR	Prevotella copri	Bacteria				Bacteroidetes			Bacteroidia				Bacteroidales					Prevotellaceae				Prevotella				Prevotella copri
APEGTGVLAGGPAR	Clostridiales	Bacteria				Firmicutes			Clostridia				Clostridiales																	GO:0006412 (99%)	GO:0015935 (99%);GO:0005840 (1%)	GO:0003735 (99%);GO:0019843 (98%);GO:0003723 (1%)
AQAQLENSQAYK	Paraprevotella clara	Bacteria				Bacteroidetes			Bacteroidia				Bacteroidales					Prevotellaceae				Paraprevotella				Paraprevotella clara					GO:0016021 (100%);GO:0005886 (100%)	GO:0015562 (100%)
AQDYADK	Bacteria	Bacteria																												GO:0006520 (35%);GO:0008152 (4%)	GO:0016021 (50%)	GO:0016740 (50%);GO:0008658 (50%);GO:0016639 (35%)
AQESALVMLEDFTFEAPK	Prevotella copri	Bacteria				Bacteroidetes			Bacteroidia				Bacteroidales					Prevotellaceae				Prevotella				Prevotella copri				GO:0006412 (100%)	GO:0005840 (100%)	GO:0003735 (100%);GO:0019843 (75%)
AQGTAENTELQESLR	Bacteroides	Bacteria				Bacteroidetes			Bacteroidia				Bacteroidales					Bacteroidaceae				Bacteroides								GO:0015991 (100%)	GO:0016021 (100%);GO:0033179 (100%)	GO:0015078 (100%);GO:0016787 (8%)
ASADR	root																												4.2.2.- (14%);2.7.6.1 (11%);3.6.4.12 (11%)	GO:0006355 (6%);GO:0006351 (5%);GO:0071555 (3%)	GO:0016021 (28%);GO:0005737 (7%);GO:0005622 (4%)	GO:0005524 (22%);GO:0003677 (11%);GO:0016301 (6%)
ASGHVDAFNDPLLDNR	Bacteria	Bacteria																											6.1.1.14 (100%)	GO:0006426 (99%)	GO:0005737 (99%)	GO:0004820 (99%);GO:0005524 (99%);GO:0016874 (1%)
ASVQDALDNSFNVVR	Prevotella copri	Bacteria				Bacteroidetes			Bacteroidia				Bacteroidales					Prevotellaceae				Prevotella				Prevotella copri				GO:0006605 (100%);GO:0065002 (100%);GO:0043952 (100%)	GO:0016021 (100%);GO:0005886 (100%);GO:0005622 (100%)	GO:0015450 (100%)
ATVGSVGNSDHALESSGK	Prevotellaceae	Bacteria				Bacteroidetes			Bacteroidia				Bacteroidales					Prevotellaceae												GO:0006412 (100%)	GO:0015934 (100%)	GO:0016740 (100%);GO:0019843 (100%);GO:0003735 (100%)
AVGDALDLSHALAFTSPK	Bacteria	Bacteria																											1.1.1.27 (100%)	GO:0006096 (89%);GO:0019752 (11%);GO:0005975 (7%)	GO:0005737 (96%)	GO:0004459 (98%);GO:0016616 (2%)
AVGGAGDLTGGLPR	Prevotella	Bacteria				Bacteroidetes			Bacteroidia				Bacteroidales					Prevotellaceae				Prevotella							2.7.7.6 (100%)	GO:0006351 (100%)		GO:0003677 (100%);GO:0003899 (100%)
AVTSGYWNLFR	Clostridiales	Bacteria				Firmicutes			Clostridia				Clostridiales																1.2.7.- (100%)	GO:0022900 (100%)		GO:0016903 (100%);GO:0030976 (100%);GO:0005506 (100%)
AVVENGWLPVDLQVGQTGK	Roseburia	Bacteria				Firmicutes			Clostridia				Clostridiales					Lachnospiraceae				Roseburia										GO:0050660 (100%);GO:0009055 (100%)
AVWGFNGTERPGAVYLAAVLAGHAQK	Bacteria	Bacteria																											5.3.1.25 (100%)	GO:0042355 (95%);GO:0019317 (4%);GO:0006004 (1%)	GO:0005737 (100%)	GO:0008736 (100%);GO:0030145 (99%);GO:0046872 (1%)
AYDASEVSALNATLNNLR	Paraprevotella	Bacteria				Bacteroidetes			Bacteroidia				Bacteroidales					Prevotellaceae				Paraprevotella									GO:0016021 (100%);GO:0009279 (100%)
AYDHQLVDASAK	Clostridiales	Bacteria				Firmicutes			Clostridia				Clostridiales																	GO:0006412 (100%)	GO:0005840 (100%)	GO:0000049 (100%);GO:0003735 (100%)
AYLVNTGWNGSGK	Bacteria	Bacteria																											4.1.1.49 (100%)	GO:0006094 (99%)	GO:0005737 (94%)	GO:0004612 (100%);GO:0005524 (99%);GO:0016301 (96%)
AYSMANYPAEGDR	Bacteria	Bacteria																											1.6.5.8 (100%);1.6.5.- (0%)	GO:0006814 (100%)	GO:0016021 (100%);GO:0005886 (99%)	GO:0016655 (100%);GO:0051537 (100%);GO:0046872 (100%)
CQVVEGGGELLPSEK	Bacteroides	Bacteria				Bacteroidetes			Bacteroidia				Bacteroidales					Bacteroidaceae				Bacteroides							1.6.5.8 (100%)	GO:0006814 (100%)	GO:0016021 (100%);GO:0005886 (100%)	GO:0016655 (100%);GO:0046872 (100%);GO:0009055 (100%)
DAYGSSLSLESAK	Bacteroides	Bacteria				Bacteroidetes			Bacteroidia				Bacteroidales					Bacteroidaceae				Bacteroides
DLESLDYTLLQLSK	Bacteroides	Bacteria				Bacteroidetes			Bacteroidia				Bacteroidales					Bacteroidaceae				Bacteroides							2.7.7.6 (100%)	GO:0006351 (100%)		GO:0003677 (100%);GO:0032549 (100%);GO:0003899 (100%)
DLNTEVTAVLLGSGVK	Roseburia	Bacteria				Firmicutes			Clostridia				Clostridiales					Lachnospiraceae				Roseburia										GO:0050660 (100%);GO:0009055 (100%)
DNEVFTPLDLLNAK	root																												2.7.7.6 (100%)	GO:0006351 (100%);GO:0006631 (0%)	GO:0000428 (0%);GO:0015934 (0%)	GO:0003899 (100%);GO:0003677 (100%);GO:0032549 (100%)
DNWFLSLAGGASVLLGDQNGEADFK	Bacteroidales	Bacteria				Bacteroidetes			Bacteroidia				Bacteroidales																		GO:0016021 (100%);GO:0009279 (100%)
DVLADPMYNNK	Clostridiales	Bacteria				Firmicutes			Clostridia				Clostridiales																	GO:0006412 (94%)	GO:0015935 (94%);GO:0005840 (6%)	GO:0019843 (94%);GO:0000049 (94%);GO:0003735 (94%)
EAALTGVAPEVLVNSPAAK	Anaerotignum lactatifermentans	Bacteria				Firmicutes			Clostridia				Clostridiales					Lachnospiraceae				Anaerotignum				Anaerotignum lactatifermentans
EAGYTAVVSHR	root																												4.2.1.11 (100%)	GO:0006096 (100%);GO:0009405 (1%);GO:0051260 (0%)	GO:0000015 (100%);GO:0005576 (93%);GO:0009986 (93%)	GO:0000287 (100%);GO:0004634 (100%);GO:0042802 (0%)
EANDQAVHDFLAR	Prevotella copri	Bacteria				Bacteroidetes			Bacteroidia				Bacteroidales					Prevotellaceae				Prevotella				Prevotella copri						GO:0016627 (100%);GO:0050660 (83%)
EDLNAAMK	Bacteria	Bacteria																											1.2.1.- (98%);1.3.5.1 (2%)	GO:0006006 (96%);GO:0006306 (2%)		GO:0016620 (98%);GO:0051287 (96%);GO:0050661 (96%)
EDMTSQLATLQAALTTAAK	Bacteroides	Bacteria				Bacteroidetes			Bacteroidia				Bacteroidales					Bacteroidaceae				Bacteroides
EFPQFTATVQFTK	Bacteroidales	Bacteria				Bacteroidetes			Bacteroidia				Bacteroidales
EGHGLATSLLDLGNR	Clostridiales	Bacteria				Firmicutes			Clostridia				Clostridiales																5.3.1.4 (100%)	GO:0019569 (100%)	GO:0005737 (100%)	GO:0030145 (100%);GO:0008733 (100%)
ELSTDNWNASGVSR	Paraprevotella	Bacteria				Bacteroidetes			Bacteroidia				Bacteroidales					Prevotellaceae				Paraprevotella									GO:0016021 (100%);GO:0009279 (100%)
ELVRPLNGQAGDLLK	Prevotella	Bacteria				Bacteroidetes			Bacteroidia				Bacteroidales					Prevotellaceae				Prevotella							1.2.7.- (92%);1.2.7.1 (8%)	GO:0022900 (92%)		GO:0016903 (92%);GO:0030976 (92%);GO:0005506 (92%)
ENVDVSLTGNSTNPTR	Bacteria	Bacteria
EQLLEELNGVVGK	Bacteroidales	Bacteria				Bacteroidetes			Bacteroidia				Bacteroidales
EQVLVNTWYGGEMK	Bacteria	Bacteria																											4.1.1.49 (100%)	GO:0006094 (99%)	GO:0005737 (98%)	GO:0004612 (99%);GO:0005524 (99%);GO:0016301 (99%)
EVANVNEAANK	Bacteroides	Bacteria				Bacteroidetes			Bacteroidia				Bacteroidales					Bacteroidaceae				Bacteroides
EVEVAGPR	Bacteria	Bacteria																													GO:0016020 (100%)
EVNDALTAWQTAK	Bacteroidales	Bacteria				Bacteroidetes			Bacteroidia				Bacteroidales																		GO:0016021 (94%);GO:0005886 (94%);GO:0016020 (2%)	GO:0015562 (100%)
EVPADAYYGVHTLR	root																												4.3.1.1 (100%)	GO:0006531 (97%);GO:0006099 (96%);GO:0008652 (0%)	GO:0016020 (0%);GO:0005829 (0%)	GO:0008797 (98%);GO:0016829 (2%)
EYVATPVSVFFNLGK	Prevotella copri	Bacteria				Bacteroidetes			Bacteroidia				Bacteroidales					Prevotellaceae				Prevotella				Prevotella copri					GO:0016020 (100%)	GO:0008233 (50%)
FASYELVPSDLQSK	Prevotella copri	Bacteria				Bacteroidetes			Bacteroidia				Bacteroidales					Prevotellaceae				Prevotella				Prevotella copri						GO:0003746 (100%);GO:0005525 (75%);GO:0003924 (50%)
FDFDVER	root																													GO:0007018 (25%)	GO:0016021 (75%);GO:0005874 (25%)	GO:0008271 (75%);GO:0008017 (25%);GO:0005524 (25%)
FGVEFFPK	Clostridiales	Bacteria				Firmicutes			Clostridia				Clostridiales																	GO:0006520 (100%)		GO:0016639 (100%)
FLHTLNNMGPSPEPNLTVLYSSR	Clostridiales	Bacteria				Firmicutes			Clostridia				Clostridiales																2.3.1.54 (100%)	GO:0005975 (100%)	GO:0005737 (100%)	GO:0008861 (100%)
FLRPLDLESNDK	Bacteria	Bacteria
FNDGDVLTVEPWR	Bacteroidales	Bacteria				Bacteroidetes			Bacteroidia				Bacteroidales																1.3.99.1 (100%)			GO:0009055 (100%);GO:0051537 (99%);GO:0000104 (11%)
FNGQSVGLVANQPK	Bacteria	Bacteria																											6.4.1.3 (92%);4.1.1.41 (8%);2.1.3.1 (4%)	GO:0006633 (1%);GO:0009062 (1%)	GO:0009317 (1%)	GO:0016874 (86%);GO:0016740 (53%);GO:0004658 (13%)
FNSVK	root																												6.1.1.7 (7%);6.3.4.14 (7%);3.6.4.12 (7%)	GO:0051276 (14%);GO:0007062 (5%);GO:0051321 (5%)	GO:0016021 (20%);GO:0005694 (14%);GO:0005634 (10%)	GO:0005524 (34%);GO:0015562 (10%);GO:0046872 (6%)
FNYNLLDR	Prevotella copri	Bacteria				Bacteroidetes			Bacteroidia				Bacteroidales					Prevotellaceae				Prevotella				Prevotella copri					GO:0016021 (100%);GO:0009279 (100%)
FQNATNQLDNTGR	Clostridiales	Bacteria				Firmicutes			Clostridia				Clostridiales																	GO:0006412 (100%)	GO:0005840 (100%)	GO:0003735 (100%)
FTQAGSEVSALLGR	root																												3.6.3.14 (100%);3.6.3.15 (0%)	GO:0015986 (94%);GO:0042776 (3%);GO:1902600 (1%)	GO:0045261 (94%);GO:0005886 (77%);GO:0005754 (3%)	GO:0005524 (100%);GO:0046933 (98%);GO:0046961 (3%)
FWMTFGQEYLTHLR	Bacteria	Bacteria																											1.5.1.7 (59%);1.5.1.43 (29%);1.-.-.- (11%)			GO:0016491 (92%);GO:0004754 (9%)
GAFTSAGMDGSSDWR	Clostridiales	Bacteria				Firmicutes			Clostridia				Clostridiales
GAHGGGAFSGK	root																												2.5.1.6 (100%)	GO:0006556 (99%);GO:0006730 (96%)	GO:0005737 (97%);GO:0016021 (0%);GO:0005829 (0%)	GO:0004478 (99%);GO:0005524 (99%);GO:0000287 (95%)
GALAPSLFGNLSSHR	Bacteria	Bacteria																													GO:0016020 (50%);GO:0016021 (50%);GO:0009279 (50%)
GAVAMVGCNNPK	Clostridiales	Bacteria				Firmicutes			Clostridia				Clostridiales																1.2.7.4 (100%)	GO:0006091 (100%)		GO:0016151 (100%);GO:0018492 (100%);GO:0051539 (100%)
GAYVDTEYLAGGLR	Bacteroides dorei	Bacteria				Bacteroidetes			Bacteroidia				Bacteroidales					Bacteroidaceae				Bacteroides				Bacteroides dorei
GDASLSHQGLLK	Prevotella	Bacteria				Bacteroidetes			Bacteroidia				Bacteroidales					Prevotellaceae				Prevotella
GDNADETTGLELLK	Bacteroidales	Bacteria				Bacteroidetes			Bacteroidia				Bacteroidales																	GO:0042026 (100%)	GO:0005737 (100%)	GO:0005524 (100%);GO:0051082 (93%)
GEAPVNQCPVGGEPVAAK	Roseburia	Bacteria				Firmicutes			Clostridia				Clostridiales					Lachnospiraceae				Roseburia							1.18.1.- (100%)		GO:0016021 (100%);GO:0005886 (100%)	GO:0046872 (100%);GO:0009055 (100%);GO:0051539 (100%)
GFFSMEDLK	Prevotella copri	Bacteria				Bacteroidetes			Bacteroidia				Bacteroidales					Prevotellaceae				Prevotella				Prevotella copri				GO:0008152 (100%)		GO:0016740 (100%);GO:0046872 (100%)
GGDGGEFGATTGRPR	root																												6.3.4.4 (100%)	GO:0044208 (99%);GO:0006164 (1%)	GO:0005737 (99%)	GO:0004019 (100%);GO:0005525 (100%);GO:0000287 (99%)
GGGLSQSALQQMEK	Prevotella copri	Bacteria				Bacteroidetes			Bacteroidia				Bacteroidales					Prevotellaceae				Prevotella				Prevotella copri						GO:0004197 (100%);GO:0004177 (50%)
GGTPYGATTLAGGDGSR	root																												1.6.5.2 (100%)	GO:0055114 (0%);GO:0051289 (0%);GO:0006979 (0%)	GO:0016020 (0%);GO:0005829 (0%)	GO:0003955 (100%);GO:0010181 (100%);GO:0051287 (89%)
GHFSR	root																												2.4.99.18 (46%);1.8.1.4 (16%);1.6.5.8 (14%)	GO:0035556 (14%);GO:0006486 (12%);GO:0019646 (7%)	GO:0016021 (46%);GO:0005886 (18%);GO:0005622 (12%)	GO:0046872 (20%);GO:0005096 (14%);GO:0004579 (12%)
GSEETVLK	root
LLEAANVDPSTR	Clostridiales	Bacteria				Firmicutes			Clostridia				Clostridiales																	GO:0006412 (100%)	GO:0005840 (100%)	GO:0019843 (100%);GO:0000049 (100%);GO:0003735 (100%)
LLGSAQR	root																												1.2.1.- (95%);1.1.1.3 (2%);3.2.1.22 (1%)	GO:0006006 (80%);GO:0006464 (9%);GO:0009097 (2%)	GO:0016021 (3%);GO:0019897 (0%);GO:0005622 (0%)	GO:0016620 (82%);GO:0050661 (81%);GO:0051287 (80%)
LVADLCYGDATPGHPAAHTEVLK	Bacteroides uniformis	Bacteria				Bacteroidetes			Bacteroidia				Bacteroidales					Bacteroidaceae				Bacteroides				Bacteroides uniformis
LVNSVALDVTAGR	Roseburia faecis	Bacteria				Firmicutes			Clostridia				Clostridiales					Lachnospiraceae				Roseburia				Roseburia faecis
MELFGSVGK	Bacteria	Bacteria																											4.1.2.13 (95%);4.1.2.29 (5%);4.1.2.40 (2%)	GO:0030388 (96%);GO:0006096 (96%);GO:0005975 (4%)		GO:0008270 (100%);GO:0004332 (97%);GO:0016832 (3%)
QVLAALNANGLK	Prevotella copri	Bacteria				Bacteroidetes			Bacteroidia				Bacteroidales					Prevotellaceae				Prevotella				Prevotella copri
TVGAGQLTELEN	Bacteroidales	Bacteria				Bacteroidetes			Bacteroidia				Bacteroidales																		GO:0005737 (89%);GO:0005622 (4%)	GO:0003746 (100%);GO:0003924 (96%);GO:0005525 (96%)
VSEWSDDQAAK	Prevotella	Bacteria				Bacteroidetes			Bacteroidia				Bacteroidales					Prevotellaceae				Prevotella								GO:0006412 (100%)	GO:0005840 (100%)	GO:0003735 (100%);GO:0019843 (98%);GO:0000049 (98%)
YLLTATFR	Bacteria	Bacteria																												GO:0000272 (1%)	GO:0016021 (99%);GO:0009279 (99%);GO:0019867 (1%)	GO:0030246 (1%);GO:0004553 (1%)
AAAWLK	root																												6.2.1.5 (29%);1.17.1.8 (24%);3.2.1.23 (6%)	GO:0019746 (10%);GO:0006099 (10%);GO:0009403 (9%)	GO:0016021 (21%);GO:0005737 (12%);GO:0043190 (3%)	GO:0000166 (10%);GO:0016866 (9%);GO:0004775 (9%)
AAEESGFNLR	Roseburia	Bacteria				Firmicutes			Clostridia				Clostridiales					Lachnospiraceae				Roseburia							2.3.1.8 (100%)	GO:0008152 (100%)		GO:0016407 (57%);GO:0008959 (43%)
AEGTGMLTAGVSYLFGGK	Bacteria	Bacteria																													GO:0016020 (54%);GO:0016021 (46%);GO:0009279 (46%)
AEQAFGK	root																												2.1.2.3 (100%);3.5.4.10 (100%)	GO:0008152 (33%);GO:0006189 (33%)		GO:0016866 (33%);GO:0004643 (33%);GO:0031419 (33%)
AHDENNECNLGDTVK	Clostridiales	Bacteria				Firmicutes			Clostridia				Clostridiales																	GO:0006412 (100%)	GO:0005840 (100%)	GO:0019843 (100%);GO:0003735 (100%)
DAAATAVYGPR	Bacteroides vulgatus	Bacteria				Bacteroidetes			Bacteroidia				Bacteroidales					Bacteroidaceae				Bacteroides				Bacteroides vulgatus
DEALAPEK	Bacteroidales	Bacteria				Bacteroidetes			Bacteroidia				Bacteroidales
DEVTR	root																												2.5.1.- (16%);3.5.3.12 (12%);4.3.1.7 (6%)	GO:0007018 (9%);GO:0006520 (6%);GO:0006355 (2%)	GO:0016021 (24%);GO:0005737 (6%);GO:0005622 (2%)	GO:0005524 (25%);GO:0008017 (9%);GO:0003777 (9%)
DHPQVMNAAVR	Bacteria	Bacteria																											3.6.3.14 (100%)	GO:0046034 (98%);GO:1902600 (98%)		GO:0005524 (100%);GO:0016787 (5%)
DTDMADEMVEYSK	Clostridiales	Bacteria				Firmicutes			Clostridia				Clostridiales																	GO:0071973 (100%)	GO:0009420 (100%);GO:0005576 (100%)	GO:0005198 (100%)
EDVLK	root																												2.3.1.- (9%);6.3.1.20 (8%);2.3.1.61 (6%)	GO:0006351 (7%);GO:0006352 (6%);GO:0006355 (6%)	GO:0016021 (18%);GO:0005737 (9%);GO:0005622 (6%)	GO:0005524 (20%);GO:0003677 (16%);GO:0046872 (9%)
EEFTK	root																												1.15.1.1 (67%);2.7.7.- (3%);6.3.5.5 (2%)	GO:0039694 (29%);GO:0039520 (26%);GO:0039502 (26%)	GO:0016021 (37%);GO:0019028 (26%);GO:0019031 (26%)	GO:0046872 (49%);GO:0005524 (39%);GO:0003968 (30%)
EGANVTMK	Bacteroidales	Bacteria				Bacteroidetes			Bacteroidia				Bacteroidales																			GO:0008168 (100%)
ELLYLPAK	Bacteroides	Bacteria				Bacteroidetes			Bacteroidia				Bacteroidales					Bacteroidaceae				Bacteroides
EQEDAQ	Bacteria	Bacteria																												GO:0008152 (100%)		GO:0016740 (100%)
FDQVTLTSGR	Roseburia faecis	Bacteria				Firmicutes			Clostridia				Clostridiales					Lachnospiraceae				Roseburia				Roseburia faecis			1.2.7.- (100%)	GO:0022900 (100%)		GO:0016903 (100%);GO:0030976 (100%);GO:0005506 (100%)
GDNALYK	root																												3.5.1.18 (81%);3.5.1.16 (19%);3.4.13.- (1%)	GO:0008152 (16%)	GO:0016021 (0%)	GO:0008237 (82%);GO:0046872 (81%);GO:0016787 (15%)
GDPAGWVAPVTPGR	Prevotella	Bacteria				Bacteroidetes			Bacteroidia				Bacteroidales					Prevotellaceae				Prevotella								GO:0006412 (100%)	GO:0005840 (100%)	GO:0019843 (100%);GO:0003735 (100%);GO:0000049 (99%)
GLGSLAHAFR	Bacteria	Bacteria
GLLTAELK	root																												4.1.99.17 (67%);3.1.11.6 (33%)	GO:0009229 (29%);GO:0009228 (29%);GO:0006308 (14%)	GO:0016021 (29%);GO:0005737 (14%);GO:0009318 (14%)	GO:0016830 (29%);GO:0003676 (29%);GO:0008270 (29%)
GLMTTLHSYTGDQR	root																												1.2.1.- (96%);1.2.1.12 (4%)	GO:0006006 (98%);GO:0006096 (3%)	GO:0009536 (3%)	GO:0051287 (98%);GO:0050661 (98%);GO:0016620 (96%)
GLMTVEQAAQLAQAK	Prevotella copri	Bacteria				Bacteroidetes			Bacteroidia				Bacteroidales					Prevotellaceae				Prevotella				Prevotella copri			5.2.1.8 (100%)	GO:0006457 (100%)		GO:0003755 (67%)
GLTAALEAADAMTK	root
GLTLTSAATTCHWTEEEFTKPK	Roseburia faecis	Bacteria				Firmicutes			Clostridia				Clostridiales					Lachnospiraceae				Roseburia				Roseburia faecis					GO:0005737 (100%)	GO:0003924 (100%);GO:0005525 (100%);GO:0003746 (100%)
GMDWMYANCSTTAQR	Bacteria	Bacteria																											1.1.1.86 (100%)	GO:0009097 (100%);GO:0009099 (100%)		GO:0004455 (100%);GO:0046872 (100%);GO:0016853 (99%)
GNAGVYLFQVVNK	Prevotella oralis	Bacteria				Bacteroidetes			Bacteroidia				Bacteroidales					Prevotellaceae				Prevotella				Prevotella oralis			5.2.1.8 (100%)		GO:0016021 (60%)	GO:0003755 (80%);GO:0016853 (20%)
GNNQVLPQK	Bacteroidales	Bacteria				Bacteroidetes			Bacteroidia				Bacteroidales																			GO:0008168 (100%)
GPEYFVEAAALVLK	Bacteroidales	Bacteria				Bacteroidetes			Bacteroidia				Bacteroidales																2.4.-.- (75%);2.4.1.250 (13%);2.4.1.301 (13%)			GO:0016740 (73%);GO:0016757 (23%);GO:0102710 (3%)
GQLGDAVTADGVDK	Roseburia hominis	Bacteria				Firmicutes			Clostridia				Clostridiales					Lachnospiraceae				Roseburia				Roseburia hominis			5.3.1.9 (100%)	GO:0006094 (100%);GO:0006096 (100%)	GO:0005737 (100%)	GO:0004347 (100%)
GSLAGAELLTK	Bacteroidales	Bacteria				Bacteroidetes			Bacteroidia				Bacteroidales																3.2.1.65 (100%)	GO:0008152 (100%)		GO:0031219 (100%)
GSLEDQTMNMAK	Clostridiales	Bacteria				Firmicutes			Clostridia				Clostridiales																5.3.1.25 (100%)	GO:0042355 (100%)	GO:0005737 (100%)	GO:0030145 (100%);GO:0008736 (100%)
GTDSESGNGLTNAR	Bacteroidales	Bacteria				Bacteroidetes			Bacteroidia				Bacteroidales																	GO:0009253 (100%)		GO:0008745 (100%)
GTLHLNDELELLGVK	Clostridiales	Bacteria				Firmicutes			Clostridia				Clostridiales																		GO:0005737 (100%)	GO:0003924 (100%);GO:0005525 (100%);GO:0003746 (100%)
GTQVLTSGVLGGAEK	Clostridiales	Bacteria				Firmicutes			Clostridia				Clostridiales																	GO:0071973 (100%)	GO:0009420 (50%);GO:0005576 (50%)	GO:0005198 (100%)
GTTAVMFSNVANAPAK	Bacteria	Bacteria																												GO:0042254 (100%)	GO:0005840 (83%);GO:0005622 (17%)
GTTDLTTNASDYFVR	Prevotella copri	Bacteria				Bacteroidetes			Bacteroidia				Bacteroidales					Prevotellaceae				Prevotella				Prevotella copri					GO:0016021 (100%);GO:0009279 (100%)
GVGGADLTSSLQGK	Bacteroidales	Bacteria				Bacteroidetes			Bacteroidia				Bacteroidales																		GO:0016021 (100%);GO:0009279 (100%)
GVSCHGSAPER	Bacteria	Bacteria																											3.5.1.18 (83%);3.5.1.16 (15%);3.5.1.- (4%)	GO:0008152 (14%);GO:0006396 (0%)		GO:0008237 (84%);GO:0046872 (83%);GO:0009014 (15%)
GVSEETTTGVHR	root																												3.3.1.1 (100%);1.3.5.1 (0%)	GO:0006730 (97%);GO:0019510 (96%);GO:0033353 (0%)	GO:0005737 (93%);GO:0005829 (0%);GO:0016021 (0%)	GO:0004013 (100%);GO:0051287 (96%);GO:0008531 (0%)
GYPHHGAVAFSHVGK	Prevotella copri	Bacteria				Bacteroidetes			Bacteroidia				Bacteroidales					Prevotellaceae				Prevotella				Prevotella copri				GO:0006004 (100%)	GO:0005737 (100%)	GO:0008736 (100%)
GYRPQFYFR	root																												3.6.5.3 (100%)	GO:0046677 (0%);GO:0006414 (0%);GO:0002184 (0%)	GO:0005737 (66%);GO:0005622 (18%);GO:0005886 (0%)	GO:0003746 (99%);GO:0005525 (92%);GO:0003924 (87%)
HEQGATHAAQGYAR	root																												2.2.1.6 (100%);4.2.1.9 (0%)	GO:0009097 (99%);GO:0009099 (99%);GO:0009082 (0%)		GO:0030976 (100%);GO:0003984 (100%);GO:0000287 (99%)
HTPFGNK	Prevotellaceae	Bacteria				Bacteroidetes			Bacteroidia				Bacteroidales					Prevotellaceae											3.6.5.3 (100%)		GO:0005737 (94%);GO:0005622 (1%)	GO:0003746 (100%);GO:0005525 (99%);GO:0003924 (97%)
KPLFEEPLTALAFK	Bacteroidales	Bacteria				Bacteroidetes			Bacteroidia				Bacteroidales																		GO:0005737 (100%)	GO:0003924 (100%);GO:0005525 (100%);GO:0003746 (100%)
LAAVEDLYVAHTK	Clostridiales	Bacteria				Firmicutes			Clostridia				Clostridiales																4.99.1.3 (100%)	GO:0019251 (100%)		GO:0016852 (100%)
LAELAVGDACTGSNPR	Clostridiales	Bacteria				Firmicutes			Clostridia				Clostridiales																1.1.1.1 (100%)			GO:0046872 (100%);GO:0016491 (92%);GO:0004022 (8%)
LAGVNVQNSGGEPGGGASLR	Bacteroides cellulosilyticus	Bacteria				Bacteroidetes			Bacteroidia				Bacteroidales					Bacteroidaceae				Bacteroides				Bacteroides cellulosilyticus					GO:0016021 (100%);GO:0009279 (100%)
LAPNTPEVAMNQGLLSLANNDYAK	Bacteroidales	Bacteria				Bacteroidetes			Bacteroidia				Bacteroidales
LDGADEALMNR	Bacteroides coprocola	Bacteria				Bacteroidetes			Bacteroidia				Bacteroidales					Bacteroidaceae				Bacteroides				Bacteroides coprocola
LDNLDR	root																												3.2.1.- (6%);3.4.13.19 (6%);5.1.3.1 (6%)	GO:0006351 (42%);GO:0006886 (12%);GO:0009058 (4%)	GO:0005622 (42%);GO:0016021 (14%);GO:0031083 (12%)	GO:0003700 (41%);GO:0043565 (41%);GO:0016740 (4%)
LDNQSLPSNFSTGVGLQLLNNR	Prevotella copri	Bacteria				Bacteroidetes			Bacteroidia				Bacteroidales					Prevotellaceae				Prevotella				Prevotella copri					GO:0016021 (67%);GO:0005886 (67%)	GO:0015562 (100%)
LDSLDR	root																												2.7.7.6 (14%);6.2.-.- (8%);2.4.1.25 (6%)	GO:0006351 (20%);GO:0046417 (8%);GO:0009094 (7%)	GO:0016021 (23%);GO:0005622 (19%);GO:0005737 (10%)	GO:0043565 (17%);GO:0003700 (17%);GO:0005524 (8%)
LEAATAQYNKPEDQMQK	Bacteria	Bacteria																													GO:0016021 (100%);GO:0005886 (82%)	GO:0032977 (100%)
LEFWGEGLAFPTAK	Bacteria	Bacteria
LETVSGVVDPVTGTVQLK	Bacteroidales	Bacteria				Bacteroidetes			Bacteroidia				Bacteroidales																	GO:0055085 (100%)	GO:0016020 (100%)	GO:0005215 (100%)
LGGDVALYHLDLQLGAR	Bacteroides	Bacteria				Bacteroidetes			Bacteroidia				Bacteroidales					Bacteroidaceae				Bacteroides							1.16.3.2 (100%)	GO:0006826 (100%);GO:0006879 (100%)	GO:0005737 (100%)	GO:0008199 (100%);GO:0016491 (32%)
LGMAGAQGYFGVSPDLTLFGK	Eubacterium	Bacteria				Firmicutes			Clostridia				Clostridiales					Eubacteriaceae				Eubacterium							5.4.3.8 (100%)			GO:0008483 (100%);GO:0030170 (100%);GO:0042286 (50%)
LGMTSVFSADGK	Bacteria	Bacteria																												GO:0006412 (100%)	GO:0005840 (100%)	GO:0003735 (100%);GO:0019843 (99%)
LGQLYACAGANR	Prevotella	Bacteria				Bacteroidetes			Bacteroidia				Bacteroidales					Prevotellaceae				Prevotella										GO:0005525 (100%);GO:0003924 (97%);GO:0003746 (94%)
LGYPLTDDLDLYTR	root																													GO:0006811 (3%);GO:0000746 (3%);GO:0046718 (0%)	GO:0009279 (99%);GO:0016021 (98%);GO:0046930 (3%)	GO:0005198 (100%);GO:0015288 (3%);GO:0042802 (0%)
LHVGLCGEHGGDPSSVEFCHK	Clostridiales	Bacteria				Firmicutes			Clostridia				Clostridiales																2.7.9.1 (98%);2.7.-.- (2%)	GO:0006090 (98%);GO:0016310 (2%)		GO:0050242 (100%);GO:0016301 (98%);GO:0005524 (94%)
LLAEAMQR	Bacteria	Bacteria																												GO:0042026 (52%);GO:0007165 (2%)	GO:0005737 (52%);GO:0016021 (2%)	GO:0005524 (98%);GO:0051082 (48%)
LLASNFLHPLLVGDPDELEK	Roseburia faecis	Bacteria				Firmicutes			Clostridia				Clostridiales					Lachnospiraceae				Roseburia				Roseburia faecis			2.3.1.8 (100%)	GO:0008152 (100%)		GO:0016407 (50%);GO:0008959 (50%)
LLDAALADMELLTGQK	Clostridiales	Bacteria				Firmicutes			Clostridia				Clostridiales																	GO:0006412 (100%)	GO:0005840 (100%)	GO:0019843 (100%);GO:0000049 (100%);GO:0003735 (100%)
LLEELGMTK	Bacteria	Bacteria																											2.2.1.7 (100%)	GO:0016114 (91%);GO:0009228 (91%);GO:0052865 (91%)		GO:0008661 (91%);GO:0000287 (82%);GO:0030976 (82%)
LLGSSDVFTWVNR	Bacteroides vulgatus	Bacteria				Bacteroidetes			Bacteroidia				Bacteroidales					Bacteroidaceae				Bacteroides				Bacteroides vulgatus
LLGSVTQSPLMMGYK	Roseburia inulinivorans	Bacteria				Firmicutes			Clostridia				Clostridiales					Lachnospiraceae				Roseburia				Roseburia inulinivorans				GO:0008643 (100%)
LLNDNLFQTEVTSFTK	Roseburia faecis	Bacteria				Firmicutes			Clostridia				Clostridiales					Lachnospiraceae				Roseburia				Roseburia faecis			2.4.2.22 (100%)	GO:0006166 (100%);GO:0032265 (100%);GO:0046110 (100%)	GO:0005737 (100%)	GO:0000310 (100%)
LLSFVNTTENPPVER	Bacteroidia	Bacteria				Bacteroidetes			Bacteroidia																				3.6.3.14 (100%)	GO:0046034 (95%);GO:1902600 (95%)		GO:0005524 (100%);GO:0016787 (12%)
LLVGQMTLNNSAQR	Bacteroides	Bacteria				Bacteroidetes			Bacteroidia				Bacteroidales					Bacteroidaceae				Bacteroides
LMEGHSLYEFWLR	Bacteroidales	Bacteria				Bacteroidetes			Bacteroidia				Bacteroidales																		GO:0016021 (100%);GO:0009279 (100%)
LNGVQVTSGGGPGTQPK	Bacteroides	Bacteria				Bacteroidetes			Bacteroidia				Bacteroidales					Bacteroidaceae				Bacteroides									GO:0016021 (100%);GO:0009279 (100%)
LNLDQNPGTAPK	root																												1.-.-.- (100%)	GO:0006662 (100%);GO:0045454 (100%);GO:0034599 (0%)	GO:0005623 (100%);GO:0005829 (0%)	GO:0015035 (100%);GO:0047134 (0%);GO:0016829 (0%)
LNLLDTPGHVDFTVEVER	root																													GO:0032790 (1%);GO:0032543 (1%);GO:0070125 (1%)	GO:0005737 (92%);GO:0005739 (2%);GO:0005622 (2%)	GO:0003924 (99%);GO:0005525 (99%);GO:0003746 (97%)
LNLLGEHTDYNGGFVFPGAVDK	Bacteroidales	Bacteria				Bacteroidetes			Bacteroidia				Bacteroidales																2.7.1.6 (100%)	GO:0006012 (100%)	GO:0005737 (98%)	GO:0005534 (100%);GO:0005524 (100%);GO:0004335 (100%)
LNLPFHLAEDPLHSVAK	Bacteroidales	Bacteria				Bacteroidetes			Bacteroidia				Bacteroidales																3.6.1.11 (100%)	GO:0000902 (100%)		GO:0004309 (4%)
LNPLLGNAGVSAVPDSAR	Bacteria	Bacteria																											4.1.1.70 (81%);4.1.1.3 (19%);4.1.1.41 (2%)	GO:0006814 (100%)	GO:0016021 (99%)	GO:0016829 (82%);GO:0018801 (15%);GO:0008948 (4%)
LPGWELLVGPR	Clostridiales	Bacteria				Firmicutes			Clostridia				Clostridiales																2.1.1.- (100%);1.2.99.2 (100%)	GO:0044237 (100%)		GO:0046872 (100%);GO:0051539 (100%);GO:0008168 (7%)
LPMGDAVVYANLK	Bacteroidales	Bacteria				Bacteroidetes			Bacteroidia				Bacteroidales
LQEFPHFYLVDVTGLNAEK	Prevotella copri	Bacteria				Bacteroidetes			Bacteroidia				Bacteroidales					Prevotellaceae				Prevotella				Prevotella copri				GO:0042254 (100%)	GO:0005840 (100%)
LQHNNALGPYK	Bacteroidales	Bacteria				Bacteroidetes			Bacteroidia				Bacteroidales																	GO:0006520 (100%)		GO:0016639 (100%)
LQMENTTSDYDK	Bacteroidales	Bacteria				Bacteroidetes			Bacteroidia				Bacteroidales																	GO:0042026 (100%)	GO:0005737 (100%)	GO:0005524 (100%);GO:0051082 (93%)
LRPDDLASMSLLK	Bacteroidales	Bacteria				Bacteroidetes			Bacteroidia				Bacteroidales
LRPTLAEGSLVTDTR	Lachnospiraceae	Bacteria				Firmicutes			Clostridia				Clostridiales					Lachnospiraceae											2.8.3.- (100%)	GO:0006084 (100%)		GO:0016740 (91%);GO:0003824 (9%)
LSANGDEALGK	Bacteroidales	Bacteria				Bacteroidetes			Bacteroidia				Bacteroidales																	GO:0042026 (55%)	GO:0005737 (55%)	GO:0005524 (100%);GO:0051082 (51%)
LSHDVPNVGGFGEFK	Bacteroides	Bacteria				Bacteroidetes			Bacteroidia				Bacteroidales					Bacteroidaceae				Bacteroides
LSNGLEVTSYLPGEGHNLQEHSVVLLR	Bacteria	Bacteria																												GO:0006412 (99%)	GO:0015935 (99%);GO:0005840 (1%)	GO:0003735 (99%);GO:0019843 (99%);GO:0000049 (99%)
LTAMSVSGNTATK	Roseburia faecis	Bacteria				Firmicutes			Clostridia				Clostridiales					Lachnospiraceae				Roseburia				Roseburia faecis
LTVGK	root																												6.1.1.15 (66%);2.6.1.9 (3%);6.3.1.2 (3%)	GO:0006433 (20%);GO:0034765 (7%);GO:0006542 (4%)	GO:0005737 (24%);GO:0016021 (17%);GO:0005891 (8%)	GO:0005524 (33%);GO:0002161 (21%);GO:0004827 (20%)
LVLNQGLGMAVADK	Bacteria	Bacteria																												GO:0006412 (100%);GO:0000027 (1%)	GO:0005840 (99%);GO:0022625 (1%)	GO:0003735 (100%);GO:0019843 (99%);GO:0000049 (99%)
QLLELLSQNAR	Bacteria	Bacteria																												GO:0006351 (99%)	GO:0005622 (100%)	GO:0043565 (100%);GO:0003700 (100%)
SELYLTFDAK	Bacteroidales	Bacteria				Bacteroidetes			Bacteroidia				Bacteroidales																			GO:0008168 (100%)
TDFEVLEPMDYALLNDLNGQLNSLR	Bacteroidales	Bacteria				Bacteroidetes			Bacteroidia				Bacteroidales																		GO:0016021 (100%);GO:0009279 (100%)
VLGTFEDLTASVPEK	Prevotella	Bacteria				Bacteroidetes			Bacteroidia				Bacteroidales					Prevotellaceae				Prevotella								GO:0006412 (98%)	GO:0015934 (98%);GO:0005840 (2%)	GO:0016740 (98%);GO:0019843 (98%);GO:0003735 (98%)
VPVDQLNAGDLGCTVK	Prevotella	Bacteria				Bacteroidetes			Bacteroidia				Bacteroidales					Prevotellaceae				Prevotella										GO:0003924 (100%);GO:0005525 (100%);GO:0003746 (80%)
VQDYQK	root																												3.1.-.- (89%);4.2.1.99 (11%);4.2.1.3 (11%)	GO:0006310 (8%);GO:0009306 (8%);GO:0015074 (8%)	GO:0016021 (15%);GO:0016020 (4%);GO:0005829 (4%)	GO:0016787 (46%);GO:0051082 (19%);GO:0003677 (12%)
YNEAVQNYNQTVR	Prevotella copri	Bacteria				Bacteroidetes			Bacteroidia				Bacteroidales					Prevotellaceae				Prevotella				Prevotella copri					GO:0016021 (100%)
YRPQFYLR	Bacteria	Bacteria																											3.6.5.3 (100%)		GO:0005737 (93%);GO:0005622 (3%)	GO:0003746 (100%);GO:0005525 (99%);GO:0003924 (98%)
AEEGK	root																												2.7.1.30 (8%);5.99.1.2 (8%);1.2.7.- (6%)	GO:0009408 (13%);GO:0042026 (13%);GO:0019538 (11%)	GO:0005737 (22%);GO:0016021 (17%);GO:0005840 (4%)	GO:0005524 (27%);GO:0016705 (9%);GO:0004497 (9%)
AEEQGFK	root																												1.1.1.86 (100%)	GO:0009097 (85%);GO:0009099 (85%);GO:0033615 (2%)	GO:0016021 (8%);GO:0005739 (2%)	GO:0016853 (85%);GO:0000287 (85%);GO:0050661 (85%)
ALLDYLYDR	Prevotella	Bacteria				Bacteroidetes			Bacteroidia				Bacteroidales					Prevotellaceae				Prevotella								GO:0006412 (100%)	GO:0005840 (100%)	GO:0003735 (100%);GO:0019843 (95%)
AQAVYDALVAEGVK	Bacteroides	Bacteria				Bacteroidetes			Bacteroidia				Bacteroidales					Bacteroidaceae				Bacteroides									GO:0016021 (65%);GO:0009279 (65%);GO:0016020 (35%)
DLEAAYNEGNPR	Roseburia faecis	Bacteria				Firmicutes			Clostridia				Clostridiales					Lachnospiraceae				Roseburia				Roseburia faecis			2.7.2.1 (100%)	GO:0006082 (100%);GO:0006085 (100%)	GO:0005737 (100%)	GO:0000287 (100%);GO:0005524 (100%);GO:0008776 (100%)
EDNAPAFVK	Prevotella copri	Bacteria				Bacteroidetes			Bacteroidia				Bacteroidales					Prevotellaceae				Prevotella				Prevotella copri			1.2.7.- (91%);1.2.7.1 (9%)	GO:0022900 (91%)		GO:0016903 (91%);GO:0030976 (91%);GO:0005506 (91%)
EFVAVNDEAR	Bacteroidales	Bacteria				Bacteroidetes			Bacteroidia				Bacteroidales																2.6.1.52 (100%)	GO:0006564 (100%);GO:0008615 (100%)	GO:0005737 (100%)	GO:0004648 (100%);GO:0030170 (97%)
ESQLEK	root																												2.6.1.- (28%);6.1.1.3 (18%);3.6.5.n1 (14%)	GO:0009058 (9%);GO:0006139 (7%);GO:0006435 (6%)	GO:0016021 (24%);GO:0005737 (18%);GO:0005886 (11%)	GO:0005524 (34%);GO:0046872 (13%);GO:0003677 (12%)
ETENSLSLLLGDQAHSLAR	Prevotella copri	Bacteria				Bacteroidetes			Bacteroidia				Bacteroidales					Prevotellaceae				Prevotella				Prevotella copri					GO:0016021 (83%);GO:0005886 (83%)	GO:0015562 (100%)
FAVTELFK	Bacteroidetes	Bacteria				Bacteroidetes																								GO:0006412 (100%)	GO:0005840 (100%)	GO:0003735 (100%)
GQETGR	root																												2.7.4.3 (50%);4.1.1.37 (17%);2.7.11.1 (17%)	GO:0006412 (64%);GO:0006351 (8%);GO:0006355 (6%)	GO:0005840 (64%);GO:0016021 (4%);GO:0005737 (4%)	GO:0019843 (64%);GO:0003735 (64%);GO:0005524 (10%)
GYNYEDAVVLSER	Bacteria	Bacteria																											2.7.7.6 (100%)	GO:0006351 (100%)		GO:0003677 (100%);GO:0032549 (100%);GO:0003899 (100%)
HEAQQPK	Bacteria	Bacteria																												GO:0006412 (100%)	GO:0005840 (100%)	GO:0003735 (100%)
HPYFYAPELLFFAK	Homo sapiens	Eukaryota	Metazoa			Chordata	Craniata	Sarcopterygii	Mammalia			Euarchontoglires	Primates	Haplorrhini	Simiiformes	Catarrhini	Hominoidea	Hominidae	Homininae			Homo				Homo sapiens				GO:0043687 (8%);GO:0001895 (8%);GO:0019836 (8%)	GO:0005615 (100%);GO:0005794 (50%);GO:0005783 (50%)	GO:0003677 (8%);GO:0015643 (8%);GO:0008144 (8%)
LDQLNSVLNSYGLASLEEAEK	Clostridiales	Bacteria				Firmicutes			Clostridia				Clostridiales
LEDFNFAGHK	Prevotella	Bacteria				Bacteroidetes			Bacteroidia				Bacteroidales					Prevotellaceae				Prevotella							2.7.2.3 (100%)	GO:0006096 (100%)	GO:0005737 (88%)	GO:0004618 (100%);GO:0005524 (88%)
LFVVDTFCGANAATR	Bacteroides	Bacteria				Bacteroidetes			Bacteroidia				Bacteroidales					Bacteroidaceae				Bacteroides							4.1.1.49 (100%)	GO:0006094 (100%)	GO:0005737 (100%)	GO:0004612 (100%);GO:0005524 (100%);GO:0046872 (100%)
LPLDHR	root																												3.4.21.53 (26%);3.4.16.4 (16%);2.7.1.- (16%)	GO:0030163 (5%);GO:0007601 (5%);GO:0006351 (3%)	GO:0016021 (43%);GO:0005622 (8%);GO:0033165 (5%)	GO:0005524 (20%);GO:0004185 (12%);GO:0003824 (10%)
LQNVEGVEVTR	Bacteria	Bacteria																											1.2.1.- (99%);1.2.1.12 (1%)	GO:0006006 (98%);GO:0006096 (1%);GO:0044044 (0%)	GO:0005737 (0%);GO:0009986 (0%);GO:0005618 (0%)	GO:0051287 (98%);GO:0016620 (98%);GO:0050661 (98%)
LSVSSVTSDDNYLYALYNER	Bacteroides uniformis	Bacteria				Bacteroidetes			Bacteroidia				Bacteroidales					Bacteroidaceae				Bacteroides				Bacteroides uniformis
LSYGETGLDESAGR	Bacteroides	Bacteria				Bacteroidetes			Bacteroidia				Bacteroidales					Bacteroidaceae				Bacteroides									GO:0016021 (100%);GO:0009279 (100%)
LSYNDLNQNYTR	Bacteroides	Bacteria				Bacteroidetes			Bacteroidia				Bacteroidales					Bacteroidaceae				Bacteroides									GO:0016021 (100%);GO:0009279 (100%)
MELLLK	root																												2.1.1.- (34%);3.5.2.3 (16%);3.4.24.- (13%)	GO:0006412 (39%);GO:0044205 (4%);GO:0055114 (2%)	GO:0005840 (39%);GO:0016021 (15%);GO:0005737 (11%)	GO:0003735 (39%);GO:0019843 (38%);GO:0005524 (10%)
MEVSVLDLK	Prevotella	Bacteria				Bacteroidetes			Bacteroidia				Bacteroidales					Prevotellaceae				Prevotella								GO:0006412 (100%)	GO:0005840 (100%)	GO:0019843 (100%);GO:0003735 (100%)
MGVEETGMGNVGHK	Clostridiales	Bacteria				Firmicutes			Clostridia				Clostridiales																1.2.1.76 (67%);1.2.1.- (33%)			GO:0016620 (100%)
MMMTSDPLADMLTR	Clostridiales	Bacteria				Firmicutes			Clostridia				Clostridiales																	GO:0006412 (100%)	GO:0005840 (100%)	GO:0019843 (100%);GO:0003735 (100%)
MNSSNDSLAMQR	Roseburia	Bacteria				Firmicutes			Clostridia				Clostridiales					Lachnospiraceae				Roseburia							6.4.1.3 (50%);2.1.3.1 (50%)			GO:0016874 (80%);GO:0047154 (20%);GO:0004658 (20%)
MSEYGVMLAEK	Prevotella	Bacteria				Bacteroidetes			Bacteroidia				Bacteroidales					Prevotellaceae				Prevotella								GO:0006412 (100%)	GO:0015935 (100%)	GO:0019843 (100%);GO:0003735 (100%)
MTAGGR	root																												5.4.99.- (44%);6.2.-.- (9%);3.1.-.- (4%)	GO:0001522 (11%);GO:0006355 (5%);GO:0006351 (5%)	GO:0016020 (29%);GO:0016021 (20%);GO:0005622 (4%)	GO:0003723 (16%);GO:0009982 (11%);GO:0003677 (6%)
MVEDLSYNNAR	Bacteria	Bacteria																											5.3.1.12 (100%)	GO:0006064 (100%)		GO:0008880 (100%)
MVVQHNLQAMNANR	Lachnospiraceae	Bacteria				Firmicutes			Clostridia				Clostridiales					Lachnospiraceae												GO:0071973 (100%)	GO:0009420 (100%);GO:0005576 (100%)	GO:0005198 (100%)
MYALVELNGQQFK	Bacteria	Bacteria																												GO:0006412 (100%)	GO:0005840 (100%)	GO:0003735 (100%);GO:0019843 (99%);GO:0016853 (2%)
NDDAGGNDHFTPK	Roseburia faecis	Bacteria				Firmicutes			Clostridia				Clostridiales					Lachnospiraceae				Roseburia				Roseburia faecis			3.4.-.- (100%)			GO:0016805 (100%)
NDLVNVK	root																												2.4.-.- (67%);2.4.1.52 (33%)	GO:0006412 (91%);GO:0007155 (1%);GO:0007229 (1%)	GO:0005840 (91%);GO:0016021 (6%);GO:0016020 (1%)	GO:0003735 (91%);GO:0019843 (91%);GO:0016740 (2%)
NENEAYNSQTYSR	Bacteroidales	Bacteria				Bacteroidetes			Bacteroidia				Bacteroidales
NGLLEEALVETLGCSGMTHSAAMAAEVLQGK	Roseburia	Bacteria				Firmicutes			Clostridia				Clostridiales					Lachnospiraceae				Roseburia								GO:0016226 (100%)		GO:0005506 (100%);GO:0051536 (100%)
NHNLSALGYLELQPLK	Bacteroidales	Bacteria				Bacteroidetes			Bacteroidia				Bacteroidales																		GO:0016021 (100%);GO:0009279 (100%)
NLEQAAQNR	Bacteroides uniformis	Bacteria				Bacteroidetes			Bacteroidia				Bacteroidales					Bacteroidaceae				Bacteroides				Bacteroides uniformis
NLLVAYLPWK	Prevotella	Bacteria				Bacteroidetes			Bacteroidia				Bacteroidales					Prevotellaceae				Prevotella							2.7.7.6 (100%)	GO:0006351 (100%)		GO:0003677 (100%);GO:0032549 (100%);GO:0003899 (100%)
NLQRPFSQGPAAK	Prevotella copri	Bacteria				Bacteroidetes			Bacteroidia				Bacteroidales					Prevotellaceae				Prevotella				Prevotella copri			4.1.1.49 (100%)	GO:0006094 (100%)	GO:0005737 (100%)	GO:0004612 (100%);GO:0005524 (100%);GO:0046872 (100%)
NLTLFLYPDDSDDK	Clostridiales	Bacteria				Firmicutes			Clostridia				Clostridiales																2.4.1.1 (100%)	GO:0005975 (93%)		GO:0102499 (100%);GO:0008184 (100%);GO:0030170 (100%)
NLYHSSVEVAER	Clostridiales	Bacteria				Firmicutes			Clostridia				Clostridiales																	GO:0006520 (100%)		GO:0016639 (100%)
NSSFER	root																												6.3.4.2 (67%);2.3.1.37 (33%)	GO:0006541 (10%);GO:0044210 (10%);GO:0006782 (5%)	GO:0016021 (40%);GO:0009279 (10%);GO:0005634 (10%)	GO:0005524 (20%);GO:0046872 (20%);GO:0004177 (10%)
NTGLELSLGGTPLK	Bacteria	Bacteria																													GO:0016021 (100%);GO:0009279 (100%)
NYADHEADPSK	Bacteroides uniformis	Bacteria				Bacteroidetes			Bacteroidia				Bacteroidales					Bacteroidaceae				Bacteroides				Bacteroides uniformis
NYDSQQGLNHDYGESGSLVFR	Prevotella copri	Bacteria				Bacteroidetes			Bacteroidia				Bacteroidales					Prevotellaceae				Prevotella				Prevotella copri
QAYALNLNYSATQR	Bacteroides massiliensis	Bacteria				Bacteroidetes			Bacteroidia				Bacteroidales					Bacteroidaceae				Bacteroides				Bacteroides massiliensis				GO:0015031 (100%)	GO:0016021 (100%);GO:0005886 (100%)	GO:0022857 (100%)
QDLLGLGYK	Prevotella copri	Bacteria				Bacteroidetes			Bacteroidia				Bacteroidales					Prevotellaceae				Prevotella				Prevotella copri				GO:0006412 (100%)	GO:0005840 (100%)	GO:0019843 (100%);GO:0003735 (100%)
QLATWAR	root																												5.3.1.4 (100%)	GO:0019569 (71%)	GO:0005737 (71%);GO:0005622 (14%)	GO:0030145 (71%);GO:0008733 (71%);GO:0016788 (14%)
QLTVDPAWANLADDEAK	Prevotella copri	Bacteria				Bacteroidetes			Bacteroidia				Bacteroidales					Prevotellaceae				Prevotella				Prevotella copri			1.2.7.- (86%);1.2.7.1 (14%)	GO:0022900 (86%)		GO:0016903 (86%);GO:0030976 (86%);GO:0005506 (86%)
QLVPATSPVLTCQCLR	Roseburia faecis	Bacteria				Firmicutes			Clostridia				Clostridiales					Lachnospiraceae				Roseburia				Roseburia faecis			1.2.1.11 (100%)	GO:0008652 (100%)	GO:0005737 (100%)	GO:0051287 (100%);GO:0050661 (100%);GO:0046983 (100%)
QTGVQNAYFPLLLPK	Prevotella copri	Bacteria				Bacteroidetes			Bacteroidia				Bacteroidales					Prevotellaceae				Prevotella				Prevotella copri			6.1.1.15 (100%)	GO:0006433 (83%);GO:0006418 (17%)	GO:0005737 (83%)	GO:0005524 (100%);GO:0004827 (83%);GO:0004812 (17%)
QTLPVNSTSVLTSDQQHSLFQLPFGAAFR	Bacteroidales	Bacteria				Bacteroidetes			Bacteroidia				Bacteroidales
QTPFSMVQVSLLGR	Bacteroidales	Bacteria				Bacteroidetes			Bacteroidia				Bacteroidales																		GO:0009279 (100%);GO:0016021 (94%)
QVLQFLDLSLLTK	Proteobacteria	Bacteria				Proteobacteria																							1.16.-.- (100%)	GO:0006879 (100%);GO:0006950 (100%);GO:0030261 (99%)	GO:0005737 (99%);GO:0009295 (6%);GO:0005623 (1%)	GO:0008199 (100%);GO:0016722 (100%);GO:0003677 (99%)
RPEVYNTDK	Bacteroides	Bacteria				Bacteroidetes			Bacteroidia				Bacteroidales					Bacteroidaceae				Bacteroides
SADLLVLNGNPLENLR	Firmicutes	Bacteria				Firmicutes																							3.1.8.1 (100%)			GO:0016810 (100%);GO:0004063 (7%)
SAGLQLTPNSTGAGGSSK	Bacteroidales	Bacteria				Bacteroidetes			Bacteroidia				Bacteroidales																		GO:0016021 (100%);GO:0009279 (100%)
SAGVEELNEALGVFYMK	Bacteroidales	Bacteria				Bacteroidetes			Bacteroidia				Bacteroidales
SASLENGLLSVSMRPQNMVSGTNYK	Bacteroides vulgatus	Bacteria				Bacteroidetes			Bacteroidia				Bacteroidales					Bacteroidaceae				Bacteroides				Bacteroides vulgatus
SDDYLAAFFMDDYLGGR	Clostridiales	Bacteria				Firmicutes			Clostridia				Clostridiales																5.3.1.9 (100%)	GO:0006094 (100%);GO:0006096 (100%)	GO:0005737 (99%)	GO:0004347 (100%)
SEEAQK	root																												5.3.1.4 (25%);2.1.1.33 (15%);2.1.2.9 (10%)	GO:0036297 (11%);GO:0045454 (5%);GO:0019569 (4%)	GO:0016021 (32%);GO:0005737 (8%);GO:0005623 (5%)	GO:0003676 (12%);GO:0004518 (11%);GO:0005524 (9%)
SFQDFLQLDTPPEK	Bacteroidales	Bacteria				Bacteroidetes			Bacteroidia				Bacteroidales																2.7.7.6 (100%)	GO:0006351 (100%)	GO:0000428 (1%)	GO:0003677 (100%);GO:0032549 (100%);GO:0003899 (100%)
SGADFFEVVR	Bacteria	Bacteria																													GO:0005737 (95%);GO:0005622 (2%)	GO:0003746 (100%);GO:0003924 (99%);GO:0005525 (99%)
SGANFFETVQQMK	Prevotella	Bacteria				Bacteroidetes			Bacteroidia				Bacteroidales					Prevotellaceae				Prevotella									GO:0005737 (94%)	GO:0003924 (100%);GO:0005525 (100%);GO:0003746 (100%)
SGAYHCTTLVDCNTR	Bacteria	Bacteria																												GO:0005980 (100%)		GO:0004135 (100%);GO:0004134 (100%)
SGGFTCSHLR	Bacteria	Bacteria																											1.2.7.- (100%);1.2.7.1 (0%)	GO:0022900 (100%);GO:0006979 (0%)		GO:0016903 (100%);GO:0005506 (100%);GO:0030976 (98%)
SGHLELVVPVAHLWYFR	Bacteroidales	Bacteria				Bacteroidetes			Bacteroidia				Bacteroidales																2.7.7.6 (100%)	GO:0006351 (100%)		GO:0003677 (100%);GO:0003899 (100%)
SGVEGLSGVSSDFR	Clostridiales	Bacteria				Firmicutes			Clostridia				Clostridiales																2.7.2.1 (100%)	GO:0006082 (100%);GO:0006085 (100%)	GO:0005737 (100%);GO:0016021 (10%)	GO:0000287 (100%);GO:0005524 (100%);GO:0008776 (100%)
SGVTHFTAQTEEEGLALLR	Bacteria	Bacteria																											6.4.1.3 (100%)			GO:0016874 (87%);GO:0016740 (53%);GO:0004658 (13%)
SLLSLSTQYGALFGAR	Bacteroidales	Bacteria				Bacteroidetes			Bacteroidia				Bacteroidales																		GO:0016021 (100%);GO:0009279 (100%)
SLMDNLFLYDGTEHK	Prevotella copri	Bacteria				Bacteroidetes			Bacteroidia				Bacteroidales					Prevotellaceae				Prevotella				Prevotella copri				GO:0006412 (100%)	GO:0005840 (100%)	GO:0003735 (100%)
SLMGAQQNPHLAER	Bacteroidales	Bacteria				Bacteroidetes			Bacteroidia				Bacteroidales
SLSETENALSALLAMPSHSLGR	Bacteroidales	Bacteria				Bacteroidetes			Bacteroidia				Bacteroidales																		GO:0016021 (100%);GO:0005886 (100%)	GO:0015562 (100%)
SLSYLSDDK	Bacteroides	Bacteria				Bacteroidetes			Bacteroidia				Bacteroidales					Bacteroidaceae				Bacteroides
SLVFQPEFYYQGLEAMEAK	Bacteroides	Bacteria				Bacteroidetes			Bacteroidia				Bacteroidales					Bacteroidaceae				Bacteroides
SLVNNMVVGVSAGYTK	Prevotella copri	Bacteria				Bacteroidetes			Bacteroidia				Bacteroidales					Prevotellaceae				Prevotella				Prevotella copri				GO:0006412 (100%)	GO:0005840 (100%)	GO:0019843 (100%);GO:0003735 (100%)
SLVSFLYLGKPLPEFQK	Bacteroides	Bacteria				Bacteroidetes			Bacteroidia				Bacteroidales					Bacteroidaceae				Bacteroides								GO:0015031 (96%)	GO:0016021 (100%);GO:0005886 (96%)	GO:0022857 (100%)
SNTLMTCNWLLGR	Bacteria	Bacteria
SPNYMYSSCVAPK	Bacteroidales	Bacteria				Bacteroidetes			Bacteroidia				Bacteroidales																	GO:0005975 (100%)		GO:0003824 (57%);GO:0016787 (36%);GO:0016798 (7%)
SPSNGVVGTLPYR	Bacteroidales	Bacteria				Bacteroidetes			Bacteroidia				Bacteroidales																	GO:0055085 (100%)	GO:0016020 (100%)	GO:0005215 (100%)
SSALFFGLSGTGK	Bacteroidales	Bacteria				Bacteroidetes			Bacteroidia				Bacteroidales																4.1.1.49 (100%)	GO:0006094 (100%);GO:0051301 (2%)	GO:0005737 (91%);GO:0005829 (2%)	GO:0004612 (100%);GO:0005524 (100%);GO:0046872 (94%)
SSTFLVSDGVMPSNEGR	Roseburia faecis	Bacteria				Firmicutes			Clostridia				Clostridiales					Lachnospiraceae				Roseburia				Roseburia faecis			6.1.1.7 (100%)	GO:0006419 (100%)	GO:0005737 (100%)	GO:0004813 (100%);GO:0008270 (100%);GO:0000049 (100%)
SSYYASLGYLNDEGLLK	Prevotella	Bacteria				Bacteroidetes			Bacteroidia				Bacteroidales					Prevotellaceae				Prevotella									GO:0016021 (100%);GO:0009279 (100%)
STEGNPVQLLQSLSHK	Bacteroidales	Bacteria				Bacteroidetes			Bacteroidia				Bacteroidales																2.4.1.1 (100%)	GO:0005975 (100%)		GO:0008184 (100%);GO:0030170 (100%);GO:0102499 (47%)
STVEAENAK	Prevotella	Bacteria				Bacteroidetes			Bacteroidia				Bacteroidales					Prevotellaceae				Prevotella							1.2.1.- (100%)	GO:0006006 (100%)		GO:0051287 (100%);GO:0016620 (100%);GO:0050661 (100%)
SVCELAGLTNLR	Roseburia faecis	Bacteria				Firmicutes			Clostridia				Clostridiales					Lachnospiraceae				Roseburia				Roseburia faecis				GO:0006412 (100%)	GO:0015935 (100%)	GO:0019843 (100%);GO:0003735 (100%)
SVEGTDYQDEVFGR	Prevotella	Bacteria				Bacteroidetes			Bacteroidia				Bacteroidales					Prevotellaceae				Prevotella									GO:0016021 (100%);GO:0009279 (100%)
SVVTGVEMFR	Bacteria	Bacteria																											3.6.5.3 (100%)		GO:0005737 (93%);GO:0005622 (4%)	GO:0005525 (100%);GO:0003746 (100%);GO:0003924 (98%)
SYDHNLVDK	Bacteria	Bacteria																												GO:0006412 (99%)	GO:0005840 (100%);GO:0015935 (0%)	GO:0003735 (99%);GO:0000049 (97%);GO:0003723 (2%)
TDSFNVNFFLDNLEQNQNNNATR	Prevotella copri	Bacteria				Bacteroidetes			Bacteroidia				Bacteroidales					Prevotellaceae				Prevotella				Prevotella copri					GO:0016021 (100%);GO:0009279 (100%)
TTLVSVLEESFR	Bacteroidales	Bacteria				Bacteroidetes			Bacteroidia				Bacteroidales																	GO:0031564 (100%);GO:0006353 (100%)	GO:0005737 (100%)	GO:0003700 (100%);GO:0003723 (92%);GO:0003746 (8%)
VDMEGQPTLDALAENVVNTQR	Bacteroidales	Bacteria				Bacteroidetes			Bacteroidia				Bacteroidales																4.2.1.59 (100%);3.5.1.108 (100%)	GO:0006633 (100%);GO:0009245 (100%)	GO:0005737 (100%)	GO:0016836 (100%);GO:0046872 (100%);GO:0008759 (100%)
VSEYCYTEQQR	Prevotella	Bacteria				Bacteroidetes			Bacteroidia				Bacteroidales					Prevotellaceae				Prevotella							5.99.1.3 (100%)	GO:0006265 (100%);GO:0006261 (96%)	GO:0005737 (96%);GO:0005694 (96%)	GO:0003677 (100%);GO:0003918 (100%);GO:0005524 (100%)
VVFSNLQDK	Bacteria	Bacteria																												GO:0006412 (100%)	GO:0005840 (99%);GO:0022625 (1%)	GO:0003735 (100%)
VYTAAEAAK	Bacteria	Bacteria																											1.1.1.86 (100%)	GO:0009097 (100%);GO:0009099 (100%)		GO:0050661 (100%);GO:0004455 (100%);GO:0000287 (99%)
DGVLTLEEAK	Bacteria	Bacteria																												GO:0042026 (65%);GO:0006458 (0%);GO:0061077 (0%)	GO:0005737 (65%);GO:1990220 (0%)	GO:0005524 (100%);GO:0051082 (61%);GO:0044183 (0%)
DHGMSLEGK	Clostridiales	Bacteria				Firmicutes			Clostridia				Clostridiales																	GO:0006520 (100%)		GO:0016639 (100%)
DMTPLK	root																												3.4.11.4 (50%);2.7.1.26 (33%);2.7.7.2 (33%)	GO:0000160 (19%);GO:0043171 (12%);GO:0006747 (8%)	GO:0005622 (23%);GO:0016021 (19%);GO:0005737 (12%)	GO:0005524 (15%);GO:0045148 (12%);GO:0008237 (12%)
EDDYRPLEQEAPGLLDR	Roseburia faecis	Bacteria				Firmicutes			Clostridia				Clostridiales					Lachnospiraceae				Roseburia				Roseburia faecis			3.6.3.14 (100%)	GO:0015986 (100%)	GO:0045261 (100%);GO:0005886 (100%)	GO:0005524 (100%);GO:0046933 (100%)
EFLATLLK	Bacteria	Bacteria																											3.1.4.52 (75%);5.99.1.2 (25%)	GO:0006412 (79%);GO:0006417 (75%);GO:0007165 (13%)	GO:0015934 (79%);GO:0016021 (15%);GO:0005840 (4%)	GO:0003735 (79%);GO:0019843 (75%);GO:0000049 (75%)
EHATENGTRPVER	Prevotella copri	Bacteria				Bacteroidetes			Bacteroidia				Bacteroidales					Prevotellaceae				Prevotella				Prevotella copri				GO:0015031 (86%)	GO:0016021 (86%);GO:0005886 (86%)	GO:0022857 (100%)
ELSVK	root																												1.3.3.4 (6%);3.2.1.26 (5%);3.1.4.- (4%)	GO:0006412 (5%);GO:0006260 (5%);GO:0006457 (4%)	GO:0016021 (27%);GO:0005737 (11%);GO:0005840 (5%)	GO:0005524 (18%);GO:0003677 (10%);GO:0008270 (7%)
FNLSELQAR	Bacteroidetes	Bacteria				Bacteroidetes																							5.99.1.3 (100%)	GO:0006265 (100%);GO:0006261 (95%)	GO:0005694 (100%);GO:0005737 (95%)	GO:0003677 (100%);GO:0003918 (100%);GO:0005524 (100%)
GLFEALEGNPVTLR	Clostridiales	Bacteria				Firmicutes			Clostridia				Clostridiales																2.7.9.1 (100%)	GO:0006090 (100%)		GO:0005524 (100%);GO:0046872 (100%);GO:0016301 (100%)
LAYMLELR	root																													GO:0006520 (98%)		GO:0016639 (96%);GO:0016491 (2%);GO:0003723 (2%)
SELYLEFK	Bacteria	Bacteria																												GO:0009401 (60%)	GO:0005737 (60%)	GO:0016740 (40%)
SYGGSHLVMGCK	Prevotellaceae	Bacteria				Bacteroidetes			Bacteroidia				Bacteroidales					Prevotellaceae											4.1.1.41 (91%);6.4.1.3 (9%)	GO:0006633 (15%)	GO:0009317 (15%)	GO:0016874 (84%);GO:0016740 (71%);GO:0003989 (15%)
TADQGDLLLPVVLTVYADR	Bacteria	Bacteria																												GO:0006412 (100%)	GO:0005840 (100%)	GO:0003735 (100%);GO:0070180 (99%);GO:0019843 (1%)
TANSDVVVLTSGLPR	root																												1.1.1.37 (100%)	GO:0005975 (100%);GO:0006099 (98%);GO:0019752 (2%)		GO:0030060 (98%);GO:0016616 (2%)
TAVGTDHNLTVSGGLNNMPYR	Bacteroidales	Bacteria				Bacteroidetes			Bacteroidia				Bacteroidales																		GO:0016021 (100%);GO:0009279 (100%)
TDALDSLGNTTAATGK	root																												3.6.1.1 (100%)	GO:1902600 (100%);GO:0006814 (93%)	GO:0005887 (93%);GO:0016021 (7%);GO:0005886 (0%)	GO:0009678 (100%);GO:0004427 (100%);GO:0000287 (93%)
TDPTWPTTWFVPR	Bacteria	Bacteria																											5.3.1.25 (99%);5.3.1.4 (1%)	GO:0042355 (92%);GO:0019317 (5%);GO:0006004 (4%)	GO:0005737 (100%)	GO:0008736 (100%);GO:0030145 (96%);GO:0046872 (1%)
TDVYENLHAAGVVDPAK	Bacteria	Bacteria																												GO:0042026 (99%);GO:0006457 (1%);GO:0006458 (1%)	GO:0005737 (99%);GO:1990220 (1%)	GO:0005524 (100%);GO:0051082 (92%);GO:0044183 (1%)
TEFYSEGTLPLQTLR	Firmicutes	Bacteria				Firmicutes																								GO:0006412 (100%)	GO:0015935 (100%);GO:0005840 (0%)	GO:0003735 (100%);GO:0019843 (98%);GO:0003729 (98%)
TENDYWK	Bacteroidales	Bacteria				Bacteroidetes			Bacteroidia				Bacteroidales
TGALDR	root																												3.6.3.14 (22%);3.6.4.12 (13%);1.3.1.98 (6%)	GO:0042777 (47%);GO:1902600 (3%);GO:0006754 (3%)	GO:0016021 (28%);GO:0005634 (3%);GO:0005737 (2%)	GO:0005524 (54%);GO:0046933 (47%);GO:0003677 (5%)
TGGDPTAAPALR	Bacteria	Bacteria																													GO:0016021 (100%);GO:0009279 (100%)
THALNHSALAPK	Bacteroides	Bacteria				Bacteroidetes			Bacteroidia				Bacteroidales					Bacteroidaceae				Bacteroides
TLAAASSLGMEAMPK	Bacteroides	Bacteria				Bacteroidetes			Bacteroidia				Bacteroidales					Bacteroidaceae				Bacteroides								GO:0006412 (100%)	GO:0005840 (100%)	GO:0003735 (100%);GO:0019843 (95%)
TLASHALCLFGDHQDVMSAR	Bacteria	Bacteria																											1.2.7.- (99%);1.2.7.1 (1%)	GO:0022900 (100%);GO:0006979 (1%)		GO:0030976 (100%);GO:0005506 (100%);GO:0016903 (99%)
TLASHSLCLFGDHQDVMACR	Prevotella	Bacteria				Bacteroidetes			Bacteroidia				Bacteroidales					Prevotellaceae				Prevotella							1.2.7.- (100%)	GO:0022900 (100%)		GO:0016903 (100%);GO:0030976 (100%);GO:0005506 (100%)
TLNPGENLTGPLNGASFVK	Prevotella copri	Bacteria				Bacteroidetes			Bacteroidia				Bacteroidales					Prevotellaceae				Prevotella				Prevotella copri
TLWLDDNYFNAR	Bacteria	Bacteria																											2.1.3.2 (100%)	GO:0000160 (100%);GO:0006355 (100%);GO:0006351 (99%)	GO:0005622 (100%);GO:0005737 (0%)	GO:0003677 (100%);GO:0004070 (0%)
TNADTPHDAAQAR	Bacteria	Bacteria																											2.7.9.1 (100%)	GO:0006090 (100%)		GO:0005524 (100%);GO:0016301 (100%);GO:0050242 (100%)
TNDANGVLNNLK	Bacteroidales	Bacteria				Bacteroidetes			Bacteroidia				Bacteroidales																			GO:0008168 (100%)
TNFDQLLQAGCHFGHLR	Prevotella	Bacteria				Bacteroidetes			Bacteroidia				Bacteroidales					Prevotellaceae				Prevotella								GO:0006412 (100%)	GO:0015935 (100%)	GO:0003735 (100%)
TNLSSQLSLNR	Bacteroides	Bacteria				Bacteroidetes			Bacteroidia				Bacteroidales					Bacteroidaceae				Bacteroides							3.5.99.6 (100%)	GO:0005975 (100%);GO:0006044 (100%)		GO:0004342 (100%)
TNLSYALESSASELDAVVK	Roseburia faecis	Bacteria				Firmicutes			Clostridia				Clostridiales					Lachnospiraceae				Roseburia				Roseburia faecis
TNNSLEYATTTSR	Bacteroidales	Bacteria				Bacteroidetes			Bacteroidia				Bacteroidales
TPNDALAGLLER	Bacteroides	Bacteria				Bacteroidetes			Bacteroidia				Bacteroidales					Bacteroidaceae				Bacteroides							5.99.1.3 (100%)	GO:0006265 (100%);GO:0006261 (86%)	GO:0005694 (100%);GO:0005737 (86%)	GO:0003677 (100%);GO:0003918 (100%);GO:0005524 (100%)
TPPVALQLLEAAK	Bacteroidetes	Bacteria				Bacteroidetes																								GO:0006412 (100%)	GO:0005840 (100%)	GO:0003735 (100%);GO:0070180 (93%)
TQATGYGLLYLTNALWK	Clostridiales	Bacteria				Firmicutes			Clostridia				Clostridiales																	GO:0006520 (100%)		GO:0016639 (100%)
TQSAFSDDGLALGAGLEDLGK	Clostridiales	Bacteria				Firmicutes			Clostridia				Clostridiales																	GO:0016226 (100%)		GO:0005506 (100%);GO:0051536 (100%)
TSFDYVPEMAK	Bacteria	Bacteria																														GO:0016740 (100%)
TTESYDRPR	Bacteroidales	Bacteria				Bacteroidetes			Bacteroidia				Bacteroidales																		GO:0016021 (100%);GO:0009279 (100%)
TTVEYSELSR	Prevotella copri	Bacteria				Bacteroidetes			Bacteroidia				Bacteroidales					Prevotellaceae				Prevotella				Prevotella copri			3.5.99.6 (100%)	GO:0005975 (100%);GO:0006044 (100%)		GO:0004342 (100%)
TVGEQLSNQFALGLAR	Bacteria	Bacteria																											2.7.7.6 (100%)	GO:0006351 (100%)		GO:0003677 (100%);GO:0032549 (100%);GO:0003899 (100%)
TVGTLAYNESTK	Bacteroides uniformis	Bacteria				Bacteroidetes			Bacteroidia				Bacteroidales					Bacteroidaceae				Bacteroides				Bacteroides uniformis
TVLFTNLANDPAVER	Clostridiales	Bacteria				Firmicutes			Clostridia				Clostridiales																	GO:0042777 (97%)		GO:0005524 (100%);GO:0046933 (97%)
TVLLSGSGNVAQYTAEK	Bacteroidales	Bacteria				Bacteroidetes			Bacteroidia				Bacteroidales																	GO:0006520 (100%)		GO:0016639 (100%)
VALSELNNLLADK	Bacteroides	Bacteria				Bacteroidetes			Bacteroidia				Bacteroidales					Bacteroidaceae				Bacteroides							6.1.1.14 (100%)	GO:0006426 (100%)	GO:0005737 (100%)	GO:0004820 (100%);GO:0005524 (100%)
VDALGQLHVHSSFNNLLVSLANNEGQLLSWSSAGK	Prevotella	Bacteria				Bacteroidetes			Bacteroidia				Bacteroidales					Prevotellaceae				Prevotella								GO:0006412 (100%)	GO:0005840 (100%)	GO:0019843 (100%);GO:0003735 (100%)
VEAALEK	root																												3.6.4.- (23%);1.1.1.85 (14%);2.7.7.- (9%)	GO:0006352 (33%);GO:0006412 (14%);GO:0006351 (9%)	GO:0016021 (10%);GO:0005840 (10%);GO:0015935 (4%)	GO:0003677 (47%);GO:0016987 (33%);GO:0003700 (33%)
VETNLTQPTK	Bacteroides massiliensis	Bacteria				Bacteroidetes			Bacteroidia				Bacteroidales					Bacteroidaceae				Bacteroides				Bacteroides massiliensis					GO:0016021 (100%);GO:0009279 (100%)
VGLDAALNQAVK	Prevotella copri	Bacteria				Bacteroidetes			Bacteroidia				Bacteroidales					Prevotellaceae				Prevotella				Prevotella copri				GO:0006412 (100%)	GO:0005840 (100%)	GO:0003735 (100%)
VGLPFFDLPANEK	Bacteroides	Bacteria				Bacteroidetes			Bacteroidia				Bacteroidales					Bacteroidaceae				Bacteroides
VHVTDYSNASR	root																												2.7.1.30 (100%)	GO:0019563 (98%);GO:0006072 (98%);GO:0006071 (2%)		GO:0004370 (99%);GO:0005524 (98%);GO:0016301 (1%)
VLAEGEAGDNVGLLLR	Prevotella copri	Bacteria				Bacteroidetes			Bacteroidia				Bacteroidales					Prevotellaceae				Prevotella				Prevotella copri					GO:0005737 (33%)	GO:0005525 (100%);GO:0003746 (100%);GO:0003924 (33%)
VLAHDTDGALK	Bacteria	Bacteria																											5.3.1.9 (100%)	GO:0006094 (98%);GO:0006096 (98%)	GO:0005737 (96%)	GO:0004347 (100%)
VLDLDLNAPFLVSK	Bacteria	Bacteria																											1.1.1.69 (97%);1.1.1.125 (5%)			GO:0016491 (58%);GO:0008874 (41%);GO:0008678 (2%)
VLGLTVPLVTEATTNDLAK	Bacteria	Bacteria
VLLDLHLTPYFPAK	Bacteria	Bacteria																													GO:0016021 (100%)
VLNALGEPLDGNGDVK	Roseburia faecis	Bacteria				Firmicutes			Clostridia				Clostridiales					Lachnospiraceae				Roseburia				Roseburia faecis			3.6.3.14 (100%)	GO:0015986 (100%)	GO:0045261 (100%);GO:0005886 (100%)	GO:0005524 (100%);GO:0046933 (100%)
VLPYQQDDFK	Clostridiales	Bacteria				Firmicutes			Clostridia				Clostridiales																2.7.9.1 (100%)	GO:0006090 (100%)		GO:0005524 (100%);GO:0046872 (100%);GO:0016301 (100%)
VLTTSDTLLEELVNLK	Roseburia	Bacteria				Firmicutes			Clostridia				Clostridiales					Lachnospiraceae				Roseburia								GO:0071973 (100%)	GO:0009425 (100%)
VLTVSDTLLEELLNLK	Clostridiales	Bacteria				Firmicutes			Clostridia				Clostridiales																	GO:0071973 (100%)	GO:0009425 (100%)
VMSLTEADLDLYGLSER	Bacteroidales	Bacteria				Bacteroidetes			Bacteroidia				Bacteroidales																		GO:0016021 (100%);GO:0009279 (100%)
VNLYGGGFTGQSQALR	Bacteroidales	Bacteria				Bacteroidetes			Bacteroidia				Bacteroidales																	GO:0006412 (100%)	GO:0005840 (100%)	GO:0003735 (100%)
VPFVNFFDGFR	root																												1.2.7.- (99%);1.2.7.1 (1%)	GO:0022900 (98%)		GO:0005506 (98%);GO:0016903 (98%);GO:0030976 (96%)
VPGAYSDVTHR	Bacteroidales	Bacteria				Bacteroidetes			Bacteroidia				Bacteroidales																		GO:0005737 (100%)	GO:0033925 (100%)
VPSFVDGYR	Bacteroides	Bacteria				Bacteroidetes			Bacteroidia				Bacteroidales					Bacteroidaceae				Bacteroides									GO:0016021 (100%);GO:0009279 (100%)
VPVPTGSTTVLTAVVK	Firmicutes	Bacteria				Firmicutes																							1.2.1.- (100%)	GO:0006006 (75%)		GO:0016620 (100%);GO:0051287 (75%);GO:0050661 (75%)
VQHNNALGPYK	root																												1.4.1.3 (100%)	GO:0006520 (99%);GO:0006537 (1%)	GO:0016021 (0%);GO:0005737 (0%);GO:0005829 (0%)	GO:0016639 (99%);GO:0016491 (1%);GO:0004353 (0%)
VQVDNPFGALYGYR	Paraprevotella	Bacteria				Bacteroidetes			Bacteroidia				Bacteroidales					Prevotellaceae				Paraprevotella									GO:0016021 (100%);GO:0009279 (100%)
VSFTADQLR	Bacteroides	Bacteria				Bacteroidetes			Bacteroidia				Bacteroidales					Bacteroidaceae				Bacteroides								GO:0006412 (88%);GO:0006417 (85%)	GO:0015934 (88%);GO:0005840 (12%)	GO:0003735 (88%);GO:0019843 (85%);GO:0000049 (85%)
VSGELLSDYYNLR	Bacteroidales	Bacteria				Bacteroidetes			Bacteroidia				Bacteroidales																5.1.3.- (100%)			GO:0050662 (100%);GO:0003824 (91%);GO:0016853 (9%)
VTSDQVVLSGPTEAGVFYGLQTLR	Bacteroides	Bacteria				Bacteroidetes			Bacteroidia				Bacteroidales					Bacteroidaceae				Bacteroides							3.2.1.52 (100%)	GO:0005975 (100%)		GO:0004563 (100%);GO:0102148 (10%)
VVENGLEAK	Bacteroidales	Bacteria				Bacteroidetes			Bacteroidia				Bacteroidales																			GO:0033925 (100%)
VVTLSGPDGYLYDPTGLDAEK	Alistipes	Bacteria				Bacteroidetes			Bacteroidia				Bacteroidales					Rikenellaceae				Alistipes								GO:0006520 (100%)		GO:0016639 (100%)
VVVGLLLGEVLR	root																												5.2.1.8 (100%);3.4.21.92 (0%)	GO:0015031 (100%);GO:0006457 (100%);GO:0051301 (98%)	GO:0005737 (97%);GO:0016020 (0%);GO:0005759 (0%)	GO:0003755 (100%);GO:0016853 (0%);GO:0044183 (0%)
VYENPEVGDGTAGPGR	Bacteroidales	Bacteria				Bacteroidetes			Bacteroidia				Bacteroidales																		GO:0016021 (100%);GO:0009279 (100%)
VYSDLLNL	Clostridiales	Bacteria				Firmicutes			Clostridia				Clostridiales																5.3.1.9 (100%)	GO:0006094 (100%);GO:0006096 (100%)	GO:0005737 (97%)	GO:0004347 (100%)
VYVNVLNPFCFTNYK	Prevotella copri	Bacteria				Bacteroidetes			Bacteroidia				Bacteroidales					Prevotellaceae				Prevotella				Prevotella copri					GO:0016021 (100%);GO:0009279 (100%)
WFNVGVQDYLPTWR	Bacteroidales	Bacteria				Bacteroidetes			Bacteroidia				Bacteroidales																		GO:0005737 (100%)	GO:0033925 (100%)
YAGLMNPLTANSTGGVALHK	Prevotella	Bacteria				Bacteroidetes			Bacteroidia				Bacteroidales					Prevotellaceae				Prevotella									GO:0016021 (100%);GO:0009279 (100%)
YAWEEAEHAAK	Bacteria	Bacteria																											1.11.1.1 (95%);1.14.13.81 (5%)			GO:0005506 (97%);GO:0016491 (86%);GO:0016692 (13%)
YDTMHGQFDGTLEADVEK	Bacteroidales	Bacteria				Bacteroidetes			Bacteroidia				Bacteroidales																1.2.1.- (100%)	GO:0006006 (100%)		GO:0051287 (100%);GO:0016620 (100%);GO:0050661 (100%)
YFAQNNLTVYYLNATK	Prevotella	Bacteria				Bacteroidetes			Bacteroidia				Bacteroidales					Prevotellaceae				Prevotella							1.2.7.- (98%);1.2.7.1 (2%)	GO:0022900 (98%)		GO:0016903 (98%);GO:0030976 (98%);GO:0005506 (98%)
YGCNPNQKPAK	Bacteria	Bacteria																											2.1.2.3 (100%)	GO:0006164 (100%)	GO:0016021 (2%)	GO:0004643 (100%);GO:0003937 (100%)
YGNNTLSSVYDGEQYR	Paraprevotella xylaniphila	Bacteria				Bacteroidetes			Bacteroidia				Bacteroidales					Prevotellaceae				Paraprevotella				Paraprevotella xylaniphila
YGTEPDGYLNYVK	Bacteria	Bacteria																											1.4.1.2 (67%);1.4.1.3 (17%);1.4.1.- (17%)	GO:0006520 (99%);GO:0006537 (1%)	GO:0005737 (0%);GO:0005829 (0%)	GO:0016639 (96%);GO:0004352 (2%);GO:0016491 (1%)
YHAHDENNEANVGDTVMLMETRPLSK	Prevotella copri	Bacteria				Bacteroidetes			Bacteroidia				Bacteroidales					Prevotellaceae				Prevotella				Prevotella copri				GO:0006412 (100%)	GO:0005840 (100%)	GO:0003735 (100%);GO:0019843 (75%)
YLCENQDSLSSK	Hominoidea	Eukaryota	Metazoa			Chordata	Craniata	Sarcopterygii	Mammalia			Euarchontoglires	Primates	Haplorrhini	Simiiformes	Catarrhini	Hominoidea													GO:0019836 (7%);GO:0051659 (7%);GO:0009267 (7%)	GO:0005615 (95%);GO:0005794 (19%);GO:0005783 (19%)	GO:0003677 (7%);GO:0015643 (7%);GO:0051087 (7%)
YLSLLTDFGFK	Bacteria	Bacteria
AAANESFGYNEDELVSSDLVGMR	Clostridiales	Bacteria				Firmicutes			Clostridia				Clostridiales																1.2.1.- (100%)	GO:0006006 (100%)		GO:0051287 (100%);GO:0016620 (100%);GO:0050661 (100%)
AAGVEAVVFDR	Bacteria	Bacteria																												GO:0006412 (99%)	GO:0005840 (100%);GO:0022625 (0%)	GO:0003735 (99%);GO:0019843 (98%);GO:0008097 (0%)
AALESGVNQLADTVR	Lachnospiraceae	Bacteria				Firmicutes			Clostridia				Clostridiales					Lachnospiraceae												GO:0042026 (100%)	GO:0005737 (100%)	GO:0051082 (100%);GO:0005524 (100%)
AAVEEGVVAGGGVALLR	root																													GO:0042026 (100%);GO:0006457 (1%);GO:0007049 (0%)	GO:0005737 (100%);GO:1990220 (0%);GO:0016020 (0%)	GO:0005524 (100%);GO:0051082 (84%);GO:0044183 (0%)
ACHVSGAALHQR	Paraprevotella	Bacteria				Bacteroidetes			Bacteroidia				Bacteroidales					Prevotellaceae				Paraprevotella								GO:0006351 (100%)	GO:0005622 (100%)	GO:0043565 (100%);GO:0003700 (100%)
AEATAGGLPSVTK	Bacteroidales	Bacteria				Bacteroidetes			Bacteroidia				Bacteroidales
AFAQVEGYEVALCDLK	Roseburia	Bacteria				Firmicutes			Clostridia				Clostridiales					Lachnospiraceae				Roseburia							1.1.1.157 (100%);1.1.1.35 (33%)	GO:0006631 (100%)		GO:0003857 (100%);GO:0070403 (93%);GO:0008691 (40%)
AGDDAAGLALSEK	root																													GO:0071973 (100%);GO:0044781 (0%);GO:0008152 (0%)	GO:0009420 (99%);GO:0005576 (96%);GO:0009424 (0%)	GO:0005198 (100%);GO:0016301 (1%);GO:0016747 (0%)
AHLLEGLLLASDNLDEVLR	Bacteroidetes	Bacteria				Bacteroidetes																							5.99.1.3 (100%)	GO:0006265 (100%);GO:0006261 (92%)	GO:0005694 (100%);GO:0005737 (92%)	GO:0003677 (100%);GO:0003918 (100%);GO:0005524 (100%)
ALDNVTPQVEVK	Bacteria	Bacteria																												GO:0006412 (100%);GO:0000028 (1%)	GO:0015935 (99%);GO:0022627 (1%)	GO:0003735 (100%);GO:0019843 (78%);GO:0000049 (78%)
ALQDNFGVVEGLMTTLHAYTGDQMLLDGPHR	Bacteria	Bacteria																											1.2.1.- (98%);1.2.1.12 (2%)	GO:0006006 (98%);GO:0006096 (1%)		GO:0051287 (98%);GO:0050661 (98%);GO:0016620 (97%)
ALVFLPDLYEDGVEATK	Bacteria	Bacteria
ALYDQLPEK	Bacteroidales	Bacteria				Bacteroidetes			Bacteroidia				Bacteroidales																	GO:0006412 (100%)	GO:0005840 (100%)	GO:0008097 (100%);GO:0003735 (100%)
APAGGYQEFLMNEAR	Bacteria	Bacteria																											1.2.7.- (100%)	GO:0022900 (95%)		GO:0016903 (98%);GO:0005506 (95%);GO:0051539 (90%)
APNWENFR	Prevotella copri	Bacteria				Bacteroidetes			Bacteroidia				Bacteroidales					Prevotellaceae				Prevotella				Prevotella copri			1.2.7.- (100%)	GO:0022900 (83%)		GO:0030976 (100%);GO:0016903 (83%);GO:0005506 (83%)
ATDKPFLMPVEDVFSLTGR	Bacteria	Bacteria																													GO:0005737 (91%);GO:0005622 (5%)	GO:0005525 (100%);GO:0003746 (100%);GO:0003924 (98%)
ATGVGYDELASVDGK	Bacteroidales	Bacteria				Bacteroidetes			Bacteroidia				Bacteroidales																3.6.3.14 (100%)	GO:0046034 (100%);GO:1902600 (100%)		GO:0005524 (100%);GO:0016787 (16%)
AVGESVAKPWEYYNNNLAGTLTLVDVMR	Clostridiales	Bacteria				Firmicutes			Clostridia				Clostridiales																5.1.3.2 (100%)	GO:0006012 (100%)	GO:0016021 (5%)	GO:0003978 (100%)
AVNNALAGTPEYVK	Bacteroides vulgatus	Bacteria				Bacteroidetes			Bacteroidia				Bacteroidales					Bacteroidaceae				Bacteroides				Bacteroides vulgatus
AVSSQTEEDAAR	Roseburia inulinivorans	Bacteria				Firmicutes			Clostridia				Clostridiales					Lachnospiraceae				Roseburia				Roseburia inulinivorans
CTSAHLGQAFTK	Bacteroidales	Bacteria				Bacteroidetes			Bacteroidia				Bacteroidales																			GO:0016853 (100%)
DFLLGEVR	root																												1.2.7.- (100%)	GO:0022900 (93%);GO:0009399 (1%)		GO:0030976 (99%);GO:0016903 (93%);GO:0005506 (93%)
DGVATVK	root																													GO:0009405 (73%);GO:0015871 (15%);GO:0006696 (8%)	GO:0019867 (73%);GO:0043190 (15%);GO:0042597 (15%)	GO:0033265 (15%);GO:0022857 (15%);GO:0051996 (8%)
DLGNPTGTPQNADSK	Actinomyces	Bacteria				Actinobacteria			Actinobacteria				Actinomycetales					Actinomycetaceae				Actinomyces									GO:0016021 (100%)	GO:0046872 (9%)
DWLDDLK	root																												3.5.4.19 (33%);3.2.1.23 (33%);1.1.1.133 (33%)	GO:0007165 (2%);GO:0005975 (2%);GO:0000105 (2%)	GO:0016021 (77%);GO:0009279 (77%);GO:0005622 (4%)	GO:0043531 (13%);GO:0004198 (4%);GO:0000287 (2%)
DYSGPVLSLTVR	Bacteria	Bacteria																											3.5.2.6 (100%)	GO:0046677 (97%)	GO:0016021 (79%)	GO:0008800 (97%);GO:0016787 (3%)
ELFTDPQLQTLLER	Paraprevotella	Bacteria				Bacteroidetes			Bacteroidia				Bacteroidales					Prevotellaceae				Paraprevotella									GO:0016021 (100%);GO:0005886 (100%)	GO:0015562 (100%)
ELLFNLDAR	Bacteria	Bacteria																												GO:0042026 (100%);GO:0006458 (1%);GO:0061077 (1%)	GO:0005737 (99%);GO:1990220 (1%)	GO:0005524 (100%);GO:0051082 (96%);GO:0044183 (1%)
EMLFTCDNVDANEAYR	Roseburia faecis	Bacteria				Firmicutes			Clostridia				Clostridiales					Lachnospiraceae				Roseburia				Roseburia faecis			4.2.1.17 (100%)	GO:0008152 (100%)		GO:0004300 (50%);GO:0003824 (50%)
ESLEDQTMGMAK	Bacteria	Bacteria																											5.3.1.25 (100%)	GO:0042355 (94%);GO:0019317 (6%)	GO:0005737 (100%)	GO:0030145 (100%);GO:0008736 (100%)
EVHLEVAVPGTK	Prevotella copri	Bacteria				Bacteroidetes			Bacteroidia				Bacteroidales					Prevotellaceae				Prevotella				Prevotella copri				GO:0044238 (100%)
EVLLSLEEVYNQHPEFEK	Bacteroidales	Bacteria				Bacteroidetes			Bacteroidia				Bacteroidales																	GO:0006520 (100%)		GO:0016639 (100%)
EVPGLEVNMPQGAFYLFPK	Prevotella copri	Bacteria				Bacteroidetes			Bacteroidia				Bacteroidales					Prevotellaceae				Prevotella				Prevotella copri			2.6.1.- (80%);2.6.1.1 (20%)	GO:0009058 (100%)		GO:0030170 (100%);GO:0008483 (80%);GO:0004069 (20%)
EYFAETSETVNK	Clostridiales	Bacteria				Firmicutes			Clostridia				Clostridiales																5.3.1.1 (100%)	GO:0006094 (100%);GO:0006096 (100%)	GO:0005737 (100%)	GO:0004807 (100%)
FFEVYGFAGPMLSVAK	Bacteroides	Bacteria				Bacteroidetes			Bacteroidia				Bacteroidales					Bacteroidaceae				Bacteroides									GO:0016021 (100%);GO:0009279 (100%)
FGAGVVLLKPAAPGTGVLAGGPVR	Clostridiales	Bacteria				Firmicutes			Clostridia				Clostridiales																	GO:0006412 (100%)	GO:0015935 (100%)	GO:0019843 (100%);GO:0003735 (100%)
FHDGETLTLEPWR	Bacteroidales	Bacteria				Bacteroidetes			Bacteroidia				Bacteroidales																1.3.99.1 (100%)			GO:0009055 (100%);GO:0051537 (96%);GO:0000104 (32%)
FLVDNGGENHPLAK	Bacteroidales	Bacteria				Bacteroidetes			Bacteroidia				Bacteroidales																3.2.1.49 (88%);3.2.1.- (13%)			GO:0016491 (97%);GO:0016787 (58%);GO:0008456 (21%)
FNLNK	root																												6.3.4.2 (58%);3.4.-.- (6%);2.7.7.6 (3%)	GO:0006541 (15%);GO:0044210 (15%);GO:0006351 (6%)	GO:0016021 (36%);GO:0005622 (7%);GO:0005737 (3%)	GO:0005524 (28%);GO:0046872 (18%);GO:0003883 (15%)
FTAQVYVLTK	Bacteria	Bacteria																											3.6.5.3 (100%)		GO:0005737 (91%);GO:0005622 (2%)	GO:0003746 (100%);GO:0005525 (99%);GO:0003924 (97%)
FVKPYVVEAQQNDMQLDYR	Anaerotignum lactatifermentans	Bacteria				Firmicutes			Clostridia				Clostridiales					Lachnospiraceae				Anaerotignum				Anaerotignum lactatifermentans
GDTVYVNSGEDK	Bacteria	Bacteria																												GO:0006412 (100%)	GO:0005840 (100%)	GO:0003735 (100%);GO:0019843 (98%)
GGDDTLFALVDGVVR	Firmicutes	Bacteria				Firmicutes																								GO:0006412 (100%)	GO:0005840 (100%)	GO:0003735 (100%)
GGNGSSMSEDMLNR	Bacteroides coprocola	Bacteria				Bacteroidetes			Bacteroidia				Bacteroidales					Bacteroidaceae				Bacteroides				Bacteroides coprocola					GO:0016021 (100%);GO:0009279 (100%)
GHDFNVSK	Roseburia faecis	Bacteria				Firmicutes			Clostridia				Clostridiales					Lachnospiraceae				Roseburia				Roseburia faecis
GLETYGEDPYLTSR	Bacteria	Bacteria																											3.2.1.21 (70%);3.2.1.37 (30%)	GO:0005975 (100%)		GO:0004553 (76%);GO:0008422 (17%);GO:0102483 (17%)
GLLTAGTLTFEGNTVK	Bacteroides vulgatus	Bacteria				Bacteroidetes			Bacteroidia				Bacteroidales					Bacteroidaceae				Bacteroides				Bacteroides vulgatus
GLYPTSANFSTDLHSLGQFLQEGTR	Bacteria	Bacteria																											5.3.1.9 (100%)	GO:0006094 (100%);GO:0006096 (100%)	GO:0005737 (99%)	GO:0004347 (100%)
GMVAANDGNFSVR	Clostridiales	Bacteria				Firmicutes			Clostridia				Clostridiales																4.1.2.17 (100%)			GO:0008738 (100%)
GSLEEQTMNMAK	Clostridiales	Bacteria				Firmicutes			Clostridia				Clostridiales																5.3.1.25 (100%)	GO:0042355 (100%)	GO:0005737 (100%)	GO:0030145 (100%);GO:0008736 (100%)
GTVTTSELFFTSPSR	Bacteria	Bacteria																											3.5.1.18 (100%)	GO:0008152 (29%)		GO:0008237 (71%);GO:0046872 (71%);GO:0009014 (39%)
GVCGVAGGDGTPNSGVK	Prevotella copri	Bacteria				Bacteroidetes			Bacteroidia				Bacteroidales					Prevotellaceae				Prevotella				Prevotella copri			3.4.21.- (100%)			GO:0004252 (100%)
GVVMNPVDHPMGGGEGR	root																													GO:0006412 (100%);GO:0002181 (0%)	GO:0015934 (99%);GO:0005840 (0%);GO:0022625 (0%)	GO:0003735 (100%);GO:0016740 (100%);GO:0019843 (97%)
GYNNMGVVLGQTGK	Alistipes indistinctus	Bacteria				Bacteroidetes			Bacteroidia				Bacteroidales					Rikenellaceae				Alistipes				Alistipes indistinctus
HELGQSAVNALR	Bacteria	Bacteria																											2.7.1.92 (71%);2.7.1.45 (41%)			GO:0016301 (89%);GO:0047590 (9%);GO:0008673 (5%)
HEPAPLPEEGK	Clostridiales	Bacteria				Firmicutes			Clostridia				Clostridiales																	GO:0016226 (100%)		GO:0005506 (100%);GO:0051536 (100%)
HEQAAAHAAQGYAR	Bacteroidetes	Bacteria				Bacteroidetes																							2.2.1.6 (100%)	GO:0009097 (94%);GO:0009099 (94%)		GO:0030976 (100%);GO:0000287 (94%);GO:0050660 (94%)
HFNPTFHFLAPK	Bacteroidales	Bacteria				Bacteroidetes			Bacteroidia				Bacteroidales																2.1.3.2 (100%)	GO:0006520 (100%);GO:0006207 (100%);GO:0044205 (97%)		GO:0004070 (100%);GO:0016597 (100%)
LACDLVDEGHK	Clostridiales	Bacteria				Firmicutes			Clostridia				Clostridiales																2.7.9.1 (100%)	GO:0006090 (100%);GO:0016310 (1%)		GO:0050242 (100%);GO:0005524 (99%);GO:0016301 (99%)
LAQVVK	root																												3.6.3.14 (33%);5.4.2.10 (10%);4.1.1.48 (10%)	GO:0046034 (39%);GO:1902600 (39%);GO:0046475 (5%)	GO:0016021 (6%);GO:0005737 (4%);GO:0005634 (1%)	GO:0005524 (45%);GO:0071949 (20%);GO:0016787 (6%)
LDDDLTLLSETLEEVLR	Proteobacteria	Bacteria				Proteobacteria																								GO:0033554 (100%);GO:0006974 (0%)	GO:0016021 (96%);GO:0005886 (1%);GO:0005829 (0%)	GO:0043022 (100%)
LDGNVTR	root																												3.1.-.- (50%);3.4.24.- (25%);3.2.1.23 (25%)	GO:0006298 (13%);GO:0005975 (6%)	GO:0016021 (75%);GO:0009279 (63%)	GO:0004519 (13%);GO:0008270 (6%);GO:0004565 (6%)
LDLEGEPVLQAVAENVVETQR	Prevotella copri	Bacteria				Bacteroidetes			Bacteroidia				Bacteroidales					Prevotellaceae				Prevotella				Prevotella copri			4.2.1.59 (100%);3.5.1.108 (100%)	GO:0009245 (100%);GO:0006633 (67%)	GO:0005737 (67%)	GO:0008759 (100%);GO:0016836 (67%);GO:0046872 (67%)
LEAGLLHVGDEVELLGLGEDK	Bacteroides	Bacteria				Bacteroidetes			Bacteroidia				Bacteroidales					Bacteroidaceae				Bacteroides									GO:0005737 (94%)	GO:0005525 (100%);GO:0003746 (100%);GO:0003924 (94%)
LEVTVTVADGLSMNVEVAVPGVLTAK	Roseburia faecis	Bacteria				Firmicutes			Clostridia				Clostridiales					Lachnospiraceae				Roseburia				Roseburia faecis
LFPLESPALDSLEVNK	Bacteria	Bacteria																												GO:0006412 (100%)	GO:0005840 (99%);GO:0022625 (1%)	GO:0003735 (100%)
LGEVNQDATSGNLTGR	Clostridiales	Bacteria				Firmicutes			Clostridia				Clostridiales
LHHYSVNGSNHNTSSR	Prevotella copri	Bacteria				Bacteroidetes			Bacteroidia				Bacteroidales					Prevotellaceae				Prevotella				Prevotella copri					GO:0016021 (100%);GO:0009279 (100%)
LLGDNTDMYAQAYFDYDSK	Bacteria	Bacteria																											1.2.7.- (100%);1.2.7.1 (0%)	GO:0022900 (100%)		GO:0005506 (100%);GO:0016903 (100%);GO:0030976 (98%)
LPEGPVAEK	Bacteria	Bacteria																											1.3.5.1 (66%);1.3.99.1 (31%);1.3.5.4 (6%)	GO:0009061 (1%)		GO:0016491 (62%);GO:0008177 (25%);GO:0000104 (12%)
LPGLEYLPAGALTPK	Flavonifractor plautii	Bacteria				Firmicutes			Clostridia				Clostridiales									Flavonifractor				Flavonifractor plautii
LSHTEPGNVK	Bacteria	Bacteria
LSQEDFMESTR	Bacteroidales	Bacteria				Bacteroidetes			Bacteroidia				Bacteroidales																3.2.1.23 (100%)	GO:0005975 (9%)	GO:0016021 (91%);GO:0009279 (91%)	GO:0004565 (9%)
LTCTMHTGTHCDAPR	Bacteria	Bacteria																												GO:0019441 (100%)		GO:0004061 (100%)
LTGRPHGLFDYYGAEDAER	Bacteroides	Bacteria				Bacteroidetes			Bacteroidia				Bacteroidales					Bacteroidaceae				Bacteroides							1.2.7.- (100%)	GO:0022900 (100%)		GO:0016903 (100%);GO:0030976 (100%);GO:0005506 (100%)
LTLNVDHLGLGK	Bacteroidales	Bacteria				Bacteroidetes			Bacteroidia				Bacteroidales																	GO:0006412 (100%)	GO:0005840 (100%)	GO:0008097 (100%);GO:0003735 (100%)
LYETLTGLQQGK	Clostridiales	Bacteria				Firmicutes			Clostridia				Clostridiales																2.6.1.42 (100%)	GO:0009081 (100%)		GO:0004084 (57%);GO:0052654 (43%);GO:0052655 (43%)
NGYLYHGR	Bacteria	Bacteria																												GO:0006412 (100%)	GO:0005840 (100%);GO:0022625 (0%)	GO:0003735 (100%);GO:0019843 (97%);GO:0008097 (0%)
QEWADGGK	Bacteria	Bacteria																											1.1.1.157 (100%)	GO:0006631 (100%)		GO:0003857 (100%);GO:0070403 (95%);GO:0008691 (37%)
SPSEASNVMSDFWVLNTSYLR	Bacteroidales	Bacteria				Bacteroidetes			Bacteroidia				Bacteroidales																		GO:0016021 (100%);GO:0009279 (100%)
TPEEAVAMLDPR	Clostridiales	Bacteria				Firmicutes			Clostridia				Clostridiales																2.7.9.1 (100%)	GO:0006090 (100%)		GO:0005524 (100%);GO:0016301 (100%);GO:0050242 (100%)
TTDLLATVALAGGTNFGDQLLK	Prevotella copri	Bacteria				Bacteroidetes			Bacteroidia				Bacteroidales					Prevotellaceae				Prevotella				Prevotella copri					GO:0016021 (100%);GO:0009279 (100%)
VDDALHATR	root																												2.3.1.41 (100%)	GO:0042026 (99%);GO:0006457 (1%);GO:0006458 (0%)	GO:0005737 (100%);GO:1990220 (0%);GO:0030430 (0%)	GO:0005524 (100%);GO:0051082 (90%);GO:0016787 (0%)
VVTDGGDSESLKPGQLLTAR	Prevotella copri	Bacteria				Bacteroidetes			Bacteroidia				Bacteroidales					Prevotellaceae				Prevotella				Prevotella copri			2.7.7.6 (100%)	GO:0006351 (100%)		GO:0003677 (100%);GO:0003899 (100%)
WTNYK	root																												1.3.5.1 (77%);1.3.99.1 (18%);1.3.5.4 (5%)	GO:0006683 (2%);GO:0030334 (1%);GO:0007267 (1%)	GO:0016021 (6%);GO:0005886 (2%);GO:0048471 (1%)	GO:0016491 (56%);GO:0008177 (27%);GO:0000104 (6%)
WVHSK	root																												2.1.1.43 (91%);3.2.1.17 (5%);3.2.1.- (3%)	GO:0006355 (36%);GO:0006351 (35%);GO:0016226 (16%)	GO:0071339 (49%);GO:0005829 (11%);GO:0016021 (8%)	GO:0042800 (49%);GO:0008270 (48%);GO:0003677 (38%)
YLDVTK	root																												6.3.3.3 (43%);2.7.1.11 (14%);3.5.3.12 (14%)	GO:0006629 (12%);GO:0006265 (7%);GO:0015031 (2%)	GO:0005576 (13%);GO:0016021 (12%);GO:0005737 (3%)	GO:0004519 (41%);GO:0052689 (13%);GO:0003677 (12%)
YRPEADLLALTFDELTQK	Streptococcus thermophilus	Bacteria				Firmicutes			Bacilli				Lactobacillales					Streptococcaceae				Streptococcus				Streptococcus thermophilus			2.7.1.40 (100%)			GO:0000287 (100%);GO:0030955 (100%);GO:0004743 (100%)
YRPNADLLALTFDELTER	Bacteria	Bacteria																											2.7.1.40 (100%)	GO:0006096 (1%)	GO:0005829 (1%)	GO:0000287 (100%);GO:0030955 (100%);GO:0004743 (100%)
YSSYGGNTSMSESNAMK	Prevotella copri	Bacteria				Bacteroidetes			Bacteroidia				Bacteroidales					Prevotellaceae				Prevotella				Prevotella copri
YSTNDGVNNGR	Bacteroides uniformis	Bacteria				Bacteroidetes			Bacteroidia				Bacteroidales					Bacteroidaceae				Bacteroides				Bacteroides uniformis
YSYDGVTGTSYSPTR	Prevotella	Bacteria				Bacteroidetes			Bacteroidia				Bacteroidales					Prevotellaceae				Prevotella									GO:0016021 (100%);GO:0009279 (100%)
YTGYPGGQLEYTPADLLK	Bacteroidales	Bacteria				Bacteroidetes			Bacteroidia				Bacteroidales																	GO:0006412 (100%)	GO:0005840 (100%)	GO:0003735 (100%)
YTLEDAHSATTLR	Bacteroidales	Bacteria				Bacteroidetes			Bacteroidia				Bacteroidales																	GO:0005980 (96%)		GO:0004135 (96%);GO:0004134 (96%);GO:0003824 (4%)
YWALDVEAR	Bacteroides	Bacteria				Bacteroidetes			Bacteroidia				Bacteroidales					Bacteroidaceae				Bacteroides									GO:0016021 (100%);GO:0009279 (100%)
AELLTTHPAGSYELVK	Bacteroides	Bacteria				Bacteroidetes			Bacteroidia				Bacteroidales					Bacteroidaceae				Bacteroides
APEEK	root																												3.6.5.3 (17%);3.1.3.16 (5%);2.7.11.13 (5%)	GO:0000902 (7%);GO:1901891 (7%);GO:0090529 (6%)	GO:0005737 (43%);GO:0005622 (11%);GO:0016021 (10%)	GO:0005525 (61%);GO:0003924 (61%);GO:0003746 (58%)
DAVTYTEHAK	root																													GO:0006334 (65%);GO:0006352 (53%);GO:0051290 (0%)	GO:0000786 (98%);GO:0005634 (97%);GO:0000788 (2%)	GO:0046982 (100%);GO:0003677 (100%);GO:0042393 (2%)
DFLQLDTPPEER	Prevotella	Bacteria				Bacteroidetes			Bacteroidia				Bacteroidales					Prevotellaceae				Prevotella							2.7.7.6 (100%)	GO:0006351 (100%)		GO:0003677 (100%);GO:0032549 (100%);GO:0003899 (100%)
EDLVNGALSFR	Bacteroidales	Bacteria				Bacteroidetes			Bacteroidia				Bacteroidales
EFNAK	root																												5.4.99.2 (25%);3.4.21.107 (13%);1.17.1.4 (6%)	GO:0006412 (32%);GO:0019652 (8%);GO:0006614 (2%)	GO:0005840 (31%);GO:0016021 (8%);GO:0005737 (6%)	GO:0003735 (32%);GO:0070180 (27%);GO:0005524 (12%)
EGYPELGLYWEK	Bacteria	Bacteria																											1.11.1.1 (98%);1.-.-.- (1%);1.14.13.81 (1%)			GO:0005506 (96%);GO:0016491 (80%);GO:0016692 (19%)
EGYPEVAEAFK	Bacteria	Bacteria																											1.11.1.1 (98%);1.14.13.81 (2%)			GO:0005506 (97%);GO:0016491 (78%);GO:0016692 (22%)
ELLLR	root																												3.6.4.12 (4%);3.6.4.- (4%);2.7.7.6 (4%)	GO:0006351 (13%);GO:0019062 (11%);GO:0006355 (10%)	GO:0016021 (22%);GO:0019031 (11%);GO:0055036 (11%)	GO:0003677 (17%);GO:0005524 (13%);GO:0003700 (4%)
FGSASVLLK	Bacteria	Bacteria																												GO:0006412 (99%)	GO:0015935 (99%);GO:0005840 (1%)	GO:0019843 (99%);GO:0003735 (99%)
FNDGDTLTVEPWR	Bacteria	Bacteria																											1.3.99.1 (88%);1.3.5.1 (19%)	GO:0022904 (1%);GO:0009060 (1%)	GO:0005886 (1%)	GO:0009055 (100%);GO:0051537 (100%);GO:0000104 (13%)
GDDFGQPNDVK	Streptococcus parasanguinis	Bacteria				Firmicutes			Bacilli				Lactobacillales					Streptococcaceae				Streptococcus				Streptococcus parasanguinis				GO:0055085 (100%)	GO:0043190 (100%)	GO:0005524 (47%)
GEDTGR	root																												1.10.2.2 (29%);1.13.11.27 (14%);2.7.13.3 (14%)	GO:0006412 (80%);GO:0007010 (3%);GO:0022604 (3%)	GO:0005840 (80%);GO:0016021 (7%);GO:0005886 (3%)	GO:0003735 (80%);GO:0019843 (78%);GO:0003677 (2%)
HAEQQLR	root																												3.1.4.52 (100%)	GO:0006412 (82%);GO:0006417 (81%);GO:0006351 (1%)	GO:0015934 (82%);GO:0016021 (12%);GO:0005622 (11%)	GO:0003735 (82%);GO:0019843 (81%);GO:0000049 (81%)
HFNFLR	root																												1.3.8.1 (67%);1.3.99.- (22%);1.3.8.7 (11%)	GO:0043571 (1%);GO:0051607 (1%)	GO:0016021 (4%)	GO:0003995 (85%);GO:0050660 (84%);GO:0004085 (7%)
LGTSEAVK	root																													GO:0000160 (75%);GO:0006351 (75%);GO:0006355 (75%)	GO:0005622 (75%);GO:0005737 (13%);GO:0016021 (6%)	GO:0043565 (75%);GO:0008134 (75%);GO:0005524 (75%)
LLDYVFNTPQDPGR	Lachnospiraceae	Bacteria				Firmicutes			Clostridia				Clostridiales					Lachnospiraceae											2.4.1.281 (100%)	GO:0005975 (100%);GO:0071555 (100%)		GO:0016758 (100%);GO:0016798 (33%)
LLGSYPVLGLRPTLDGR	Clostridiales	Bacteria				Firmicutes			Clostridia				Clostridiales																5.3.1.25 (100%)	GO:0042355 (100%)	GO:0005737 (100%)	GO:0030145 (100%);GO:0008736 (100%)
LNLLDTPGHVDFTAEVER	root																												3.6.5.3 (100%)	GO:0070125 (0%);GO:0006412 (0%)	GO:0005737 (91%);GO:0005622 (5%);GO:0005739 (0%)	GO:0003924 (100%);GO:0005525 (100%);GO:0003746 (99%)
LNWPVGLGTPHVQDASYPFLLQEK	Lachnospiraceae	Bacteria				Firmicutes			Clostridia				Clostridiales					Lachnospiraceae
LVEVLAGVNTPAETVEALK	Roseburia faecis	Bacteria				Firmicutes			Clostridia				Clostridiales					Lachnospiraceae				Roseburia				Roseburia faecis			1.1.1.157 (100%)	GO:0006631 (100%)		GO:0070403 (100%);GO:0003857 (100%);GO:0008691 (25%)
MEVNVYNLK	Bacteria	Bacteria																												GO:0006412 (100%)	GO:0005840 (99%);GO:0022626 (1%)	GO:0003735 (100%);GO:0019843 (97%);GO:0003723 (1%)
MGLHLDSNK	Clostridiales	Bacteria				Firmicutes			Clostridia				Clostridiales																2.2.1.1 (100%)			GO:0004802 (100%)
MGVASLQALLEGQR	Bacteroides	Bacteria				Bacteroidetes			Bacteroidia				Bacteroidales					Bacteroidaceae				Bacteroides							2.7.1.11 (95%);2.7.1.90 (5%)	GO:0006002 (100%)	GO:0005737 (95%)	GO:0005524 (100%);GO:0003872 (100%);GO:0046872 (95%)
MHVATTTLDR	Bacteria	Bacteria																											2.4.1.281 (100%)	GO:0005975 (100%);GO:0071555 (100%)		GO:0016758 (100%);GO:0016798 (75%)
MMGSGTEACMGAAR	Eubacterium	Bacteria				Firmicutes			Clostridia				Clostridiales					Eubacteriaceae				Eubacterium										GO:0008483 (100%);GO:0030170 (100%)
MNLSNLKPAEGSTK	Bacteria	Bacteria																												GO:0006412 (100%)	GO:0015934 (99%);GO:0022625 (1%)	GO:0003735 (100%);GO:0019843 (99%)
MQLFNDSLNTTLAR	Bacteroides	Bacteria				Bacteroidetes			Bacteroidia				Bacteroidales					Bacteroidaceae				Bacteroides								GO:0006605 (95%);GO:0065002 (95%);GO:0043952 (95%)	GO:0016021 (100%);GO:0005622 (100%);GO:0005886 (95%)	GO:0015450 (100%)
MQTYMANPDK	Clostridiales	Bacteria				Firmicutes			Clostridia				Clostridiales																	GO:0006412 (100%)	GO:0005840 (100%)	GO:0003735 (100%)
MSGVLDATSGSLSLLAHFANPEK	Prevotella copri	Bacteria				Bacteroidetes			Bacteroidia				Bacteroidales					Prevotellaceae				Prevotella				Prevotella copri				GO:0055085 (100%)	GO:0016020 (100%)	GO:0005215 (100%)
MVFSVATALLPFLQNDDANR	root																												2.7.7.6 (100%)	GO:0006351 (99%);GO:0042254 (1%);GO:0006412 (1%)	GO:0005840 (1%)	GO:0003899 (100%);GO:0003677 (99%);GO:0032549 (99%)
MYVLVELNGQQFK	Bacteroidales	Bacteria				Bacteroidetes			Bacteroidia				Bacteroidales																	GO:0006412 (100%)	GO:0005840 (100%)	GO:0003735 (100%);GO:0019843 (99%);GO:0003723 (1%)
NEEGLLTENYGEAR	Bacteroidales	Bacteria				Bacteroidetes			Bacteroidia				Bacteroidales
NPEAETVPLVSDDESLDMNHNPR	Prevotella	Bacteria				Bacteroidetes			Bacteroidia				Bacteroidales					Prevotellaceae				Prevotella
NTDFFGLVEGLNFAAQYQGK	Enterobacteriaceae	Bacteria				Proteobacteria			Gammaproteobacteria				Enterobacterales					Enterobacteriaceae												GO:0006811 (100%)	GO:0046930 (100%);GO:0009279 (96%)	GO:0015288 (100%)
NVMLNAASANGPR	Bacteroidales	Bacteria				Bacteroidetes			Bacteroidia				Bacteroidales																3.2.1.65 (100%)	GO:0008152 (100%)		GO:0031219 (100%)
NYEGSNHTEK	Bacteroides	Bacteria				Bacteroidetes			Bacteroidia				Bacteroidales					Bacteroidaceae				Bacteroides
QHTLFWADGQPGR	Bacteroidales	Bacteria				Bacteroidetes			Bacteroidia				Bacteroidales																	GO:0036376 (100%)	GO:0016021 (100%)	GO:0008948 (100%);GO:0015081 (100%)
QVLDVDLNAPFLVSK	Bacteria	Bacteria																											1.1.1.69 (100%)		GO:0016021 (6%)	GO:0016491 (73%);GO:0008874 (27%)
SAHVYVNYAEAELEK	Bacteroides	Bacteria				Bacteroidetes			Bacteroidia				Bacteroidales					Bacteroidaceae				Bacteroides							1.3.8.7 (100%);1.3.8.1 (100%)			GO:0050660 (100%);GO:0003995 (100%);GO:0004085 (5%)
SALNDLLGFR	Bacteroides massiliensis	Bacteria				Bacteroidetes			Bacteroidia				Bacteroidales					Bacteroidaceae				Bacteroides				Bacteroides massiliensis
SGAPRPGFEGGQMPLYR	Bacteria	Bacteria																												GO:0006412 (99%)	GO:0015934 (99%);GO:0005840 (1%)	GO:0019843 (99%);GO:0003735 (99%)
SGGYNPVYVGPQTQR	Prevotella copri	Bacteria				Bacteroidetes			Bacteroidia				Bacteroidales					Prevotellaceae				Prevotella				Prevotella copri				GO:0005980 (100%)		GO:0004135 (100%);GO:0004134 (100%)
SKPHVNLGTLGHVDHGK	root																												3.6.5.3 (95%);5.99.1.3 (5%)	GO:0070125 (4%);GO:0045454 (0%);GO:0032543 (0%)	GO:0005737 (84%);GO:0005622 (6%);GO:0005739 (4%)	GO:0003924 (99%);GO:0005525 (99%);GO:0003746 (99%)
SLAQQQNTQFK	Clostridiales	Bacteria				Firmicutes			Clostridia				Clostridiales																1.3.8.1 (60%);1.3.99.2 (40%)			GO:0050660 (100%);GO:0003995 (100%);GO:0004085 (24%)
SLGMENVLLYPVGR	Bacteroides	Bacteria				Bacteroidetes			Bacteroidia				Bacteroidales					Bacteroidaceae				Bacteroides							3.6.3.14 (100%)	GO:0042777 (90%);GO:0015986 (10%)	GO:0045261 (100%);GO:0005886 (95%)	GO:0046933 (100%);GO:0005524 (90%)
SLNNQFASFLDK	Sarcopterygii	Eukaryota	Metazoa			Chordata	Craniata	Sarcopterygii																						GO:0061436 (14%);GO:0050728 (14%);GO:0051290 (9%)	GO:0045095 (100%);GO:0001533 (5%);GO:0005886 (4%)	GO:0005198 (95%);GO:0046982 (9%);GO:0030246 (5%)
SNLQDK	root																												2.7.7.7 (42%);3.5.1.98 (25%);2.7.2.3 (17%)	GO:0006260 (13%);GO:0039693 (9%);GO:0006401 (9%)	GO:0016021 (26%);GO:0005737 (9%);GO:0005634 (6%)	GO:0005524 (24%);GO:0003677 (13%);GO:0003723 (13%)
SQSAFSEGGLVLGAGLEDLGK	Bacteria	Bacteria																												GO:0016226 (100%)		GO:0005506 (100%);GO:0051536 (100%)
SSFQSPAYNAVK	Bacteroidales	Bacteria				Bacteroidetes			Bacteroidia				Bacteroidales																1.1.1.40 (67%);1.1.1.37 (33%)	GO:0005975 (100%);GO:0006108 (100%)	GO:0016021 (1%)	GO:0016615 (87%);GO:0016616 (87%);GO:0004473 (9%)
SSLWCVQLTEAQDR	Bacteroidales	Bacteria				Bacteroidetes			Bacteroidia				Bacteroidales
STAMSR	root																												2.7.7.88 (100%);2.1.1.56 (100%);2.7.7.48 (100%)	GO:0006351 (46%);GO:0000160 (30%);GO:0006355 (30%)	GO:0005622 (33%);GO:0016021 (24%);GO:0005942 (4%)	GO:0003677 (33%);GO:0003723 (15%);GO:0005524 (7%)
STGFYQLLEFK	Bacteroidetes	Bacteria				Bacteroidetes																								GO:0006412 (100%)	GO:0005840 (100%)	GO:0019843 (100%);GO:0003735 (100%)
STLFPSFVGHTFAVHDGR	Clostridiales	Bacteria				Firmicutes			Clostridia				Clostridiales																	GO:0006412 (100%)	GO:0015935 (100%)	GO:0019843 (100%);GO:0003735 (100%)
SVETLMDTVDEWLQEPER	Prevotella copri	Bacteria				Bacteroidetes			Bacteroidia				Bacteroidales					Prevotellaceae				Prevotella				Prevotella copri					GO:0005737 (50%)	GO:0005525 (100%);GO:0003746 (100%);GO:0003924 (50%)
SVGFDGLLNFYEGR	Paraprevotella clara	Bacteria				Bacteroidetes			Bacteroidia				Bacteroidales					Prevotellaceae				Paraprevotella				Paraprevotella clara				GO:0009116 (100%)		GO:0003824 (100%)
SVTEAGLDYTGYPNPR	Prevotella saccharolytica	Bacteria				Bacteroidetes			Bacteroidia				Bacteroidales					Prevotellaceae				Prevotella				Prevotella saccharolytica
SYMNMHHGNQAAAGGLLMK	Bacteroides	Bacteria				Bacteroidetes			Bacteroidia				Bacteroidales					Bacteroidaceae				Bacteroides									GO:0009279 (100%);GO:0016021 (89%)
TGCDGR	root																													GO:0006412 (94%);GO:0006417 (93%);GO:0006351 (5%)	GO:0015934 (94%);GO:0005634 (5%);GO:0030286 (0%)	GO:0003735 (94%);GO:0019843 (93%);GO:0000049 (93%)
TGCGALEALMQGQR	Prevotella copri	Bacteria				Bacteroidetes			Bacteroidia				Bacteroidales					Prevotellaceae				Prevotella				Prevotella copri			2.7.1.11 (83%);2.7.1.90 (17%)	GO:0006002 (100%)	GO:0005737 (71%)	GO:0003872 (100%);GO:0005524 (86%);GO:0046872 (71%)
TGCLEAYCSATGVAR	Bacteroidales	Bacteria				Bacteroidetes			Bacteroidia				Bacteroidales																2.7.1.2 (100%)			GO:0016301 (90%);GO:0004340 (10%)
TGEGLTAAHSFTK	Roseburia inulinivorans	Bacteria				Firmicutes			Clostridia				Clostridiales					Lachnospiraceae				Roseburia				Roseburia inulinivorans						GO:0016620 (100%)
TGVDR	root																												3.5.2.6 (21%);1.11.1.- (16%);2.4.2.1 (8%)	GO:0046677 (5%);GO:0006865 (5%);GO:0006979 (4%)	GO:0016021 (27%);GO:0005737 (6%);GO:0005886 (6%)	GO:0051287 (21%);GO:0000287 (21%);GO:0016616 (19%)
TLLHFASL	Lactobacillus	Bacteria				Firmicutes			Bacilli				Lactobacillales					Lactobacillaceae				Lactobacillus							1.2.1.12 (83%);1.2.1.- (17%)	GO:0006006 (100%)		GO:0051287 (100%);GO:0050661 (100%);GO:0016620 (72%)
TPPVALQLLEVTK	Bacteria	Bacteria																												GO:0006412 (100%)	GO:0005840 (100%)	GO:0070180 (100%);GO:0003735 (100%)
TQLLLTPK	Bacteroidetes	Bacteria				Bacteroidetes																									GO:0016020 (99%);GO:0031514 (1%)
TQSAFSEEGLPVGAGLEDLGK	Bacteria	Bacteria																												GO:0016226 (100%)		GO:0005506 (100%);GO:0051536 (100%)
TVVALLPDSGDR	Clostridiales	Bacteria				Firmicutes			Clostridia				Clostridiales																2.5.1.47 (100%)	GO:0006535 (100%)		GO:0004124 (100%)
TYEEAVGGR	Bacteria	Bacteria																											1.2.1.11 (99%);1.2.1.- (1%)	GO:0008652 (100%)	GO:0005737 (100%)	GO:0051287 (100%);GO:0050661 (100%);GO:0046983 (100%)
VAAGVADAHNVR	Prevotella	Bacteria				Bacteroidetes			Bacteroidia				Bacteroidales					Prevotellaceae				Prevotella							5.3.1.4 (100%)	GO:0019569 (100%)	GO:0005737 (100%)	GO:0030145 (100%);GO:0008733 (100%)
VAENEYLCTPTGVSK	Clostridiales	Bacteria				Firmicutes			Clostridia				Clostridiales																4.1.2.17 (100%)			GO:0008738 (100%)
VALDENESLTHDVLGK	Clostridiales	Bacteria				Firmicutes			Clostridia				Clostridiales																	GO:0006412 (100%)	GO:0015935 (100%)	GO:0019843 (100%);GO:0003735 (100%)
VALVGASGAVGQEFLR	Bacteria	Bacteria																											1.2.1.11 (100%)	GO:0009097 (98%);GO:0009089 (98%);GO:0009088 (98%)	GO:0005737 (99%);GO:0016021 (0%)	GO:0051287 (100%);GO:0046983 (99%);GO:0004073 (98%)
VANAGWYTLHFK	Prevotella copri	Bacteria				Bacteroidetes			Bacteroidia				Bacteroidales					Prevotellaceae				Prevotella				Prevotella copri					GO:0019867 (100%)	GO:2001070 (100%)
VATETALENSVTVFHLESDELK	Bacteria	Bacteria																											3.1.-.- (100%)	GO:0006402 (100%)	GO:0005886 (98%);GO:0016021 (41%);GO:0016020 (2%)	GO:0003723 (100%);GO:0004521 (95%);GO:0004519 (3%)
VAYEQGVNYAFER	Bacteroidales	Bacteria				Bacteroidetes			Bacteroidia				Bacteroidales
VDEAYDALSDLAAQGGTLLFVGTK	Roseburia faecis	Bacteria				Firmicutes			Clostridia				Clostridiales					Lachnospiraceae				Roseburia				Roseburia faecis				GO:0006412 (100%)	GO:0015935 (100%)	GO:0003735 (100%)
VDGNTYTFEVENATSPQTDK	Eubacterium	Bacteria				Firmicutes			Clostridia				Clostridiales					Eubacteriaceae				Eubacterium									GO:0016021 (100%)
VFLENVLR	root																													GO:0006334 (52%);GO:0006352 (44%);GO:0051290 (0%)	GO:0000786 (96%);GO:0005634 (95%);GO:0000788 (4%)	GO:0046982 (100%);GO:0003677 (99%);GO:0042393 (3%)
VFNAYGFLGVGFNHAFDNDEAVALNAQGHELR	Bacteroides massiliensis	Bacteria				Bacteroidetes			Bacteroidia				Bacteroidales					Bacteroidaceae				Bacteroides				Bacteroides massiliensis					GO:0016020 (100%)
VFSDLLNL	Clostridiales	Bacteria				Firmicutes			Clostridia				Clostridiales																5.3.1.9 (100%)	GO:0006094 (100%);GO:0006096 (100%)	GO:0005737 (98%)	GO:0004347 (100%)
VGEGLVSSLGSSENHK	Bacteria	Bacteria																													GO:0016021 (100%);GO:0005886 (99%)
VGGATFQVPTELR	Bacteria	Bacteria																												GO:0006412 (100%)	GO:0015935 (100%)	GO:0003735 (100%);GO:0019843 (90%);GO:0000049 (90%)
VGQSGGAWDFGNLR	Prevotella copri	Bacteria				Bacteroidetes			Bacteroidia				Bacteroidales					Prevotellaceae				Prevotella				Prevotella copri
VGSFDAGFGSSYLAR	Bacteria	Bacteria																											4.1.3.36 (100%)	GO:0009234 (100%);GO:0042372 (9%)		GO:0008935 (100%);GO:0016787 (1%)
VGVCLYQFSDNFMTLFR	Clostridiales	Bacteria				Firmicutes			Clostridia				Clostridiales																	GO:0008643 (100%)
VGVLGAGTMGQGLAK	Bacteria	Bacteria																											1.1.1.157 (95%);1.1.1.35 (24%);5.-.-.- (5%)	GO:0006631 (100%)		GO:0003857 (100%);GO:0070403 (98%);GO:0008691 (25%)
VLADMAVTDAAGFAK	Clostridiales	Bacteria				Firmicutes			Clostridia				Clostridiales																	GO:0006412 (100%);GO:0000027 (89%)	GO:0005840 (100%)	GO:0019843 (100%);GO:0003735 (100%)
VLAHETDGALK	Clostridiales	Bacteria				Firmicutes			Clostridia				Clostridiales																5.3.1.9 (100%)	GO:0006094 (100%);GO:0006096 (100%)	GO:0005737 (98%)	GO:0004347 (100%)
VLALCTPDQEAAAK	Bacteroidales	Bacteria				Bacteroidetes			Bacteroidia				Bacteroidales																	GO:0006412 (100%);GO:0006417 (100%)	GO:0015934 (100%)	GO:0019843 (100%);GO:0000049 (100%);GO:0003735 (100%)
VLNEK	root																												1.2.1.- (21%);6.3.4.4 (12%);3.1.21.3 (5%)	GO:0006351 (11%);GO:0006355 (8%);GO:0006006 (6%)	GO:0016021 (22%);GO:0005737 (10%);GO:0016020 (4%)	GO:0005524 (19%);GO:0003677 (12%);GO:0051287 (7%)
VNPLLGSAGVSAVPMAAR	Bacteria	Bacteria																											4.1.1.70 (73%);4.1.1.3 (31%);4.1.1.- (1%)	GO:0006814 (100%)	GO:0016021 (100%)	GO:0016829 (70%);GO:0018801 (22%);GO:0008948 (9%)
VNQLGTLTETFDALEMAK	root																												4.2.1.11 (100%)	GO:0006096 (100%);GO:0030435 (0%)	GO:0000015 (100%);GO:0005576 (95%);GO:0009986 (95%)	GO:0004634 (100%);GO:0000287 (100%)
VNVLETLK	root																												5.4.99.2 (100%)	GO:0019652 (94%);GO:0008152 (3%);GO:0051568 (1%)	GO:0016021 (1%);GO:0048188 (1%)	GO:0031419 (98%);GO:0046872 (98%);GO:0004494 (94%)
VPVPTGSLTELVSVLDK	Bacilli	Bacteria				Firmicutes			Bacilli																				1.2.1.- (56%);1.2.1.12 (44%)	GO:0006006 (97%)		GO:0051287 (97%);GO:0050661 (97%);GO:0016620 (69%)
VSLSGYASPEGNAK	Paraprevotella clara	Bacteria				Bacteroidetes			Bacteroidia				Bacteroidales					Prevotellaceae				Paraprevotella				Paraprevotella clara					GO:0016021 (100%);GO:0009279 (100%)
VSVTVSNSTTFSKPFFTPK	Bacteroides	Bacteria				Bacteroidetes			Bacteroidia				Bacteroidales					Bacteroidaceae				Bacteroides									GO:0016021 (100%);GO:0009279 (100%)
YEGNAAGK	Bacteria	Bacteria																											4.1.1.49 (100%)	GO:0006094 (100%)	GO:0005737 (92%)	GO:0004612 (100%);GO:0005524 (100%);GO:0016301 (100%)
YYSTDLFK	root																												2.5.1.47 (100%)	GO:0006535 (100%)		GO:0004124 (100%)
AALEEGTVPGGGVAYLR	Bacteria	Bacteria																												GO:0042026 (100%)	GO:0005737 (100%)	GO:0005524 (100%);GO:0051082 (96%)
AASLNMPYVNER	Prevotella copri	Bacteria				Bacteroidetes			Bacteroidia				Bacteroidales					Prevotellaceae				Prevotella				Prevotella copri				GO:0006412 (100%)	GO:0015935 (100%)	GO:0003735 (100%)
AFDAATSNEGK	Bacteroides massiliensis	Bacteria				Bacteroidetes			Bacteroidia				Bacteroidales					Bacteroidaceae				Bacteroides				Bacteroides massiliensis
AGDTVTVAYR	Bacteria	Bacteria																												GO:0006412 (100%)	GO:0005840 (99%);GO:0022625 (1%)	GO:0003735 (100%)
AGENVGVLLR	root																												3.6.5.3 (100%)	GO:0046677 (0%)	GO:0005737 (60%);GO:0005622 (21%);GO:0005886 (0%)	GO:0003746 (98%);GO:0005525 (96%);GO:0003924 (89%)
AGLPLEVPALTLNVVCGSGLK	Clostridiales	Bacteria				Firmicutes			Clostridia				Clostridiales																2.3.1.9 (100%)	GO:0008152 (100%)		GO:0003985 (52%);GO:0016747 (48%)
AGLSLDSNFAK	Bacteroidales	Bacteria				Bacteroidetes			Bacteroidia				Bacteroidales																1.2.1.- (98%);1.2.1.12 (2%)	GO:0006006 (98%);GO:0006096 (2%)	GO:0005737 (2%)	GO:0051287 (98%);GO:0016620 (98%);GO:0050661 (98%)
ALQSGTSHNFGDGFAK	Bacteria	Bacteria																											6.1.1.15 (100%)	GO:0006433 (100%)	GO:0005737 (100%)	GO:0004827 (100%);GO:0005524 (100%);GO:0016874 (0%)
ANDGAEPMYSEEALEAFR	Bacteroides	Bacteria				Bacteroidetes			Bacteroidia				Bacteroidales					Bacteroidaceae				Bacteroides									GO:0016021 (100%);GO:0009279 (100%)
ANEVVELFTEFPELVDPHTGR	Bacteria	Bacteria																											3.6.3.14 (100%)	GO:0042777 (91%);GO:0046034 (9%);GO:1902600 (7%)		GO:0005524 (100%);GO:0046933 (91%)
AQEEAAAGVSEDEVK	Dorea	Bacteria				Firmicutes			Clostridia				Clostridiales					Lachnospiraceae				Dorea							1.21.4.2 (100%);1.21.4.3 (33%);1.21.4.4 (33%)	GO:0006633 (80%)		GO:0004315 (80%);GO:0030699 (60%);GO:0033795 (20%)
AQQAATDLEFAK	Bacteroidales	Bacteria				Bacteroidetes			Bacteroidia				Bacteroidales
ASDYELLTCR	Bacteria	Bacteria																											2.7.7.8 (100%)	GO:0006402 (100%);GO:0006396 (100%)	GO:0005737 (97%)	GO:0004654 (100%);GO:0003723 (100%);GO:0000287 (93%)
ASFFNVAQAALPVMR	Bacteroidales	Bacteria				Bacteroidetes			Bacteroidia				Bacteroidales
ATETAVGTDGMMK	Prevotella	Bacteria				Bacteroidetes			Bacteroidia				Bacteroidales					Prevotellaceae				Prevotella							2.4.99.17 (100%)	GO:0008616 (100%)	GO:0005737 (100%)	GO:0016853 (100%);GO:0016740 (100%)
ATGSAVDALAR	Roseburia faecis	Bacteria				Firmicutes			Clostridia				Clostridiales					Lachnospiraceae				Roseburia				Roseburia faecis				GO:0015991 (100%);GO:0015986 (100%)	GO:0016021 (100%);GO:0045263 (100%);GO:0005886 (100%)	GO:0008289 (100%);GO:0046933 (100%)
ATLAALGELR	Bacteroidales	Bacteria				Bacteroidetes			Bacteroidia				Bacteroidales																	GO:0006412 (100%)	GO:0015935 (100%)	GO:0019843 (100%);GO:0003735 (100%)
ATLGVLGNGDHNLVNLGK	Clostridiales	Bacteria				Firmicutes			Clostridia				Clostridiales																	GO:0006412 (100%)	GO:0015934 (100%)	GO:0016740 (100%);GO:0019843 (100%);GO:0003735 (100%)
AVAFSLADGQLPSNAK	Bacteroidales	Bacteria				Bacteroidetes			Bacteroidia				Bacteroidales																6.1.1.7 (100%)	GO:0006419 (100%)	GO:0005737 (100%)	GO:0004813 (100%);GO:0005524 (100%);GO:0008270 (99%)
AVEAQNK	root																													GO:0008643 (79%);GO:0008152 (11%);GO:0042274 (5%)	GO:0016021 (84%);GO:0005886 (79%)	GO:0022857 (79%);GO:0016747 (11%);GO:0004521 (5%)
AVELAFEGFR	Bacteroidia	Bacteria				Bacteroidetes			Bacteroidia
AWNLGLDFSFLNGR	Bacteroides	Bacteria				Bacteroidetes			Bacteroidia				Bacteroidales					Bacteroidaceae				Bacteroides									GO:0016021 (100%);GO:0009279 (100%)
AYAVATSGSGK	Bacteroidales	Bacteria				Bacteroidetes			Bacteroidia				Bacteroidales																2.7.7.8 (100%)	GO:0006402 (100%);GO:0006396 (100%)	GO:0005737 (100%)	GO:0004654 (100%);GO:0003723 (100%);GO:0000287 (94%)
AYYHETPELLK	Bacteroidales	Bacteria				Bacteroidetes			Bacteroidia				Bacteroidales																5.3.1.1 (100%)	GO:0006096 (100%);GO:0006094 (99%);GO:0030416 (1%)	GO:0005737 (99%);GO:0016021 (4%)	GO:0004807 (100%)
DDHVHFLDLPFYETGLVK	Bacteroidales	Bacteria				Bacteroidetes			Bacteroidia				Bacteroidales																3.5.99.6 (100%)	GO:0005975 (100%);GO:0006044 (100%)		GO:0004342 (100%)
DEAENLK	root																												3.1.-.- (50%);3.6.4.12 (50%)	GO:0006412 (82%);GO:0042274 (1%);GO:0006434 (1%)	GO:0005840 (83%);GO:0016021 (4%);GO:0005643 (2%)	GO:0003735 (82%);GO:0005524 (5%);GO:0016887 (2%)
DGQALGVGAGQQSR	root																												2.1.2.3 (91%);3.5.4.10 (36%)	GO:0006164 (99%);GO:0055114 (1%)		GO:0004643 (100%);GO:0003937 (99%)
DHQVVQTTANR	Clostridiales	Bacteria				Firmicutes			Clostridia				Clostridiales																			GO:0016887 (100%);GO:0005524 (100%)
DQLAK	root																												2.5.1.19 (12%);4.2.1.10 (12%);1.1.1.25 (12%)	GO:0045454 (4%);GO:0055085 (4%);GO:0008152 (3%)	GO:0016021 (19%);GO:0005737 (10%);GO:0005623 (4%)	GO:0005524 (27%);GO:0003677 (10%);GO:0046872 (9%)
DQLAPSTTWQTEADAK	Bacteroidales	Bacteria				Bacteroidetes			Bacteroidia				Bacteroidales
DYTHTDVLTDK	Bacteroidales	Bacteria				Bacteroidetes			Bacteroidia				Bacteroidales																		GO:0016021 (100%);GO:0009279 (100%)
EASDLK	root																												2.1.1.43 (67%);2.7.1.40 (6%);2.7.7.- (4%)	GO:0034773 (13%);GO:0000956 (10%);GO:0006412 (8%)	GO:0016021 (19%);GO:0005840 (8%);GO:0005622 (6%)	GO:0005524 (19%);GO:0042799 (13%);GO:0051082 (10%)
EEPSLTTPADQYAAR	Bacteroides massiliensis	Bacteria				Bacteroidetes			Bacteroidia				Bacteroidales					Bacteroidaceae				Bacteroides				Bacteroides massiliensis
EFTGTFTGK	Bacteria	Bacteria																											1.4.1.2 (100%)	GO:0006520 (99%);GO:0006537 (1%)	GO:0005829 (1%)	GO:0016639 (95%);GO:0016491 (2%);GO:0004352 (2%)
EGALR	root																												1.6.5.11 (13%);6.1.1.7 (8%);2.4.1.227 (4%)	GO:0006886 (6%);GO:0006351 (4%);GO:0006310 (3%)	GO:0016021 (22%);GO:0005737 (8%);GO:0005886 (8%)	GO:0005524 (16%);GO:0003677 (8%);GO:0008536 (6%)
EGLNAAMK	Bacteria	Bacteria																											1.2.1.- (98%);1.2.1.12 (2%)	GO:0006006 (98%)		GO:0051287 (98%);GO:0016620 (98%);GO:0050661 (98%)
EGSYCVLK	Bacteroidales	Bacteria				Bacteroidetes			Bacteroidia				Bacteroidales																	GO:0006412 (100%)	GO:0015934 (99%);GO:0005840 (1%)	GO:0003735 (100%);GO:0016740 (99%);GO:0019843 (99%)
EGVAK	root																												1.2.1.41 (9%);3.6.3.8 (6%);2.2.1.1 (6%)	GO:0006412 (18%);GO:0006914 (6%);GO:0008152 (4%)	GO:0005840 (18%);GO:0016021 (17%);GO:0005737 (4%)	GO:0005524 (20%);GO:0003735 (18%);GO:0016887 (10%)
EHLLLAR	root																												3.6.5.3 (89%);2.7.7.4 (8%);3.6.5.- (1%)	GO:0070125 (4%);GO:0046686 (0%);GO:0019464 (0%)	GO:0005737 (69%);GO:0005622 (16%);GO:0005739 (4%)	GO:0005525 (99%);GO:0003924 (99%);GO:0003746 (97%)
ELQSVGLQPDLLLLR	Prevotella	Bacteria				Bacteroidetes			Bacteroidia				Bacteroidales					Prevotellaceae				Prevotella							6.3.4.2 (100%)	GO:0006541 (100%);GO:0044210 (100%)		GO:0005524 (100%);GO:0046872 (100%);GO:0003883 (100%)
EVENMCPVAK	Clostridiales	Bacteria				Firmicutes			Clostridia				Clostridiales																	GO:0016226 (100%)		GO:0005506 (100%);GO:0051536 (100%)
FDLASLVK	Bacteroidales	Bacteria				Bacteroidetes			Bacteroidia				Bacteroidales
FGMNYSCLLNEYR	Bacteria	Bacteria																												GO:0006351 (99%)		GO:0043565 (100%);GO:0003700 (100%)
FLSLLENHPWFEVVTVAASPR	Clostridiales	Bacteria				Firmicutes			Clostridia				Clostridiales																1.2.1.11 (100%)	GO:0008652 (100%)	GO:0005737 (100%)	GO:0051287 (100%);GO:0050661 (100%);GO:0046983 (100%)
FLSNYLSLNLKPALLR	Bacteroides	Bacteria				Bacteroidetes			Bacteroidia				Bacteroidales					Bacteroidaceae				Bacteroides								GO:0006855 (95%)	GO:0016021 (100%)	GO:0015562 (95%);GO:0022857 (5%)
FLTNEQSQETR	Roseburia hominis	Bacteria				Firmicutes			Clostridia				Clostridiales					Lachnospiraceae				Roseburia				Roseburia hominis
FTPNFYTDLACVFR	Bacteroidales	Bacteria				Bacteroidetes			Bacteroidia				Bacteroidales
GADVTK	root																												1.2.1.- (61%);3.6.1.3 (18%);3.6.3.25 (6%)	GO:0000902 (17%);GO:0006006 (16%);GO:0007015 (10%)	GO:0016020 (6%);GO:0016021 (6%);GO:0030864 (2%)	GO:0005524 (34%);GO:0016887 (30%);GO:0050661 (23%)
GAYYPR	root																												5.4.99.12 (50%);1.3.99.31 (50%)	GO:0008152 (3%);GO:0031119 (3%)	GO:0016021 (24%);GO:0019867 (15%);GO:0009279 (3%)	GO:0015562 (65%);GO:0016491 (15%);GO:0005524 (3%)
[truncated: 237,310+ more rows]
